# Supplementary material for: Long Terminal Repeat Retrotransposon Content in Eight Diploid Sunflower Species Inferred from Next-Generation Sequence Data
Source: G3 (Bethesda). 2016 May 25;6(8):2299–308. doi: 10.1534/g3.116.029082 (PMC4978885; doi:10.1534/g3.116.029082)
Supplement: Supplemental Material [file supp_g3.116.029082_FileS1.zip › FileS1.fasta]

>Contig40_HLAB-P347K0_9183_20312#Copia/Lineage1amov
tgttggtgcacttgtgtctgtactttgtctgtattcggtcacgatgtaaacgatgtcctt
gttagtcatgtaagtttgaccaagtcaaccgtcctcctggtttgacttggccaaacagtt
agtatatggttgtaaatgttctgtgtcgaaggttgggccatcgaaggatcgtttctatcc
ttcgatgagctcgaaagatatcccacgaaggatactgatggacttcgaaggatatgccat
ccttcgaagtatatgtggatccttcgatggctttgtgatcgacagatgatctatcagtca
atctgcatgatccttcgacaagacttactgtgtttgggtataaatacccatgcaatgtgt
tcacttgcatatagatgcacacagacagacccgagagatagagagcattctgctgtgaac
acacacacacacacttagagagtttgcaaaactgatttgtaaacattgtgcttgtaaccg
gaacctttcattcgtattaatacaagtggtgttaatcggtgaactttgtgtgttttgtgt
ttatgcttgtctcaactcggtttgcatactagcttggattccgcactcgctagtgtgtta
ctataacaaggttaaggtttaacctcatcctccacgagggacctacaagtggtatcagag
ccgtggctctttaccttgttaaaaaccgggtttgttcaagtcttggtgtgtttggacact
tggtttagctcccgtttttagtgattttctgggatttcttggcataaaaacgtgttctaa
accaaccgggtgtgtttaaaagcgggttgggtaacttacaacttgtttttacgaaatttg
gtgatttccggccaaattccggtgtgttccggtaaccggactttttggataaggtttgcc
attttgggcatattttgtttgaaaatcaaagttggtgaaaagttgaggtcagaacatcct
ttctgccgaaagttggttcaccaaccaatcacctttctcaccaacctgtcaccttttcgt
cagttgtgtcagaagcgatcgaaggatatctttcgatatcgaacgatcatctttcgatca
aggaaggctcgatagataatcatctttcgactcatccttcaacgtcagagacttatcctt
cgatccagggaatctattcgaaggatagttattcgaaagataaggatctttcaaattgtt
aatctttcgaaataattgctcgaaagataaggatctttcaaattgtgaatctttcgaaac
aattgcttgaaagataaaggtctgtccaattgtgaatctttcgaagtctttgttcgaaac
tcaacagtgatctttcgaacactgttgatccttcgaacaagtcttgatctttcgaacaag
tcagtatctttcaattcgtgtctgtttaaactttaacagtttgtgtttgtgtaggtttcc
atttagtatctcatcaaaatgagttgtacaagtccttgggactggagtattgactcacaa
tctagtcaagagctaacctctgctgcagcttgggcaaaaagtatgtttccaccgccatca
atcagtccaagtcaatgggctttggtatccaatcaaagtcaaagcattcaaaatcttttg
attagtgaaagcgaaacgggcagcaacaatcgtccaccaaagttgaatcatatgaacgac
tttccatcatggaaaaaccgctttcacacgtatgttcaagggcaaagcaccgatctttgg
acgtgtttcatcaatgcattcaatgctaatcttgaggttgcggcgtccacttcagaaggt
tatgctaacatgctggaaaatgagaagaaggcttatgaattggagaaaaaggcctttgct
acacttacacaagcactcaacaaagatatctatcatcagttctcctactgcaagaccacg
aaaacattgtgggatgccttagttgctagaggagaaggcaatgcagctactcgaaagtct
cgtcatgatttgttgaagaaagagtttgaatcgtttcaatttttggaaaacgaaactcta
aatgatatgacaacatgtttctatcatctgattagtgaaatgtgtgcttatggggttgtc
tctactcaacaagacatggtgaataggtttgctgacgccttacctccaaagtggagttct
tttattgagttgttgaagcatactggaactctagacacggttaacatctatgagttcatt
cagaagctggaacataaaaatgatgaagaaataaggaaagcaaagcgagctcccgctcct
cagaatacagaaatgtaccttccaggcttcgatgttttggcaagatccgctgcagctcag
caacctaaactgcaaactgcatttgtgtccaacacaagttctcttccgtttcctcaatca
actgctgctctggcttttgatccaaggtcttacattcccgtcccaacacagccacaagtc
caaccaccacaacaacaacagcaggctcattatacaaacaatcctcaacttcaaaaccct
aacacaatccgagtcgataattcaaacctttcacacctcagcattgaatttgctaaggag
catatggaaattatcaatacaatggtcagtgcttactgtggtttggtagcaggtcagctt
ggaaacatcaacatgaccaatgaagactatcaacagatcgacaaggaagaaatggagttg
atggatatcaaatgggcttttgctagtgcagtgagaagggcaaaagatttcatggctcga
actggaagaacttcgttggaaggaaagaaagatacgaagtatgggtttgatatcaacgtc
gttacatgcttcaattgtggtaataaagggcacttcaaacgtgagtgcactcgaccaaca
aaacaaggcaatcacaaccctttcagaaaccagacgagtactacaaatgtgaatgcccag
caagaaaaccgtgaaaggaggattgtggcagttaataacaatcagggccagcctggaact
tcaaatcccaatcgggctttggctgttcaagctgatgagggatgtgactggtctgtgcag
tttggtgaaggtgatcagggaagtggaacagcttgttatgcaaagatcatcgagcatgtt
cataaagaagagtcctctgaaagtgatgacagttctggttattctggaagttctgatgaa
gaaggctctgtttttggggataatcaatcagagtctgatgtgaaggaggaagcaggttct
ggtgttgaagatttattgaatgaagctgatgatctcatatgtcagaaatcaattctgatg
aagaaggctgctactacatccagggaaatggaaaagttcttttctgaagacggatctttt
tcttttcaaactgcttttatgacaaatgtgtcagcctcttcgagtcaggtaaattctgaa
cctcctgctcctagtgtttgtgaatcttgtgctgaaatgaagcttgaactagaaaagctt
catagtcataatcaaaatttggttattgaactttccaaatgcaaagaggcaaatatggct
ttaactcggaacgaaaaagattttaaatcagtattgaaactttaaagaaaaatgtgtccg
aagtgaacaaagtagtttaccacaagcaagtaagtataaatgaatacattaacattgtgg
aagaaactaagaagcaattagccattgcccaatgcgagcatgatgcgatcaaacaaaaat
tggagagttattctaactcccaatttgtgcttgatcacatcatcgatgttcaacaaccga
agggaaattagaaaggcatagggtataagaaatgtccgccccctttgatgaacaattata
ccaagatgcctgatgaggaggaaatgcctcggtatgagcccagtgtacctcttgatgttg
aggaatttgctactggcctagggttcaaaccagacaattcttcaaacacatcctctaagc
aacaagaaacttcatcatccatgaagcaaagtcctccaattatcgaggactatgagacat
cggatgatgaatcagaagtggatgtagatgaacaggataaatcacttaacaaaatgaaag
gagtagttattccacgagagaatcacattctttgtgatcctgatactcctgatgtctcat
ctgttaagaaacaagtgattgattctgtcaaagttgataagacatgtgtgtctactgtta
aaagcagtaatgtgttgtatacattggttggagataataaaatctactcagatcacgttt
tcccaattaagaatgtaaatcaatctttgattgacaaagtctttgaagacaacacaaaca
aatttttgggaaaaacacttccgggaattgttgtaacacaatgtgatccaattcctaagg
ctgagattagaaaacagtttggtaatcaaaaatcttcaaccactcaacaacctagtgctt
ctaatggtaaacaaccagtcaaactagctcaaaagcataaagtttctcagatgaagtctg
acacaaaaggagctcgatttcaaaagaaagcaaaagatgtcaagttcgtgtcatccaagg
gtactgataagattgaaacttttgagaacaaatctaacactgattttgtaaaacaagtga
aaatcttaaaacgtaacagtgataacaattacactcaacgcacaaatgggtgtgatgaaa
aggctagtacctcgggttccacgagttcgacatcttgtggtcaatcaagttctcctaaat
ttgttgaaaggagaacatgttttaaatgtggagaaattgggcacatcatcaaaaactgcc
caaatgctccaaagaataaatttgttgagaaagctccacctgaaacagttcagcctcaac
gtcggtcagtttcacctaaacatgatagacgaactgtaaaagaacaagaaactaaacaat
gacgtaagaacatgaaaactgttgaaaaagctttaaaatctgaagttaaaacagttcaaa
gggaaccaagtatgtcacaacctgtaaaaccagaatcttcaaaaactggtaggcaaaaac
gaacttggttacctaaggcgggcgacaattcagggggagcagttgttcttgaaaaccatc
aagagattgatatcacgtttcgtgatgctcagggacgacccaagaccactaaggcttggg
tccccattctcaactgatgtttttaaatgacatgtgcaggatgttctaggaggaactatt
aacagtcactggattgttgatagtggagcatccaggcacatgactggcgacttacggctc
ctatacgacgtgagaaacattagaggagggtatgttgcttttgcgggagacaaaggcgga
ttcatcactggagagggaagtatctccaatggtatggtgtgcttcgataagatcaattat
gttaagcaaattgatcataatcttctcagtgtgtcgcaaatctgtgataaaaaattctca
gtgcattttgatgatgccggctgctacgtgctgaaacctggattcaaaattccacaagaa
tggattctcttatcggctccgagagttaatgatctttatattctcgacatgagccaagcg
attacaacatctgcacaagtcacttgctttgtctcaaaagccacggaaaaggagtctata
tcttggcacagaagaatgggacacattcacttaagaaagatgaaccatttggtgaaaaat
aatcttgtgaatggtgtgcctgtgagaagttttcatttacaagatatctgtgtctcgtgc
caaaaagggaagcaaacaaagaagtctcaccctttgaagaaaatcaacactgtcagcatg
cctctcgaacgtcttcatatggatctttttggacctatgaagcacaagacaacattcgga
gatgcttattgtctagttgttactgatgattattctagattttcttgggtatccttcatg
gcacacaagagtctaactcctggcatcctcaaggatcttcttacaatgttggagaatctc
tattcgttgaaagtgaagaggatccgaagcgacaatggaaccgaattcaagaatcaagtt
atggatgagttttgtacttctaaaggcattcttcatgagtacagttctcgttatactcca
caacaaaatggtgtcgcggagaggaagaatcggacgattatagaaactgcaagaacaatg
ttagtagagtcagaactccctattcaattctggggggaggctgtatcggctgcatgctac
acgttaaacagagttcttacagtaaagagacatggcaaaacttgcttcgaactccttcag
aaaaggaaaccggatctttcttacctagaaccgtttggtgctccatgtactatgattgag
ccggatggaaagtttggagctaaagctatcgagggtttcttccttggatatgctactccg
aattttcgtgtttggaatctggctaccaaaaagattgagctatggagtgaagtgagggtt
caaaggtacacgagtcctgttagggctccggtagatccgtggatgttcgattatgatgga
ctatttgactccttcaatctgccaacctttgacgaagagtcagcagcggctaggatgttg
ttggaaagtgacaacgctgctgtttcgcctttggttagacctattgttgttgacccacaa
gcttcttcatctgtcaacaatatggttcaaaatgaggtttatgaagatgctgctgattat
aatgaatcttctgaagatgatgaatatcatgatgcagctgaaggatcttcggctccagtt
gctcctgttcaaggtgcctctgctgatacacctcatatgcagaatgtagacactgctgaa
gggaatgcatccacctctacccacattcccggtgtggagttggttgttgatcttaatctt
aacaatttgggtatcaatgcacgtgtgtcagaaaatcctgaaatgaggattcatgatacc
cacccccagcagaatattataggagatgtccatcgcggtgtgcagacgcgtaatcagctg
agaaacaaccggaatgctggtttgtattcagctataagagaatctggtcaacaaaatgac
tggtccttcgcgtgttacgtgtcacaagaagaaccaaaatcgtggaaagaagcgttgaaa
gatagtgcttgggttgaagccatgcaggaagaattgcagcaatttcaaaagcttggtgtt
tggaagcttgttgaaagacccgagaattacaagaaaattggcactcgatgggtcttcaaa
tgcaagaaagacgaccgtggagtggttattcggaacaaagcacgtttagtcgttcaaggt
tttcgtcagatagaaggaatcgactacaacgaagtctatgcacctgttgcacgtctggaa
gcaattcggatctttctggcttatgcctcattcaaaggattcaaggtttaccagatggac
gtcaaaagtgcattcttacatggtgtggttgaagaagaggtgtacgtcgaacagccccca
ggttttgaagatcctatccatcccgatcgggtttggttgctcaacaaagctctctatggt
cttcatcaagcaccacgagcttggtatgcaaccttatccacctatctgctggagaacggt
tttcgaagaggtcttatcgactgtactcttttcatcaaagaacaagatggagatcttctt
ctggtacaggtatacgttgatgatattatttttggttctactaacgatgtcttgtgtagg
aatttcgagcgcattatgcaggataaattcgagatgagtgctatgggagaaatgaccttc
ttcttgggcctacaagtgcaacaaactgattctgggatattcatccatcagactaaatat
gttggtgacatcttgagccggttccagatgtctgatgcaacgcccattggtaccccactg
ccacaaaatcacggaattactccagacttgaagggtgaagctgttagcccctcatactat
cgcgcaatgatcggatctcttatgtacctcacagcatcaaggccagacataatgtaccca
acgtgcctgcttgccagatatcaagtcaacccgaaggcctcacatcttgcagctgtaaaa
aggatttttcgttatttgaagggttaccctgacaccggtctatggtaccctagggataat
aactttgacttgatcgcattcagtgattctgatcatggcggatgcaaaatcgacggcaaa
tccacaacggctggatgtcagtttttaggaaatcgcctagtcacatggcagtgcaagaag
cagacgtgcgtcgctacatcaacatgcgaagctgaatacattgctgcctcaagttgttgc
tcccaagttctttggatccaacaacaattgcgggactacggttttgaattcctaactact
cctattcacgttgataattctgctgcattacagatcactagaaatcctgtgcagcactca
aagaccaaacacatcgaaatcaaatatcacttcatacgtgattgctttgagaaaaggcta
atcgatgttgttaaggtccacaccgatgaccaacgtgccgacctttttaccaaagcattt
gacaaatcaagatttgactttttattattggtaaacggcattaaggtcaagcaagagtaa
aaccaacatcggaaaatcatttttgtaaatacctttgtgttttaaatttatcttagttta
ttgattttagggggagtaaatccaaaaatcggaaaatccaaaaacatcgaaaaatttcaa
aaacacaaaaacaatagaaaaacaaaaatgagtttcctggcgagcaaaagagaaaatgat
agtacatcagtggtctatctagacctctttaaaccttaaatgaaaaacgataagcagctc
tataaaagatgtatcggtaggctcacaatcattttaaagtgtgcagggtgatataaactt
aaatcgactgaagaccaggtgggaaccattcattggcatatggtcttagtaccgaaattt
cgtttgatagattgccgaggttctgagatattcggtctttatgctgcttatgatctaggt
atcatggttgtatcttttaccgaaaaataacggggacgcaagtctagatcttccatgata
ctatacacacgtgtacatattacatactgcattcgacctcaataagtgataaacaatcgc
atgtccaaacaaataagtgataaaatatcacatttatccgggagttaagttcgtctctct
gctgtacggaagtactgacctgttcacggacttgctcctgtgccctcatgcatatgaaaa
tcaagttcctcatcaataagtgattatatcacatagggcctgttttcaaatcaaaaataa
gtgagtatctcacatcttatacggtcaaacagatgataatcggtatactcaccggtaaga
tgaattctcgtgcataccttgatacgggaatgtgtcgtgatgtggatgaacaccggtcag
taagtataaatcataccttaacgtatcccctcgccatgattacatctgataagttgagct
taagtggacaaccataccgataattgttataggatgcttatcttaatgttaactaactga
acaacaagagtgtttggcatgaccgtacactgatatgattctcttaccctcgaaactcgc
aaaaagaatgtctgtgtatatttatttactgcttaacttttattgtcttattttaaacag
tttcgtcgtttggtgcatatcagcacgacattagcggtgatgtcgtttgataacactcaa
aggatattaaaattgttgtcttttaatttcaaaaataccaaaaagattttaggtgagttt
taatataaactttgtaaaagccaaaaagattttatttctactttattttcgatcgtacga
tgttggagctcgagtcttcgttacctgaaacctgactgaaaaccgaattgactaaatctt
cataaacggtcgaaatttgcaagctttgaaagttataaactaagattgacaaatttatta
aactttcaaactgtcggacggtgtttgattgtgacatggtcattagtgtgtcatttgttt
atgctaactatattccaagcagttgttctcattacgcgtttagatttcttgcatgtgcag
attctaaaggctaggagaacatggtcgatgacaagcttcggaatgaagacacgacgcgaa
ggcactcaaaagatgaagatgatcgagttgccgcggaccatcatcaacaccacaaggatc
tttagctgtgaagatcaagtcattcacgagcataactcaagggggagcttatgttaaggg
ggagtttgtcaacacacttcctacatgatacgggtagtttgttgatacactctctgcttt
caagacgtgaagacattgaagacttaaaaggacatcagagtcttgaagacacgaagatca
aagatgatcaagatcgagacaaagctacagccaagggggagtttgttggtgcacttgtgt
ctgtactttgtctgtattcggtgacgatgtaaacgatgtccttgttagtcatgtaagttt
gaccaagtcaaccgtcctcctggtttgacttggccaaacagttagtatatggttgtaaat
gttctgtgtcgaaggttgggccatcgaaggatcgtttctatccttcgatgagctcgaaag
atatcccacgaaggatactgctggacttcgaaggatatgccatccttagaagtatatgtg
gatccttcgatggctttgtgatcgacagatgatctatcggtcaatctgcatgatccttcg
acaagacttactgtgtttgggtataaatacccatgcaatgtgttcacttgcatatagatg
cacacagacagacccgagagatagagagcattctgctgtgaacacacacacacacactta
gagagtttgcaaaactgatttgtaaacattgtgcttgtaaccggaacctttcattcgtat
taatacaagtggtgttaatcggtgaactttgtgtgttttgtgtttatgcttgtctcaact
cggtttgcatactagcttggattccgcactcgctagtgtgttactataacaaggttaagg
tttaacctcatcctccacgagggacctaca
>Contig40_HLAB-P347K0_65601_73389#Copia/Lineage1amov
ttctgttggtgcacttgtgtctgtactttgtctgtatttcgtcacgatataacgatgtcc
tttgttagtcctgtaagtttgaccaagtcaaccatcctcctggtttgacttggccaaaca
gttagaaaatgcttgtcatatatttgtgtcgaaggatgagttgtcgaaggatgactcatc
gaaggataagccttcgatggatgttgatggacctcgaaggatatcatcattcgaggtgta
tatgtggatccttcgataggtttcagatcgatagatgatctttcgatcatctatctgatc
cttcgatcagcccatctgatccttcgaccagacgatctgtgttgggtatatatacccatg
taatgtgttcatttcttacgagagagaagcaagtagacagaagagagacagagaacacag
aacacacacacactgtttagagggtttgcaaaacacatttgtaaacataactttgtaact
gaacctttcatttgtattaatacaagtggtgttaatcggtgaatattgtgtgtcttgtgt
ttgtgcttgtttcatctcggtttgcactctagcttggattccgcacttgctagtgtgtta
acataacaaggttaaggtttaacctcatcctccgagggacctacaagtggtatcagagcc
gtggctcttttccttgttaaaaaccgagtttatacaagactttggtgtgtttggacaaaa
ctcacatggtttagcacccgtttttagtgtttttctcgcatttcttgacgtaaaaacgtg
ttctaaactaaccgggtgtgtttaaggacgggttgggtaacttaaaaacttgtttttaag
aaacttggtgatttccggccatattccggcttactccggtgaccggtttctggataagat
ccttccatttttggtaatattttattggtcaaatcatggtttggtaaaaagtatggtttg
aacatactttctgccgaaagctttctatcaacccatcaccttttcaccaacctgtcactc
tttgtcaactgtgtcagtagagatcgaaggatatccttcgaagtcgaaagattatctttc
gatcaaaggaggttcgacagataatcatccttcgaacatccttcgaagtctgtgacttat
ctttcgatccaaggaatcttttcgaaagatatattgttcgatctacagttcttattcgaa
agataaggatccttcgttttggagaatctttcgaaattattgttcgaaattcaacagtga
tctttcgaacactgttgatccttcgaacaagtcttgatccttcgatcttagtctgtttag
gtttaacaagtttgtgtttttcaggtctttcgatcagggatccttcggctggtggctatc
tttcgagatattaacatagaattcatttttcttatcaaacatgaacccgagttggtgggg
aactccggctccagacagtggaaaatacacaaatacaagttcatctcccgcatggtgggg
tacaccggctccagatagcggaaagtacataaatacaagtctatctccctcatgggccga
atctccggtgtcgacatcttcgcaagcaaatgccatatcgacaggtcaatgggcattagt
atcaaatcaaactccgagcattcaaagtatcttattgagcgaaagcgaaaccggaagttt
gaatcgacctccaaagttgatgcacttaaacgagtatccgggatgggttgataggttcta
cacttacgtgctagggaaaaatacagaattgtggttacgtttcaccacagatttcgatca
aacaatagaggttgccgcttcatctgccggcacgtttgccgatcttcctgaagatcaaaa
gaagacgtatgatctggaaaagaaagcatacgccattctcactcaggcgttaagcaaaga
tatctaccaccagtttgtcagtttcaagacaacgaaaaagttgtgggacgcgttgaagac
cagaggggtagggaatgaagcaacacgtcaattgatagtggggcatccaggcacatgaca
ggcgacatgaagcttctctacgacgtcaaatctattagaggaggttatgttgcttttgct
ggagataagggtggttatattacgggtgaaggaatgatatccaacgggattgtcagcttt
gacaagatcaactttgtgcaacaacttgatcacaatcttcttagtgtttctcaaatttgt
gacaggcaattctcagtacactttgatgctaatggatgttatgtgctgaaacccggtttc
aaaattccaaaagaatggattctcttgtcagctccaaggataaatgatttgtacgtcctt
gatataagccaagctattactacgtctgcacaagcaacttgtttcgtttccaaagccaca
gaaaaagactctatctcttggcacagacgaatgggtcacattcacttacgcaaaatgaat
catttggtatcaaatgaattggtgaatggtgttcctctcaaaaatttccatcttcaagac
gtctgtgtttcgtgccagaaaggaaaacaaacgaagaaacgacatccttctaagaagatc
aacacggtggcagttcctcttgaacgtttgcacatggatttgttcggtcctgtcaagcac
aagagtattcggaatgatcaatactgcctcgtgattactgatgactattcaagattttct
tgggtggcgttcatggcacacaagagtgaaacctttggtattatcaaaaacttgataatt
cagattgagaatttgtataagttgaaggttaggcggatacgtagcgacaatggtactgaa
tttaagaatcatgccatggcggagttttgcacttcaaagggtattcttcatgagtttagt
gcagcttatactcctcaagagaatggcgtcgctgaacgtaagaaccgcacattgatcgag
actgctaggacaatgttggtagagtcgcagttgcccattccattctggactgaagttgtg
gcctctgcatgttacacattgaaccgagtccttatagtcaaaaggcacaacaagacctgc
tttgagcttcttcagaaacggaaaccagatttgtcatatcttgaaccgtttggagctcca
tgtacaatcatcgatcctaatggaaagtttggggctaaagcaattgacggatactttctt
gggtatgccacccctaacttacgagtctggaatctagagactaaaagggtcgaggaatgg
tctgaggtcagagtacaaaggcacactttgccagtcaaatgtcctggtcagccttggatg
tttgagtacgatgactttttcaattcgatcaatgttgaagcggttgaagaaagtgctgcg
gcaaggatgttttccgagagtgataatgcaacagtttcaccagtggtgcgtccaattcgt
gtcaatcaagaaccatcttcagtgaacaataatactctcgacaatgaggattttcatgat
tcaaccgaattgaacgaatcttcagaggatgatgaatttctagatgcagatcaagaagct
ccaacaacagcagttcatggtacttcagagggtactcctccagtggatgcccatagaaca
gctgaagctattgcatcatcctcttcgtcaatttcgggcattgatttagttgttgatctg
aatttcaacaatctgggtataaatattctagttccggataatccagaaacaaggattcat
aatacccatcctcaacaaaacatcatcagaaatgtgcaaagtggcattcaaacaagaaac
atgttgcaaaacaacaacaatgcgggcctgcatgcagctattcgagaatccgggcaacaa
aacgattggtctttcgcgtgttatgttttgcaggaagagccaagaacttggaaagaagcc
atgaaagataactcttgggttgaagcaatgcaggaagaactgcaacaattccagaagctt
ggtgtctggaaactcgtagagaaacctgctggctacaagaagattggtacccgttgggtg
tttaaatgcaaaaaggatgaccgcggagttgttatccggaacaaagcacgtttagtcgtt
caaggttttcgtcagatagaaggaatcgactacaacgaagtctatgcacctgttgcacgt
ctggaagcaattcggatctttctggcttatgcctcattcaaaggattcaaggtttactag
atggacgtcaaaagtgcattcttacatggtgtggttgaagaagaggtgtacgtcgaacag
cctccaggttttgaagatcctatccatcccgatcggggttggttgctcaacaaagctctc
tatggtctacatcaagcaccgcgagcttggtatgcaaccttatctaactatctgctggag
aacggttttcgaataggtcttattgactgtactcttttcatcaaagaacaagatggagat
cttcttctggtacaggtatacgttgatgatattatttttggttctactaatgatgtcttg
tgtaggaatttcgagcgcattatgcaggataaattcgagatgagtgctatgggggaaatg
actttctttttgggcctacaagtgcaacaaactgagtctgggatattcatccatcagact
aaatatgttggtgacatcttgagccggttccagatgtctgatgcaacgcccattggtatc
ccagtgccacaaaatcacggaattactccagacttgaagggtgaagctgttaacccctca
tattaccgcgcaatgatcggatctcttatgtacctcacagcatcaaggccagacataatg
tacccaacgtgcctgcttgccagatatcaagttaacccgaaggcctcacatcttgcagct
gtcaaaaggatttttcgttatttgaagggttaccctgacaccggtctatggtaccctagg
gataataactttgacttgatcgctttcagtgattctgattttggcggatgcaaaatcgac
ggcaaatccacaacggctggatgtcagtttttaggaaatcgcctagtcacatggcagtgc
aagaagcagacgtgcgtcgctacatcaacatgtgaagctgaatacattgttgcctcaagt
tgttgctcccaagttctttggatccaacaacaattacgcgactacggttttgaattccta
actactcctatttatgttgataattctgctgcattacagatcactagaaatcccgtgcag
cactcaaagaccaaacacatcgaaaccaaatatcacttcatacgtgattgctttgagaaa
aggctaatcgatgttgttaaggtccacaccgatgaccaacgtgccgacctttttaccaaa
gcatttgacaaatcaagatttgactttttattattggtaaacggcattaaggtcaagcaa
gagtaaaccaacatcggaaaatcatttttgtaaatacctttgtgttttaaatttgtctta
gtttattgattttagggggagtaaatccaaaaatccaaaaatccaaaaacatcgaaaaat
ttcaaaaacacaaaaacaatagaaaaacaaaaatgagtttcctggcgagcaaaagagaaa
atgatagtacatcagtggtctatccagacctctttaaaccttaaatgaaaaacgataagc
agctctatataagatgtatcggtaggctcacaatcattttaaagtgtgcagggtgatata
aatcttaaatcgactgaagaccaggtgggaaccattcattggcatatggtcttagtaccg
aaatttcgtttgatagattgccgaggttctgagatattcggtctttatgctgcttatcat
ctgggtatcatggttgtttcttttaccgaaaaataacggggacgcaagtctagatcttcc
atgataccatacatacgtgtacatactgcactcgacctcaataagtgataaacaatcaca
tgtccaaacaaataagtgataaaatatcacatttattcgggagtcaagttcgtctctctg
ctgtacgaaagtactgacctgttcacggacttgctcctgtgccttcatgcatatgaaaat
caagttcctcatcaataagtgattctatcacatagggcttgttttcaatcaaaataagtg
agtttctcacatcatatatggtcaaacagatgataatcggtatactcaccggtaagatga
accctcgtgcataccttgatacgggaatgtgtcgtgatgtggatgaacaccggtcggtaa
gtataaatcataccttaacgtatcccctcgccatgattacatctgataagttgagcttaa
gtggacaacaataccgataattgttataggatgcttatcttaatgttaactaattgaaca
acaagagcgttttggcatgaccgtacactgatatgattctcttaccctcgaaacacgcaa
aaagaatgtctgtatatatttatttgctgctttcagtctttacatttcaaatattcaaaa
attccaaaaagattttaggtgtgttttaatataaactttataaaagccaaaaagatttta
tttctagtttattttcgatcgtacgatgttggatctcgagccttcgttacctgaaacctg
aacgaaaaccgaattgactaaatcttcataaacggttgaaatttgcaagtttttgaaagt
taaatctaaaattgacaaatttattaaactttcaaactgtcggacggtgttcgattgtga
catggttattcgtgtgtcatttgtttatactaactatattccaagcagttgttctcatta
cgtgtttagatttcttgcatgtgcagattctaaaggcaaggagaacatggtcgatgacaa
gcttcggaatgaagacacgacgtgaaggcactcaaaagatgaagatgatcgagttgccgc
tgaccatcatcaacaccacaaggatctcaagcattgaagatcaagtcattcacgagcata
actcaagggggagcttatgttaagagggagtttgtcaacacacttcctacatgatacggg
tagtttgttgatacactttctgctttcaagacgtgaagactttgaagatcctccgacatt
gaagacttgaaaggacgtcagacacttgaagacacgaagatcgagacaaagctacagcca
agggggagtttgttggtgcacttgtgtctgtactttgtctgtatttcgtcacgatataac
gatgtcctttgttagtcctgtaagtttgaccaagtcaaccatcctcctggtttgacttgg
ccaaacagttagaaaatggttgtcatatatttgtgtcgaaggatgagttgtcgaaggatg
actcatcgaaggataagccttcgatggatgttgatggacctcgaaggatatcatcattcg
aggtgtatatgtggatccttcgataggtttcagatcgatagatgatctttcgatcatcta
tctgatccttcgatcagcccatctgatccttcgaccagatgatctgtgttgggtatatat
acccatgtaatgtgttcatttcttaagagagaagcaagtagacagaagagagacagagaa
cacagaacacacacacactgtttagagggtttgcaaaacacatttgtaaacatagctttg
taactgaacctttcattcgtattaatacaagtggtgttaatcggtgaatattgtgtgtct
tgtgtttgtgcttgtttcatctcggtttgcactctagcttggattcctcacttgctagtg
tgttaacataacaaggttaaggtttaacctcatcctccgagggacctac
>Contig25_HLAE-P245O1_8411_19617#Copia/Lineage1amov
ttgttggtgcacttgtgtctgtactttgtctgtattcggtctgtatgtaaacgatgtcca
aagttagtctgtaagttgaccaagtcaactatcctcctagtttgacttggccaacagata
acatatgttcgatatgtgtgtcgatgtcgaaggatagcctcgaaggatattgttgatcct
tcgaggtgctcgaaagatagggttcgaatgatagaccacgaaagatgatctttcgaggtc
aatgctgatccttcgattaccttgtcctcgatagatgatccttcggaccatctatcgaat
ccttcgaccagacatcttgggctgggtatatatacccatgcaatgtgttgagttcagcag
atgcacacacacaagagatagagagcttgagagcattctgctggaaacacacacacacac
ttgagagtttacatctttggttttgtaaacattgtgcttgtaaccgtaaccttcatacgt
attaatacagtggtgttaatcggtgaactttgtgtgttcttgtgtttgttcttgcttcat
cccggtttgcctactagcttggattccgcactcgctagtgggttagtataacaaggttta
ggttgttctcgatcctccgagaaaagggacctacaagtggtatcagagcctcgctcttta
ccttgtttaaaaccggtttgttcgagttctttggtgtatttggacacttggtttagcact
cgtttttggtagtttccttgcattttgaaactgaaaaacggatactaaacctatcgggag
tgttcggggtcggtttgggtaacataaaaatcgtttttgtgaaactttgaactttccggc
catacttccggtttgtctccggtgactgaacttgaggataaggtgtttgccattttgggt
aaattttttttgaaagtcaaatagttggtggaaaagttggtggcagaacatcctttctgc
cgaaagttggctcaccaaccacatcaacttttcaccaacctgtcgtacttttcgtcagtg
tgtcagagcattcgaaagatatccttcgacatcgaaagatatccttcgacatctttcgat
caaaggcagctcgaaagataagcatctttcgtttagtctttcgaagtctaggcattatct
ttcgtttctggaatcttctcgaaagataaggatcgttcgtgttggtgaatctttcgagat
tagtgttcgaaagatagggatctttcattgtgaatctttcgagacctgtgttcgaaacat
aaggagaatctttcgaaatcatctttcgaaagataaggatccttcgtgtgatcaatcttt
cgaaatcaatccttcgaagtctttgttcgaaactcaacagggatctttcgaaccttgttg
atcattcgaacaagcattgatccttcgaacaagtcagtatctttcgattcttagttgttt
gtattttttaacagtttgtggtgtgtaggtttggtaattaatatttgatcaaaatgagct
gtacaagtccatgggattggagtttggactcacgaaacaatcaagagttagtcactgctg
cagattgggcaaagagtatggtaccacagccatcaatcagtccaagtcaatgggctttgg
tatccaatcaaagtcaaagtcttcagaaccttctgattagtgaaagtgaaactggcagca
acaatcgtccacctaagttgaaccatatgaacgattttccatcatggaaaaaccgttttc
acacatatgttcaagggcaaagcactgatctttggacgtgtttcatcaatgcgttcaata
ctaatcttgaaactgctgcgtcaacttcagagggttatgcaaatatgcttgaaaatgaca
agaaggcttatgaattggagaaaaaaggcctttgccacacttactcaagcactcaacaaa
gacatctaccatcagttctcatattgcaagaccacgaaagcattgtgggatgccttagtt
gctagaggagaaggcaatgcagctgctcgaaaatctcggcatgatttgttgaagaaagag
tttgaatcctttcagtttttggaaaacgagactctgaatgatatgatcacacgtttctat
catttgattagtgagatgtgtgcttatggagttgtcgctactcaacaagaaatggtgagt
agatttgctgacgcccttacctccaaagtggagttccttcattgaattgttgaagcatac
tggaactctagatcaagtcaacatctatgagttcattcaaaagctggaacataaaaatga
tgaagagattaggaaagcaaggcgtgctccagctcctcagaatacggaaatgtatcttcc
aggattcgatgttttggcaagatctgctgcagctcagcaacagcaacctaagctgcagac
tgcatttgtgtccaatacaagttcaagttcctttccgtttcctcagccaacagctgctcc
accacaacctcaattcgatccgaggtcctatattcctgttccaactcagccacaaccaca
acctcaacaacaacaacagcaagctcactatacaagcaattctcaacctcaaccccaaag
tcatcacacaatccgagtcgacaactcaaatctttcacaccttagcattgaagtcgctaa
ggaacatatggagattatcaacaccatggtcagtgcatactgtggtttggtagcaggtca
gcttggaaacatcaacatgaccaatgaagattatgatcagatcgacaaggaagaaatgga
gttgatggatattaaatgggcttttgctagtgcggttagaagggcaaaagatttcatggc
acgaactggaagaacttcgttggaaggaaagaaaaacacgaagtatgggtttgatattaa
tgtcgtcacgtgctttaattgtggcgagaaagggcactttaaacgtgagtgcactcgacc
aacaaaacacggcaatcacaacccgttcagaaaccagactaatgcgaatgcccaacaaga
aaaccgtgaacggaggatggtggcagtgaacaacaatcagggacagcctggaaataccaa
tcacaatcgtgctttggctgttcaagcagatgaaggctgtgactggtcagttcagtttgg
tgaaggtgatcagggaagtggaactgctttgtatgctaaggtcatcgagcaggttcataa
agaagaatcttctgggagcgatgacagttctggttattctggcagttcggatgaagaagg
ctctgtttctggggataatcactcagagcctgatgtgaatgaagaaggagatgatgatat
tcaggagctactgaatgaagctgatgagcttaaatgtcagaaatcaattctgattaggaa
ggctgctactgcatcaaaggaaatggaaaagctattctctgaagatggagctttttcttt
tcaaactgcctttatggcaaacggctcagcctctactagtcaggtaacttctgaaccccc
tgctcctagtatttgtaaatcatgtgcagagatgaagcttgaatcagaaaagcttcatag
tcataatcagagtttggttattgaactatcgaaatgcaaagaggcaaatatggctttaac
tcgggacgaaatagattttaaggaagtaattgaaactttaaagaaaaatgtttccgaagt
taataaagtagtttaccacaagcaagtaagtataaatgaatatattaacactgtggaaga
aactaagaagcaactagccattgccaaatctgagcatgatgcgatcaaacagaagttgga
tagttattctaactcccgatttgtgcttgatcacatcatcgatgttcaacaattgaaagg
gaatcagaaaggcatagggtataacaaatgtccgccccccttgatgaacaactataccaa
gatgcctgatgaggaagaaatgcctcggtatgaacccagtgtgcctcttgatgttgagga
gtttaccactggccttgggttcaaaccggacaattcttcaaacacagcctctaacgaaca
agaagcttcaccatccatgaagcaaagtcctccaattatcgaggactatgagacatcgga
tgatgaatcagatgtggctgtaagtgatcaggataaatcacttagcaagatgaaaggagt
agatattccacgagagaatcacatcctttgtgatcctgatactcctgaggttccatctgt
caaagagcaagtgattgatcctgtcaaagttgatgagaaagatgtgtctactgttaaaag
cagcaatgtgttgtacactttggttggagacaataaaatctactcagatcatgtttttcc
aattaaaaatgtaaataaatctttgattgacaaagtctttgaagacaatacaaacaaatt
tttgggaaaaacacttccgggaattgtggtaacacaatgtgatccaattcctaaggctga
gattagaaaacagtttggtaatcaaaaatctccaaccactcaacaaccgactgcttctaa
gggtaaacaaccccaacgagctccaaagccaaaggctaaggttgaatcaaaaggagctcg
ttacatgaagaaaggaaaagatgttaaatttgtagcatcaagaggtacagataaaattga
gacttttgaaaataaatcaaacactgattttgtacaacaagtcaagattttgaaaagaaa
cagtgataacaattacacccaacacacaaacgggtgtgatgaaagagcaagtacctcagg
ttctacaagttcaacatctggtagtcgatcaagttctcctaagtctgttgaaaggagaac
ttgtttcaaatgtggagaaattgggcacattatcagaaactgcccaaatgctccaaagaa
gaaattggttgaaaaggctccacctgaaacagttcaccctcaacgtcggtcagtttcacc
taaacaagataaacgaactgtaaaagaacaagaaactaaacaacgacataagaacataaa
aactgttgaaaaagctttaaaatctgaagttaaaacagctcagaaggaaccaagagtgtc
acaacctgtaaaaccagaatcttcaaaaactggtaggcaccgacaaacttggttacctaa
gtcgggtgacaattcagggggagcagttgttcttgaaaaccatcaagagatagagcttac
gtatcgtgatgccaagggacgacccaagaccactaaggcttgggtccccattctcaactg
atgtgtttaattgacatgtgcaggatgttctaggaggaactattaatagtcattggattg
ttgatagtggagcatccaggcacatgactggcgacttacggctcctgtatgacgtgagaa
atatcagaggagggtatgttgcttttgcaggtgataaaggtgggtacatcactggagaag
gaagtatctccaatggtatcgtgtgttttgataagatcaattatgtgaagcaaattgatc
acaatcttctcagtgtgtcgcaaatctgcgataaaaagttctcagtgatttttgatgatg
ctggctgctatgtgctgaaacctggattcaaaatcccacaagaatggattctcttatcgg
ctccgagagttaatgatctttatattctcgacatgagccaggcgattacaacatctgcac
aagttacttgttttgtctcaaaagccacagaaaaggagtctatatcttggcacagaagaa
tgggacacattcacttgagaaagatgaaccatttggtgaaaaataatcttgtgaatggtg
tgcctgtaagaagttttcatctacaagatatctgtgtctcgtgccaaaaggggaagcaaa
cgaagaagtctcaccctttgaagaaaatcaacactgttagcatgcctctcgaacgtcttc
atatggacctttttggacctatgaaacacaagacaacgtttggtgatgcttattgtttag
tagttactgatgactactctagattttcttgggtatcttttatggcacataaaagtgaaa
ctcctggcatcctcaaggatcttcttacaatgttggagaatctctatacgttgaaagtga
aaaggatccgaagcgacaatggtaccgaattcaagaatcaagttatggatgagttttgta
cttctaaaggcattcttcatgagtacagttctcgttatactccacaacaaaatggtgtcg
ctgagaggaagaatcgaactattattgaaactgcaagaacaatgttagtagagtcggaac
tccctattcaattctggggggaggttgtatcggctgcatgctacacgttaaacagagttc
ttacagttaagagacatggcaagacttgcttcgaactccttcagaaaaggaaaccggatc
tttcttaccttgaaccgtttggtgctccttgtactatgattgagccggatggaaagtttg
gtgcacgagctatcgagggtttcttccttggatatgctactccgaattttcgtgtttgga
atctaactaccaaaaagattgagctatggagcgaagttagggttcaaaggtacacgagtc
ctgttagggctccgggtgatccgtggatgttcgattatgatgggctttttgactccttta
atctgccaacctttgacgaagaatcagcagcggctcgaatgttgttggaaagtgacaacg
ctgctgtctcgccattggttagacctattgttgttgaccctcaagcttcttcgtcagtca
acaatatggttcaaaatgaggtttttgaagatgctgctgattatattgactcttctgaag
atgatgaatatcatgatgcagccgaaggatcttcagctccagctgctcctgttcaaggtg
cctctggtgatacacctcatacgcaaaatgtcgatactgctgaagggaatgcatccactt
ctaaccacattcctggtgtggagttggttgtcgatcttaatctgaataatttgggtatca
atgctcgtgtaccggataatcctgaaatgaggattcacgatacccatccccagcagaata
tcataggagatgtccatcgcggtgtgcagacgcgtaatcagctgagaaacaaccggaatg
ctggtttgtattcagctataagagaatctggtcaacaaaatgactggtccttcgcgtgtt
acgtgtcacaagaagaaccaaagtcgtggaaagaagcattgaaagacagtgcttgggttg
aagccatgcaagaagaattgcagcaatttcacaagctgggtgtttggaagcttgttgaaa
agcctgagaattacaagaagattggcactcgatgggtcttcaaatgcaagaaagacgacc
gtggagtggttattcggaacaaagctcgtttagtcgttcgaggttttcgtcagatagaag
ggatcgactacaacgaagtctatgcaccagttgcacgtctggaagctattcggatctttc
tggcatatgcctcattcaaaggattcaaggtttaccagatggacgtcaaaagtgcatttt
tacatggtgtggttgaagaagaggtatatgtcgaacaacctccaggttttgaagatcctg
ttcatcccgatcgggtttggttgctcaacaaagctctctatggtcttcatcaagcgccac
gagcttggtatgcaaccttatctacatatctgctggagaacggttttcgaagaggtctta
tcgattgtactctcttcatcaaagaacaagatggagatcttcttttggtacaggtatatg
ttgatgacattatttttggttctactaatgatgttttgtgtaggaatttcgagcgcatca
tgcaggataagttcgagatgagtgctatgggggaaatgaatttctttttgggcctacaag
tgcaacaatcggagtctgggatattcatccatcagactaaatatgttggagacatcttga
gccggttccagatgtccgatgcaacgcccattggtaccccactgccgactaatcacggaa
ttactcctgacttgaagggtgaacctgttagcccctcatactatcgcgcgatgatcggat
cccttatgtacctcacagcatcaaggccagatataatgtacccaacgtgcctacttgcca
gatatcaagttaatccgaaggcctcacatcttgcagctgtcaaaaggatttttcgttatt
tgaaggcttaccccgacaccggtctgtggtatcctagggataataactttgacttgatcg
cattcagtgattctgattttggcggatgtaaaatcgacggcaaatccacaacggctggat
gtcagtttttaggaaatcgcctagtcacatggcagtgcaagaagcagacgtgtgtagcta
catcaacatgcgaagctgaatacattgctgcctcaagttgttgttcacaagttctttgga
tccaacaacaattgcgggactacggttttgaatttctaactactcctatatacgttgata
attctgctgctttagatatcactaaaaatcctgtgcagcattccaagaccaaacacatcg
aaatcaaatatcacttcatacgtgattgctttgagaaaagactaatcgatgttgttaagg
tccacaccgatgaccaacgtgccgacttatttaccaaagcttttgacaaatctagatttg
actttttactattggtaaacggcattaaggtcaagcaagagtaaaccaacatcggaaaat
catttttgtaaatatctttgtgtgttttaaatttctcttagtttgttgattttaggggga
gtaaatccataaaatcggaaaatacaaaaacatcgaaaaatttcaaaaacacaaaaacaa
tagaaaaacaaaaatgagtttcctggcgagcaaaagagaaaatgatagtacatcagtggt
ctatccaaacctctttaaaccttaaatgcaaaacgataagcagctctatataagatgtat
cggtaggctcacaatcattttaaagtgtgcagggtgatataaatcttaatcgactgaaga
ccaggtgggaaccattcattggcatatggtcttagtaccgaaatttcgtttgatagattg
ccgaggttctgagatattcggtctttatgctgcttatcatctgggtatcatggttgtatc
ttttaccgaaaaataacggggacgcaagtctagatcttccatgatactatacatacgtgt
acatattacatactgcattcgacctcaataagtgataaacaatcacatgtccaaatcaaa
taagtgataaaaatatcacatttatccgggtgtcaagttcgtctctctgctgtacggaag
tactgacctgttcacggacttgcacctgtgccctcatgcatatgaaaatcaagttcctca
tcaataagtgattatatcacatagggcttgttttcaaatcaaaataagtgagtatctcac
agcttatacggtcaaacagatgataatcagtatactcaccggtaagatgaactctcgtgc
ataccttgatacgggaatgtgtcgtgatgtggatgaacaccggtcggtaagtataaatca
taccttaacgtatcctctaaacatgattacatctgataagttgagcttaagtggacaaca
atactgataattgttataggatgcttatcttaattttaactaactgaacaacaagagtgt
tttggcatgaccgtacactgatatgattctcttaccctcgaaactcgcaaaaagaatgtt
tgtatatatttatttactgcttaacctttattgttcttcttttaaacagtttcgtcgttt
ggtgcatatcagcacgacattagcggtgatgtcgtttgataacactcaaaggattttaaa
ttgttgtcttttactttcaaaaataccaaaaagattttaggagtgttttaatataaactt
tataaaagccaaaaagatattacttctactttattttcgatcgtacgatgttggagctcg
agtcttcgttacctgaaacctgaacgaaaactgaactgactaaatcttcataaacggtcg
aaatttgcaagttttgaaagttaaagacttaaattgacaaatttattaaactttcaaact
gtcggacggtgtttgattgaaacatggtcatttgtgtgtcatttgcttatactatgttcc
aagcagttgttctcattacgcgtttagatttcttgcatgtgcagattctaaaggctagga
gaacatggtcgatgacaagctttggaatgaagacacgacgagaaggcactcaactgatga
agatgatcgagtagccgctgaccatcctcaacaccacaaggatctcacttcataaagata
aagtccattcacgagcataactcaagggggagcttatgttaagggggagtttgtcaacac
acttcctacatgatacgagtagtttgttgatacactctctgctttcaagacgtgaagact
ttgaagatcctccgacattgaagacttgaaaggacatcagagttttggtaactcgaagac
caaagaccgtcgaagttcgagacgagtctacaactatagaagataaagacaaagctacag
ccaagggggagtttgttggtgcacttgtgtctgtactttgtctgtattcggtctgtatgt
aaacgatgtccaaagttagtctgtaagttgaccaagtcaactatcctcctagtttgactt
ggccaacagataacatatgttcgatatgtgtgtcgatgtcgaaggatagcctcgaaggat
attgttgatccttcgaggtgctcgaaagatagggttcgaatgatagaccacgaaagatga
tctttcgaggtcaatgctgatccttcgattaccttgtcctcgatagatgatccttcggac
catctatcgaatccttcgaccagacatcttgggctgggtatatatacccatgcaatgtgt
tgagttcagcagatgcacacacacaagagatagagagcttgagagcattctgctggaaac
acacacacacacttgagagtttacatctttggttttgtaaacattgtgcttgtaaccgta
accttcatacgtattaatacagtggtgttaatcggtgaactttgtgtgttcttgtgtttg
ttcttgcttcatcccggtttgcctactagcttggattccgcactcgctagtgggttagta
taacaaggtttaggttgttctcgatcctccgagaaaagggacctaca
>Contig7_HLAC-271N19_21404_32550#Copia/Lineage1amov
ttgttggtgcacttgtgtctgtactttgtctgtattcggtcacgatgtaaacgatgtcct
tgtcagtcctgtaagttgaccaagtcaaccgtcctcctggtttgacttggaccaacagtt
aggaatatgtttgtaaagtgtctgagtcgaaagatgggccatcgaaggattatgtctatc
cttcgatgagctcgaaagatgtccaacgaaggatattgttgaacctcgaaggatatgcca
tccttcgaggtaaatatggatccttcgagggatttgtgatcgacagatgatctttcggtc
attctgaatgatccttcgaccagacctgctgtgtatgggtataaatacccatgcagtgtg
ttcaagacttagtagattcgatagacagaagatagacacactcacttgagagcattctgt
ccaggaacacacacacacactttgagagtttgcaaaacacatttgtgaacattgtgcttg
taaccggaacctttcattcgcattaatacaagtggtgttaatcggtgaactttgtgtgtt
tgtgtttatacttgtttcatctcggtttgcttgctagcttggattccgcactcgctagtg
ggtttgtataacaaggtttaggttcgtcatcctccgagagggacctacaagtggtatcag
agctaaggctctttaccttgtttaaaaccgggtttgttcaagttcttggtgtgtttggac
acttggtttagcacccgtttttggtggttttcctgcatttttaaactgaaaaacatgttc
taaactaaccgggagtgttcataagcgggttgggtaacttaaacacttgtttttaagtat
tttggtgatttccggctaaattccggtcattattccggtgactggtttctggataaggtg
gtccattttgggcaatattttcaaagttggtagaaagtacaatctgaccatcccttttgc
cgaaagttgaccttaccaacctatcaccttttcaccaacctttcacatctgtgtcagtgt
gtcagtgggtttcgaaggatatccttcgacatcgaaagaccatctttcgatcaaggaagc
ttcgatagatatacatctttcgacctatccttcgatgtcagaatcttatccttcgaacca
gcgattctattcgaaagacagttattcgaaagataaggatatatactcgaaagataagga
tctttcaaattgtgaatccttcgagtttatgaatctttcgaaatcattgttcgagattca
acagtgatctttcgagcactgttgatccttcgaacaagatttgatctttcgattgtggtc
tgtttattgttaacaagtttctgtttttcagatctttcgaaccaggatccttcggctgtg
tgtgatctttcgggtggctatcatctttcgagacattgatatagaatttatttttcttgt
caatcatgaatccgaattggtggaatccggctccagacaatggaaaatatacaagttcag
gttccactccctcatggtggggtacaccggctcccgatagtggaaagtacacgtgcacaa
gtctatcaccgtcatgggccgagtctccggtatcaacatcttcacaagcaaatgccatat
cttcaagtcaatgggcattagtatcgaatcaaactccgagtatccaaagtatcttattga
gcgaaagcgaaacaggaagtttgaatcgacctccgaagttgatgcatttgaatgaatatc
cgggctgggttgacagattccgtacatacgttcttggtcaaaacaccgaactgtggatac
gtttcaccacagatttcgatcaagctatagaagttgctgcttcagatactgctacgtttg
ccgatcttcctgaagatcagaagaaaacgtatgatctggaaaagaaagcttatgccattc
tcactcaggcgttaagtaaggatatataccaccagtttgtcagtttcaagacaactaaga
agttgtgggacgggttgaaaaccagaggagtagggaatgaagcaacacgtcaattgcgtc
atgatctgctcaagaaagaattcgactgtttcacatgcatggataaggagtctctgggag
acatgacaagccggttttatcatttgcttactgagttgaataattttggtgtagcgacaa
ctcaagcagaagtggtgaagaagtttgctgatgctttgcctccccagtggagtagcttct
tggaaatcctgaagtacaacggagtgttgagaactactaatatcaacgacttcgttcagc
ttttggaaaacaaggatcaggaggaaacattgaaggcgaagagagttccattgccacaaa
atccagaaatgtattatggaacgtccagtacttcgtctgcaagaaccggtccacatgctc
cactacagacggcgtttgtcacaagcacagatatgtatggcaatccggtgcaagatcctg
ttaagccacctcccaccacagacatgtatggaaatccaatacaaccaccacctcctcctc
ctgctcaaacacaacgtgcatgttatggaggaacatcatctgctggtcaacaatcaaagt
caagtacagtacagctcgacacttccagcttctctaaagtcagtgtagaagtagctaagg
aacacatggagctgcttaacactgtagtgagcgcgtactgtgggttaattgaaggtcaga
ttggcaacattaatctgacacaagaagattatcggcagattgataaagaagagatggact
tgatggatatcaagtgggcctttgctagtgctgtgagaagagcaaaggattggatggaaa
gtactggcagaaccagcttggaaagtaagagagacaccaagtatgggttcgataaacagg
cagtgaagtgcttcaactgtggtgaacggggtcactttaaaagggaatgcacaaagccag
cacagcacgggaaccaaaaccccttcagaaatcaaggcaaccagcagaacagaaacaatg
agcgtacattggtgcctgtcaacaaccaaaccaaccgagcacttgcggttcaggtggatg
aaggttgtgactggtcaatccagttgggtggtgatgctcccgatggaacagcatgttttt
ctcaagttgtgaaagagttagttcacaccagtggtggagaatcttccgccagtggtggtg
aatcttctgaagatgaagactcttctgggtacagcaggagcgttgatgaagaatcatcca
gttctgatgatgatcatgtgggtgagacatcaaatgcagcaatcgatgcatatattgatg
aacttttgggggaagctgtagcagaaactcaaagaagatctattctggtggatcaagctg
cttttacttcgtcttctctccattcagcctttatggctaatgtcgacggttcatcaagtc
aggtatgtgtcgatgaacccactgctattacttgtgatgaatgtgatagattgcgtgcta
gatgtgctgatgtggagaaaagtatgtctgagttgcaagacaaacatgatgctttacaag
ctagtttgtttgacttgcaagacaaacatactacattgaatgagaatttgagtgacttgc
aaagtaagcacgaagctttgcaagaaaagtatgatgtgacttttatccacaatcagaaat
tgactgtggacctttccaaatgcaccgaagccaacatgttttacgaaaaccatgaaaagg
aatttaagtcggtaatcaagaaattaaagaaagataaaaccgaactaactaaaatggttt
ccagaaaacaaacggacattaatttgtatatatctcgtcttgagacaatgcaaaaagaaa
tggcgtgtgtaaaaacggaaagtgaggcaatccaactcaagctagatagttatttgagtt
ctagctatgtgttggatcacatcattgatgtccaaaaggagaaaagggacgtcacatgca
taggctataagaattgtccaccaccagtgagacataattatgatgccatgccggatgagg
aggacagagtgttctttgaaccatctgtgcctctagatgtgaaagagtttgcagcaggac
ttggataccagaaagaagtatcctcagattcagatgtgtcagcagatacatttgtaactg
ctgaacagaatcaggatcctccagttgtgattgaggatgctgattcttcagatgatgaat
ctgatgatgctgtcccagcaaagtctgatgcggtagttaaaaatgaggacatacctctcg
agaatcacattctatgtgatccacctgcaaaacccgctaagactgttgcaatcgagtcct
cgtctgaaaaagagtcggagagtgtgaatttgttgtacactcttgttggtgatgataaga
tttattcagacaaagattttcctattaagaatgttaatcaatccttaatcagtaaagtct
ttgagaattcgactagtaagtttttgggaaagacaggaccacgtgttacagttacacagt
gtcctcctattccaaaggccgaaattcgaaaacaatttggcaacaagaaattaccagcag
tgcagaaacagcaaaatcacataaagccaaaagcaaaatcaccggctcaaactcaaaaga
agccgaatcagaagaaaaacaaaaatgtaaactttgtgaaatcgacgggaacggacaaaa
ttgaaacgtttgaaaataaatctaacttagattttgtcaagaaagctactgttttgaaga
aaaaggaacacaacagttcaaagcctagtacctcgtgttcacaaagttcaacatcatcgg
ctaaacgatcacatgatacttcggggtttgttgaacgaagatcatgttttgagtgtggaa
ctattggacatataattcgaaattgtccatatcttcataaacaaaaagaaaaggttgatg
ctccccgtgatcaaactgaccgcaggcaaactgtttctgcaaaacaagatccccgacttg
taaaagaaagggaaaagaaacagaaacgccaacaggtcaagaaaattgaaaaagcaatta
aaaccgatgtggttagcaaaacagctgtttctgtaaaaccagacaaatcaaaaacttcaa
acaatcaagaagttaaaattttaaagaatgacactggtaaaacaaaacagacctggaaac
caaaatcggttactgaatcagggggaccatcacaattcaccaaccatcaaagacaagaag
ttattgtcattgatgaaaatggaagacccaagaccacaatggcttgggtccccatctcca
actaattcatttgagttcatgtgcagggtgttccaggaggaactatcagtagtcattgga
ttgttgatagtggggcatccaggcacatgacaggcgacatgaagcttctctacgacgtca
aatctattagaggaggttatgttgcttttgctggagataaaggtggatatattacgggtg
aaggaatgatatccaacgggattgtcagcttcgacaagatcaactttgtgcaacaacttg
atcacaatcttcttagtgtttctcaaatctgtgacaagcagttctcagtacactttgatg
ctaatggatgttatgtgctgaaacccggcttcaaaattccaaaagaatggattctcttgt
cagctccaaggataaatgatttgtacgtccttgatatgagccaagctattactacgtctg
cacaagcaacttgtttcgtttctaaagccacagaaaaagatactatctcttggcacagac
gaatgggtcacattcacttacgcaaaatgaatcatttggtttcaaatgaattggtgaatg
gtgttcccctcaaaaatttccatcttcaagacgtctgtgtttcgtgccagaaaggaaagc
aaacaaagaagaagcaccctactaagaagatcaacacggtggcagttcctcttgaacgtt
tgcacatggatttgttcggtcctgtcaagcacaagagtattcggggtgatcaatactgcc
tcgtgataactgatgattattcaagattttcttgggtagcgttcatggcacacaagagtg
aaacctttggtattatcaaaaacttgatcattcagattgagaatttgtataagttgaagg
ttaggcggatacgtagcgacaatggtactgaattcaaaaatcatgccatgacggagtttt
gcacttcaaagggtattcttcatgagtttagcgcagcttatactcctcaacaaaatggcg
tcgctgaacgtaagaaccgcacattgatcgagactgctaggacaatgttggtagagtcgc
agttgcccattccattctggactgaagctgtggcctctgcatggttacacattgaaccga
gtccttacagtcaaaaggcacaataagacctgctttgagcttcttcaaaaacggaaacca
gatttgtcttatcttgaaccgtttggagctccttgtacaatcatcgatcctaatggaaag
tttggggcaaaagcaattgacggctactttcttgggtatgccacccctaacttacgagtc
tggaatctagagactaaaagggtcgaggaatggtctgaggtcagagtacaaaggcacact
ttgccagtcaaatgtccgggtcaaccttggatgtttgagtacgatgacttcttcaattcg
atcaatgttgaagccgttgaagaaagtgctgcggctaggatgtttttcgagagtgacaat
gcaacagtttcaccggtggttcgtccaattcttgttaatcaagaaccatcttcttcggtg
aacaataatacactcgagaatgaggattttcacgatgctgccgaattgaacgaatcttca
gaggatgatgaatttctagatgcagatcaagaagccccaacaacagcagttcatggtact
tcagagggtactcctccagtggatgcccatagaacagctgaggctactgcatcatcctct
tcgtcaattccgggccttgatttggttgttgatcttaatcttaacaacctgggtataaat
attccagttcgagaaaatcctgaaacaaggattcataatacccatcctcaacaaaacatc
ataggaaatgtgcaaagtggcattcaaacaagaaacatgttgcgaaacaacaacaatgca
ggcttgtatgcggctattcgagaatccgggcaacaaaacgattggtccttcgcgtgttat
gtttcacaggaagagccaagaacatggaaagaagccttgaaagataactcttgggttgaa
gcaatgcaggaagaactgcaacaattccagaagctgggtgtctggaaactcgtagagaaa
cctgctggatacaagaagattggtacccgttgggttttcaaatgcaaaaaggatgaccgc
ggagttgttatccgaaacaaagcacgtttagtcgttcaaggttttcgtcagattgaaggg
atcgactacaacgaagtctatgcacctgttgcacgtctcgaagcaattcgaatctttcta
gcctatgcgtccttcaaaggattcaaggtttatcagatggacgtgaaaagtgcattctta
catggtgtggttgaagaagaggtatacgtcgaacagcctccaggttttgaagatcctatc
catcccgatcgggtttggttgctcaacaaagctctctatggtcttcatcaagcaccacga
gcttggtatgcaaccttatcacactatctgctggagaacggttttcgtagaggtcttatc
gactgtactcttttcatcaaagaataagatggagatcttcttctggtacaggtatatgtt
gatgatattatttttgggtctactaatgatgtcttgtgtaggaatttcgagcgcattatg
caggataaattcgagatgagtgctatgggggaaatgactttctttttgggcctacaagta
caacaaactgagtctgggatattcatccatcagactaaatatgttggcgacatcttgagc
cggttccagatgtctgatgcaacgcccatcggtaccccattgccaactaatcacggaatt
actccagacttgaagggtgaagctgttagcccctcacactatcgcgcaatgatcggatct
cttatgtacctcacagcatcaaggccagacataatgtacccaacgtgcctgcttgccaga
tatcaagttaatccgaaggcctcacatcttgcagctgtcaaaaggatttttcgttatttg
aaggcgtaccctgacaccggtctgtggtaccctagggataataactttgaattggtagct
ttcagtgattctgattttggcggatgcaaaatcgatggcaaatccacaagggctggatgt
cagtttttaggaaatcgcctagtcacatggcagtgcaagaagcagacttgtgtcgctaca
tcaacatgtgaagctgaatacgttgctgcctcaagttgttgctcccaagtcctgtggatc
caacaacaattgcgggactacggttttgaattcctaactactcctatttacgttgataat
tctgctgctttagatatcactagaaatcctgtgcagcactcaaagaccaaacacatcgaa
atcaaatatcacttcatacgtgattgctttgagaaaaggctaatcgatgttgttaaggtc
cacaccgatgaccaacgtgccgacctttttaccaaagcttttgacaaatctagatttgac
tttttattattggtaaacggcattaaggtcaagcaagagtaaaccaacatcgaaaaatca
tttttgtaaatatctttgtgttttaaatttctcttagtttattgattttagggggagtaa
atccaaaaatctgaaaatccaaaaacatcgaaaaatttcaaaaactcaaaaacaatagaa
aaacaaaaatgagtttcctggcgagcaaaagagaaaatgatagtacatcagtggtctatc
caaacctctttaaaccttaaatgaaaaacgataagcagctctatataagatgtattggta
ggctcacaatcattttaaagtgtgcagggtgatataaatcttaatctgactgaagaccag
gtgggaaccattcattggcatatggtcttagtaccgaaatttcgtttgatagattgccga
ggttctgagatattcggtctttatgctgcttatcatctgggtatcatggttgtatctttt
accgaaaaataacggggacgcaagtctagatcttccatgatactatacatacgtgtacat
attacatactgcattcgacctcaataagtgataaacaatcacatgtccaaatcaaataag
tgaaaaaatatcacatttttccgggggtcaagttcgtctctctgctgtacgaaagtactg
acctgttcacggacttgctcctgtgccctcatgcatatgaaaatcaagttcctcatcaat
aagtgattatatcacatagggcttgttttcaaatcaaaataagtgagaatctcacatcat
atacggtcaaacagatgataatcggtatactcaccggtaagatgaattctcgtgcatacc
ttgatacgggaatgtgtcgtgatgtggatgaacaccggtcggtaagtataaatcatacct
taacgtatcccctcgccatgattacatctgataagttgagcttaagtggacaacaatacc
gataattgttataggatgtttatcttaatgttaactaactgaacaacaagagtgttttgg
catgaccgtacactgatatgattctcttaccctcgaaactcgcaaaaagaatgtctgtat
atatttatttactgctttcagtctttacatttgaaaaattcaaaaaataccaaaaagatt
ttatttctgctttattttcgatcgtacgatgttggaactctagtcttcgttacctgaaac
ctgaacgaaaactgaattgactaaatcttcataaacggtcgaaatttgcatgttttgaaa
gttaaagactaaaattgacaaatttattaaactttcaaactgtcggacggtgtttgattg
tgacatggttattcatgtgtcatttgtttatgctaactatattccaagcagttgttctca
ttacgcgtttagatttcttgcatgtgcagatcctaaaggctaggagaacatggtcgatga
caagcttcggaatgaagacacgacgcgaaggcactcaaaagatgaagatgatcgagttgc
cgctaaccatcatcaacaccacaaggatctcaagctttgaagatcaagtcattcacgagc
ataactcaagggggagcttatgttaagggggagtttgtcaacacacttcctacatgatac
gggtagtttgttgatacactttctgctttcaagacgtgaagactttgaagatcctccgac
attgaagacttgaaaggacatcagagtcttgaagacatgaagatcaaagatgatcaagat
cgagacaaatctgcaaacatcgaagatcgagacaaagctacaaccaagggggagtttgtt
ggtgcacttgtgtctgtactttgtctgtattcggtcacgatgtaaacgatgtccttgtca
gtcctgtaagttgaccaagtcaaccgtcctcctggtttgacttggaccaacagttaggaa
tatgtttgtaaagtgtctgagtcgaaagatgggccatcgaaggattatgtctatccttcg
atgagctcgaaagatgtccaacgaaggatattgttgaacctcgaaggatatgccatcctt
cgaggtaaatatggatccttcgagggatttgtgatcgacagatgatctttcggtcattct
gaatgatccttcgaccagacctgctgtgtatgggtataaatacccatgcagtgtgttcaa
gacttagtagattcgatagacagaagatagacacactcacttgagagcattctgtccagg
aacacacacacacacactttgagagtttgcaaaacacatttgtgaacattgtgcttgtaa
ccggaaccttccattcgcattaatacaagtggtgttaatcggtgaactttgtgtgtttgt
gtttatacttgtttcatctcggtttgcttgctagcttggattccgcactcgctagtgggt
ttgtataacaaggtttaggttcgtcatcctccgagagggacctacaa
>Contig500_HLAE-P102A_14444_28743#Copia/Lineage1jiliwu
tgttgatgcagattttgtgtccgatgtttgtcgaatagattagttattattttacgctga
atttgtaatagttagtgaaacggtctatcgaacgtgtatagacccgctcgtttgaagtgg
tcaaacgagagggttattcggttgaccgtgtgtatgttgcttgacaaagtatggttgtgc
tatgatgggtgtcgaaggataaggcatcgaaggattgtgtatccttcgatgagctcgaaa
gatatccatcgaaggttgaagatggacctcgaaggatatgtgatccttcgaggtatatgt
gtatctttcgaagactgtctgatcgaaggatgatgtttcgaccagtcagtctgatccttc
gacctgcagcctgtgtttgggtataagtaccaacactttgtcatttgcaacataaaagag
tgagagcacaagtgtgtgctagagagtgataggaggtttgagtcctcaccgggagaaatc
accacttgatttctccctggatgtatacttctttggtattagttcggttatcatgtaatc
gggccgacttgtaatgtttactaccggattaatacaaaagttgtttgtttatcatctctt
tatctcttccatctttgaacataatcatgaaaatcatggattggatcccgaaacacggac
ctacaattggtatcagagccatggtgcccgatttagtaaaactaaccgtttactaagtca
catgtgctctagatctgtgatttttgtgggtttttgttcaagatgtaaaaatggtgaaaa
tgagaaaaactcagatctggacccgaatatccagatctgtgataaaacgagtgttgggtt
ttatgtttttctcttaaatactcaagtttctttcatcaaaaatcgtgtacgagcgttttc
atcgaatctggctctttaccttgtttaaaaccgggtttttacaagttttggtgtgttgaa
acacttggttttgcacctgtttttacttagtttcttgcattttctttgagtaaaaacgtg
tctaaactaaccgggagtgtttaaagtggggttgggtaacttaaaaacttgtttttgagt
gttttggtgatttccggcatactccggtaactattccggtcaccggactgtgtggataag
attgtccatatttggtaaactttcaggtcatttcaaagttggtagaaatctgtgtcagac
cttacctccttttgccgaaagttgacttaccaacctgtcaccttttcaccaacccatcac
tttgtgtcagtgtgtcagaacctctcgaaagatatccttcgacctcgaaagactatcttt
cgatcaaggaaggctcgaaagattattatccttcgatccatccttcgaagtccgaagcat
atctttcgataaaggaatcttttcgaaagacaggtgtccgaaagataaggatttaactcg
aaagataaggatctttcaaaggggaatccttcgagttcttgaatctttcgaaatcattgt
tcgagattcaacagtgatctttcgagcactgttgatccttcgaacaagatttgatctttc
gaagtgtggtctgtttattgctaacaagtttctgttttcttttaagatctttcgaactag
ggtccttcgactgtgtgtgatctttcgggtgctcatcatctttcgtgagtgacttggaca
tagaatttatttttcttgtcaaagatgaatccgagttggtggggaaatccggctccagac
agtggaaaatacatgaataccagtcaatctccatcatgggccgaatctccggtatctaca
tcctcacaaacaaatgccactccagctggtcaatgggcgtttgtttcaaatcaaactccg
agtattcaaagtcttctactaagcgaaagtgaaaccggaagtttgaacaggcctccaaag
ttgatgcatcttaatgaatatccgggatgggttgatcgtttccatacatacattcttggt
caaaatacagagttgtggttgcggttcactacggaattcgatcaatctatcgaggttgct
gcttcttcgacagctacatttgccgatcttcctgatgatcaaaagaagacgtatgactta
gaaaagaaagcatacgctattctcactcaagcactgagcaaggatatttatcatcagttc
gtcagtttcaagactacgaagaagctgcgggatgcattgaagacaagaggagtaggtaat
gaagccacacgtcaactacgacgagatctactgaagaaagaattcgatggcttcacatgt
atggataaggagtccttgggagatatgacaagccgtttctatcacctacttactgagctg
accaactttgaagtcacaacgactccaacagaggtggtaaagaagtttgccgatgcattg
cctcctcaatggaataacttcctggaaatcttgaagtacaacggaacgttgaaaactaca
aatatcaacgatttcgtgcagcttctggagaacaaggatcaggaagaaatgttgaaggca
aagagagttgcagtgccacagaatccagagatgtattatggcacctccacttcttcatct
gcaaaagccggttcacatgctccacttcaaacggcgtttgtcacaagcacggatatgtat
ggcaatccagttcaagttcctgtaaagccgcctccaaccacagatctgtatggaaatcca
atacaaccacctcctcctcctcctgctcaacaaccacaatatgcgtgttatggaggaaca
tcatctgctgcaggtcaacaatcaaagccaaatacagtacagcttgacacttcaagcttc
tctaaagtcagtgtagaagtagctaaggaacacatggagctacttaatgctgtagtgagc
gcgtactgtgggttgatagaaggtcagattggaaacattaatctgacacaagaagattac
aggcagattgataaggaagagatggacttgatggatatcaagtgggcctttgcgagtgct
gtgagaagagcaaaggattggatggaaagtactggcagaaccagcttggaaagtaagcga
gacaccaagtatgggttcgataagcaggctgttaagtgcttcaactgtggtgaacggggc
cactttaaaagggaatgtacaaagccagcacagcacgggaatcaaaatcccttcagaaac
cgaggcaaccagcagaatcagaacagaaacactgagcgttcattggtgcctgcaaataac
caaaccaatcgagcacttgcagttcaggtggatgaaggttgtgactggtcaatccagttg
ggtggtgatgctcctgatggaacagcatgttttgctcaaattgtgaaagagttagttcac
accagtggtagagaatcttctgccagtggtggtgaatcgtctgaagatgaagactcttct
ggttatagcaggagtgctgatgaagaatcatccaattctggtgatgatcatatgggtgag
acatcaaatgcagcaatcgatgcagatattgatgaacttttggaggaagctgcagcagaa
actcaaagaagatctattctggtggatcaagctgcttatacttcatcttctctccattca
gcctttatggctaatgtcgaaggttcatcaagtcaggtatgtgtcgatgaacccactgct
gttaattgtgatgaatgtgctaggttgcatgctagatgtgctgatctggagaaacgtatg
tctgagttgcaaggcaaacatgatgctttacaagctagtttgtttgacttgcaagacaaa
catactactgtgaatgagaatttgagtgacttgcaaagtaagcatgacgctttgcaagaa
aaatatgatgtgacctttctccacaatcagaaattgactgtggatctctcaaaatgcaca
gaagccaatatgtttcatgaaaaccatgaaaaagaatttaagtcaatgattgaaacatta
aggaaagataaaactgaattgacaaaaatggtttcaagaaaacaaacggacattaatttg
tatatctctcgtcttgaaacaatgcaaaaagagatggcttgtgtgaaaaccgaaagtgat
gcgatccaactcaagctagacagttatttgagctctagctatgtgttagatcacatcatt
gatgttcagaaggaaaagagagatgtcacatgcataggctacaagaagtgtccaccacca
gtgagacataattatgacgccatgcctgatgaagaggacatggtattctttgaaccttct
gtgcctctagatgttaaggagtttgctgcaggactcggataccaaaaggaagtatcctca
gattcagatgtgtcagcagatacatttgtgagtgctgaacagaatcaagatcctccagtt
gtgattgaggatgctgattcgtctgatgatgaatctgatgatactgtcccagcaaagtct
gatgcggtagtcaaaaatgaggacatacctcttgagaatcacattctatgtgatccccct
gtacaaaccgctaagactgttgcaactgagtcctcatctgcagaagagccggagagtgtg
aatttgctgtacactctagttggtgatgataaaatttactcagacaaagattttcccatt
aagaatgttaatcaatccttaatctgcaaagtctttgagaattcgacgagtaagttcttg
ggaaaggcaggacctaaagttacagttacacagtgtcctcctattccaaaggctgaaatt
cgaaaacaatttggtaacaagaaactaccaacagtgccaacacagcaaaatcacaccaaa
cccaaaggtaaaacaccggctcaagctgacaagaagccgaaccaaaagaagaagaaaaag
gttaactttgtgaaatcgacgggaacggacaaaattgaaaagtttgaaaatcaatctaac
ttagactttgtcaagaaagctattgtcgagaaaagaaatgaaccaagcagttcaaaacct
agtacctcgggttcacaaagttcaacatcatcggctagacgatcacatgaatcttcgggg
tttgtagaacgaagatcatgttttgaatgtggaaccattggacatattattcgtaattgt
ccatatcttcataaacaaaaaagaaaggttgatgatccccgtggcaaaattgaccgtaag
ccaactgtttccacaaaacaagatccccgacttgtaaaagaaagggaaaagaaacagaaa
cgccaacaggtcaagaagattgaaaaagcaattaaaactgatgtggttcaaaaacaatct
gttgctgtaaaaccagacaattctaaaacttcaaacaatcaggaagttaaaattttaaag
aaagacactggtaaaacaaaacagacatggaaacctaaatcggttactgaatcaggggga
ccatcacaattcaccaaccatcaaagacaagaagttattgtcattgatgaaaatggaaga
cccaagaccacaatggcttgggtccccatctccaactaattcatttgagttcatgtgcag
ggtgcttcaggaggaactatcagtagtcactggattgttgatagtggggcatccaggcac
atgacaggcgacataaagcttctctacgacgttaaatctattagaggaggttatgttgct
tttgctggagataagggtggatatataacgggtgaaggaatgatatctaacgggattgtc
agctttgacaagatcaattttgtgcaacaacttgatcacaatcttcttagtgtttctcaa
atctgtgacaagaaattttcagtacactttgatgctaatggatgttatgtgctgaaaccc
ggcttcaaaattccaaaagaatggattctcttgtcggctccaaggataaatgatttgtac
gtccttgacatgagccaagctattactacgtctgcacaagcaacttgtttcgtttccaaa
gccacagaaaaagacactatctcttggcacagacgaatgggtcacattcacttacgcaaa
atgaatcatttggtttcaaatgaattggtgaatggtgttcccctcaaaaatttccatctt
caagacgtctgtgtttcgtgccagaaaggaaaacaaacaaagaagaagcaccctacaaag
aagatcaacacagtggcagttcctcttgaacgtttgcacatggatttgtttggtcctgtc
aagcacaagagtattcgaggtgatcaatactgcctcgtggttactgatgattattcaaga
ttttcttgggttgcgttcatggcacacaagagtgaaacctttggcattatcaaaaacttg
atcattcagattgagaatttgtataagttgaaggttaggcggatacgtagcgacaatggt
actgaatttaagaatcattccatggcggagttctgcacttcaaagggtattcttcatgag
tttagtgcagcttatactcctcaacagaatggtgtcgctgaacgtaagaaccgcacattg
atcgagactgctaggacaatgttggtagagtcacagttgcccattccattctggactgaa
gctgtggcctctgcatgttacacattgaacagagtccttacagtcaaaagacacaacaag
acctgctttgagcttcttcaaaaacggaaaccagatttgtcttatctagaaccgtttgga
gctccatgcacaatcatcgatcctaatggaaagtttggggcaagagcaattgatggatac
tttcttgggtatgccacccctaacttacgagtctggaatctagagactaaaagggtcgag
gaatggtctgaggtcagagtacaaaggcacaccttgccagtcaaaaatccgggtcaacct
tggatgtttgagtatgatgactttttcaattcgatcaatgttgaagccgttgaagaaaat
gctgcggctaggatgtttttcgagagtgacaatgcaatagtttcaccggtggttcgtcca
attcttgttaatcaagaaccatcttcttcggtgaacaataatactctcaacaatgaggat
tttcatgatgcaaacgaattgaacgaatcttcagaggatgatgaatttctagatgcagat
caggaagctcctacagcagcagttcatggtacttcagagggtactcctccagtggatgct
catagaacagctgaggctactgcatcatcctcttcgtcaattccgggccttgaattggtt
gttgatcttaacctcaacaatctgggtataaatgttccagttccagataatctagaaaca
aggattcataatacccatcctcaacaaaacatcattggaaatgtgcaaagtggcgttcaa
acaagaaacatgttgcgaaacaacaacaatgcaggcttgtatgcagctattcgagaatcc
gggcaacaaaacgattggtccttcgcgtgttatgtctcacaggaagaaccaagaacgtgg
aaagaagccttgaaagataatgcttgggttgaagcaatgcaggaagaactccaacaattc
cagaagctgggtgtctggaaactagtagagaaacctgctggatacaagaagattggtacc
cgttgggttttcaaatgcaaaaaggatgaccgcggagttgttatccgaaacaaagctcgt
ttagtcgttcaaggttttcgtcagattgaagggattgactacaacgaagtctatgcgcca
gtggcacgtctcgaagcaattcgaatctttctagcctatgcatccttcaaaggattcaag
gtttatcagatggacgtgaaaagtgcattcttacacggtgtggttgaagaagaggtgtac
gtcgagcagcctccaggttttgaagatcctatccatcccgatcgggtttggttgctcaac
aaagctctctatggtctacatcaagcaccgcgagcttggtatgcaaccttatctcactat
ctgctggagaacggttttcgtagaggtcttatcgactgtactcttttcatcaaggaacaa
gatggagatcttcttctggtacaggtatacgttgatgacattatttttggttctactaat
gatgtcttgtgtagggaattcgagcgcattatgcaggataaattcgagatgagtgctatg
ggggaaatgactttcttcttgggcctacaagtacaacaaacggagtctgggatattcatc
catcagactaaatatgttggtgacatcttgagccggttccagatgtctgatgcaacgccc
attggtaccccattgccaactcatcacggaattactcctgacttgaagggagaagctatt
agcccttcaaactaccgcgctatgattggatctcttatgtacctcacagcatcaaggcca
gacataatgtacccaacgtgcctgcttgccagatatcaagttaacccgaaggcctctcat
cttgctgctgttaaaaggatttttcgttatttgaaggcgtaccctgacaccggtctgtgg
taccctagggataataactttgaattggtagctttcagtgattctgattttggcggatgc
aaaatcgacggtaaatccacaacggctggatgtcagttcttaggaaatcgcctagtaaca
tggcagtgcaagaagcagacgtgtgtagctacatcaacatgcgaagctgaatacattgct
gcctcaagttgttgctcccaagttctttggattcaacaacaaatgcgggactacggtttt
gaattcctaactactcctatttacgttgataattctgctgctttagatatcactagaaat
cctgtgcagcattcgaagaccaaacacatcgaaatcaaatatcacttcatacgtgattgc
tttgagaaaaggctaatcgatgttgttaaggtctacaccgatgaccaacgtgccgactta
tttaccaaagcttttgacaaatcaagatttgacttcttattattggtaaacggcattaag
gtcaagcaagagtaaaaccaacatcggaaaatcatttttgtaaatacctttgtgttttta
aatttatcttagtttattgattttagggggagtaagtccaaaaatcggaaaatccaaaaa
catcgaaaaattcaaaaacacaaaaacaatagaaaaaacaaaaatgagtttcctggcgag
caaaagagaaaatgatagtacatcagtggtctatccaaacctctttaaaaccttaaatga
aaaacgataagcagctctatataagatgtatcggtaggctcacaatcattttaaagtgtg
cagggtgatataaatcttaatcgactgaagaccaggtgggaaccattcattggcatatgg
tcttagtaccgaaatttcgtttgatagattgccgaggttctgagatattcggtctttatg
ctgcttatcatctgggtatcatggttgtatcttttaccgaaaaataacggggacgcaagt
ctagatcttccatgatactatacatacgtgtacataatacatactgcattcgacctcaat
aagtgataaacaatcacatgtccaaatcaaataagtgataaaatatcacatttatccggg
tgtcaagttcgtctctctgctgtacgaaagtagtgacctgttcacggacttgcacctgtg
ccctcatgcatacgaaaatcaagttcctcatcaataagtgattatatcacatagggcttg
ttttcaattcaaaataagtgagtatctcacattttatacggtcaaacagatgataatcgg
tatactcaccggtaagatgaactctcgtgcataccttgatacgggaatgtgtcgtgatgt
ggatgaacaccggtcggtaagtataaatcataccttaacgtatcccctcgccatgattac
atctgataagttgagcttaagtggacaacaataccgataattgttataggatgcttatct
taatgttaactaactgaacaacaagagtgttttggcatgaccgtacactgatatgattct
cttaccctcgaaactcgcaaaaagaatgtttgtatatatttatttatttactgcttatct
tttattgttttctttaaaacagtttcgtcgtttggtgcatatcagcacgacattagcggt
gatgtcgtttgataacactcaaaggattttaaattgttgtcttttactttcaaaaatacc
aaaaagattttaggcttgttttaatataaactttataaaagccaaaaagattttctttct
actttattttcgatcgtacgatgttggagctcaagtcttcgttacctgaaacctgactga
aaaccgaactgactaaatcttcataaacggtcaaaatttgcatgttttgaaagttaaaat
ctgaaattgataaatttgaaaaactttcagactgtcggacggtgtttgattatgacatgg
tcattcgtgtgtcattttgtttatgattaactatattccaagcagttgttctcattacgc
gtttagatttcttgcatgtgcagactctaaaggctaggagaacatggtcgatgacaaagc
tttggaatgaagacacaacgtgaaggcactcaagtgataaagatgatcgagttgccgctg
gccatcatcaacaccacaaggatctcacttcataaagataaagtcttttcacgagcataa
ctcaagggggagcttatgttaagggggagtttgtcaacacacttcctacatgatacgggt
agtttgttgatacactctctgctttcaagacgtgaagactttgaagatcctccgacattg
aagacttgaaaggacatcagagtttttgataactcgaagaccaaagaccgtcgaagttca
agacgagtctacaaccatagaagataaagacaaagctacagccaagggggagtttgttgg
tgcacttgtgtctgtactttgtctgtattcggtctgtatgtaaacgatgtccttgtcagt
cctgtaagttgacaaagtcaaccgtcctcctggtttgacttagtcaacagttgtatgtat
gtctgcatcgaaggatagcctcgaaggatattgttgatccttcgaggtgctcgaaagata
ggcttcgaatgatagacctcgaaaggtgatccttcgaggtcaatgctgatccttcgatta
ccttgtcctcgatagatgatccttcggaccatctatcggatccttcgaccagacatcatg
ggctgggtatatatatacccatgcagtgttgagttttagatagagatgcacacagaaaag
tcacacagagagacacacagcagagagcatcctgtccgaaacactcacacactttgagag
tttatagaacatttctgtaaacattgagcttgtaaccgaaccctcattgcattaatacaa
gttgtgttaatcggtgaacttgtgtgtttgtttctctacttgctactaactcggtttgct
tgctagcttggattccgcactcgctagtaggtttgtataacaaggtttaggttcgttatc
ctccgtgaaaaagggacctacaattggtatcagagccatggtgcccgatttagtaaaact
aaccgtttactaagtcacatgtgctctagatctgtgatttttgtgggtttttgttcaaga
tgtaaaaatggtgaaaatgagaaaaactcagatctggacccgaatatccagatctgtgat
aaaacgagtgttgggttttatgtttttctcttaaatactcaagtttctttcatcaaaaat
cgtgtacgagcgttttcatcgaatctgcaatttacccaggttgctgtgttcttgatgttc
ttcacatcttcatattttgaaagatgtgaagaacttcgaaagatcaggtttttgtttcga
aaggtcagtttttcttgaaaggtcaacccaactgttttcgaagggtcaaattaacaatct
cgaaaggtcacctgaacaaaattcgatagatcacctttatcctttaacaacctcgaaaga
tcaaaacaagactctttgttccaaaacttcgaagggtcaagagtttgaaaggtcatctca
caaaacttcgaaagatcacatgtgattttgaaagattattggttcattcgaagggtcatc
ttaataacattcgaaagatctgcaaacaatttcgaaggatcattttaaataatgcccaaa
taaaagtcaatgtccacactcaagtcttcggcccaaataaggattcacggcccagatcat
ttctgttataagatttttaccaatttcaacataagacaaatgcttgtgacatcaccatga
catcacaatgatgatgtcatggtgaggtgtaaacgggaatgggtttgtggcactccgtgc
ttcgcgtgtcgaactctggggcgcacgacggaggaatgtcgtgacgtcgggcttgagccg
gacctaaccgtgtcaaaaccgagtcgaaccgagccgagtcgcgtccacacaaggtgtatc
aaagtgaaaatctagcgcctaaagttatattttgctagatttttctattgggcccatttg
gtgtgaaatttttggcaaatattaaaaaaaaaaaaaaaagatccattggaacaaaggttt
ttgatgcagagtggggtcgggtgttcgcgaagatgatttgaaccgcgcttctaaatgtca
acgtcaaaattcgtatgaatttgggagcgtgcggggtgatgcagcatgatgaaaacaaga
gatgatgaaaacttgatgtttgaaaaattgtggggtagtcacggttaccgatgcaatggc
aaaaatggtaacgcgactattatgggccaaaaacaacacgatatgttcgcttccgcgcat
gagtatttatgattgttaccggttattcggaaatgttcgaaaggattttgtttattgtca
tattctcgcatttgaagacgaacgtatgaacctggaacgtctataccggtcctaacgagt
tcacaaagtctttggtctttggggggatacaagtcagatcctacggggtaccaggggacg
ttcttattcaactagattatgcaaagaagaaagtcatgttcgtgaattttcggaaccgag
aacattcaatgaagattgatgacagttccgctcagtggagggaattggtgaacatttgac
gacagtttctttgaagtggaaagaatctgttaaggtttagagatcttaccaaagaaatgg
ggggataaaaattttcatttgttgaatttcttcggtaaaattctaaacgcaatcacaggt
ggtagagtttgtgattttctggtgagacaagggggttctgcgtggaatgttttgcacaga
aaagtgcattacttggtcgattccacaaagacggtttacagaagatagtttaccagaaat
ctctatcaatgtagtatgcttgaagatcaagacttgatgcagttgttatagaatggaacc
cttatcaaatgccggttggagtattggaagatcagcggaagatcggtcaattgagtcctt
tgaggaaattgcacaacactcaacacggatgcgcgtactctgagggggaaatattataca
atgagcatcaagatactacttacctggatcatcggtcaagggggaatttgtttacacaga
gaagatgagtacttgactgaagattgattgcagttgcattttcagcattcgacagcaacg
gacaagggggaatttgttgatgcagattttgtgtccgatgcttgtcgaatagattagtta
ttattttacgctgaatttgtaatagttagtgaaacggtctatcgaacgtgtatagacccg
ctcgtttgaagtggtcaaacgagagggttattcggttgaccgtgtgtatgttgcttgaca
aagtatggttgtgctatgatgggtgtcgaaggataaggcatcgaaggattgtgtatcctt
cgatgagctcgaaagatatccatcgaaggttgaagatggacctcgaaggatatgtgatcc
ttcgaggtatatgtgtatctttcgaagactgtctgatcgaaggatgatgtttcgaccagt
cagtctgatccttcgacctgcagcctgtgtttgggtataagtaccaacactttgtcattt
gcaacataaaagagtgagagcacaagtgtgtgctagagagtgataggaggtttgagtcct
caccgggagaaatcaccacttgatttctccctagatgtatacttctttggtattagttcg
gttatcatgtaatcgggccgacttgtaatgtttactaccggattaatacaaaagttgttt
gtttatcatctctttatctcttccatctttgaacataatcatgaaaatcacggattggat
cccgaaacacggacctacaa
>Contig36_HLAE-P245O1_2909_16091#Copia/Lineage2esX
aatgattgttagagcttatgagatcgttgatacttgttctggattagtttaaatagtagt
ttgtaggtattttgaatgtttaggggcttattttgtaattgtctagaagttgtaatcctg
acttggtgtagttaagattccagcaaatttataaatttgctggcaagtcaggagttcact
atatataccccaagcattgtaacctagccaagcttttggctctttgatgaatattagtgt
tgttaccttctcttgttgatctagtgctcaaatctgatatccaaggttgtttattgttat
atcttattgtttggattcaatacaacacttgttgtattcattaatccattagcttcacgt
tcatctttgtttcttcttgactttacataactcaaacacctaatcaataggtgttgtggg
ttaaaacaaccaaccactgtgatccggatacgttttgggatcaacaatttggtatcagag
cctttgtgctcttggttgttgtgtttttgttgagatttttcattgttttgaaggtttttc
aaagtttcaaggtttttcaaatttttgagcttaaaatggattgatttggtgtgtttaatc
gataggttgttgttaatacttgattagggagtcattttggacattttgttgcatcaaaac
atggtttttgagctgttttcgagtgattagagggtttttgttcgtgttaaaccctctgtc
cagcgaacataacttgaagacagcgaagaatatttgaatacagcgaaattattttttgaa
gacagcgaactcagcgttgaatatagcgaaataaatcaaatcgttgaggatcttatcgca
taatcattaatttcgccgaccactgttcgagcgaaattgttgatcattagcgaaatagtg
tcaatcgtcccttgagcgatattatcgaaggcgacttcgagaaccgtgatagcgaaccac
agcgttcttatcacggttatcggtgaaattaacctaacatctgtctgtgttttgatttgt
cagcgaagttacgtgatcgctcgtgcaggattacataactctccagcgaaggtagcggat
tagctagcgaaggtcgtcaatcatcattgatcatcggcgaaattaagtctcctgtcagtg
aatttaagatctgatcagctcacatttgtctaaaacaagcaaagatgtcgctaaatcaac
taagtccaattgctcaagcggaacttgaaactggaactaccactcgcccaccaaagttga
aaggggcggaagactttagcacatggaaaactcgcattcaatcgttcttcgagtacacgg
actacaatctgtggctctctgttaccgctggacctcacattccaacggtagttcgaggag
atgcagtagttgctaacaatgatgctactaccttcactgatgaagacaaggctctcattc
aacgtgatcgtcgcgcacacgctgctctaaccatggctctatcaaccaacgattgcaaca
tgtttgaagaacaccgaactgcaaatgcactctggaatgcattaatcgagtactatgaag
gaaatgaagaactgatcgaaagcaagagagatatggtgcagaaacaatacgacatgtttt
gcggagttcgtggagaaagtctttctgatcacattagtcgcttcttgaacatgatgacca
aaatgaagaaggcaggaaatcctgttacaaatcgtgctgcaataaagaagctgcttgatt
cactccccaaggaatggagtctacaatgcatgatgatcaagaaggatttcctcaacaatc
ctaatcccgtcactctgtcagatctgatcaacaccctaagagcctttgaaatggatgtca
acaaaagagaaatgaacactgctggatatcaacctaagtcaactcaaccttcagttggat
tgaagaatgtggcatttctcgcttcagggggcatcactccacaagcttctgacttaattt
acgcaaatgtttccgcaagcgcatcaaaagccccacaacttgttgagaagaccatcactg
ttgacactcaagcgttgaaagtatccactgaaaatgtggcactcttcaacacatttctga
ggagctacgaagccctaatgtctggggaactgaaaaaagagatgttcactgctgaagaca
tgtatcaggttgatccagatgatatggaagaaatggatctgaaatggaaaatggccatga
tcactttgaggttaaagaaatttcaagacaagacaggcaagcgtttgggtcttggaaaag
ctggctttgacaaatctaagctgaggtgctacaactgcaagaatctaggacacttcaagc
gcgattgtcctctgttgaaagaaggaaacagtgaaactactcctgcagttaagcaaatca
ccgttgaagagaacaaaaacaatgcgtctcccagcacgccaaaagctttagtcgttgaag
actgtgattggagtgaagaaatcactgaagcaaaggagcaagttaacaaagccctgatgg
ccaagatctcaggtggatcatctgccaggcagtttgagaagcagacagctggaattccga
ctggagacaatgctgctgacaagggattgaaaagcattcttacttctgtggagacttgtg
atcaagcagaaaagcatgttgctaaagaaacatctgagaaaggcaaggataaggtccaag
cagcagccatgaaagcagactcatcaaaagaaaaggctgacaaggacttggtaaatagta
ttccacttagttttaaagaaaaaatatgctcaccagcatgcgttgatgtcgtggcacatt
acaaattcttaaacttggaatttgaaaggcaaaaagacaaagctttaaaatttaacaacg
agcttaaacagaacgaggctgcatatcagagaaagttgaactcaactttggctgaaatgc
aaacgcttaaagaatttgtgtttagaaaagattttatcattaatgatcttacagaaaggt
tagaaaaagctttgaacgaaaagaacaaacttcaaattataatagataaatggaatgtca
gtcaaaaggcctttactgacattaaaaattgccaacgaccaacgtttgtgaaagacggga
ttggatataaggataggcacggaaatgaaagaaaactcttctttccacctcacagtaaaa
actatgtgcctatgccaactcctcatcccgaaaatgatctcataaatgaaaaggcctcaa
ctgaacaaaatgaagtttatgaaaatgagacaaccgctaactgttctaaaagcaatgtag
atcccattgagtgtaaagaagatgtgtgcgatgaggatggagactgcggtgggtcaaaaa
taggaattggatattcaggcgacagttattccaccgttaacttgttcgtctggaattgtt
ctaagaaaaacaatgttaaggatgaatgtaataatttaagtaggatggatgactgtaatg
gccaagtgcctaaatttaaatccttggatgactgtaagggccatgtgcctacatttgaga
cctgtgatcgtgaaccttatgtgtcttattgtcatgatttgaattatgcgtgttgtgatg
ataaagttgcttgtgaatctcctgtatttgtgccagaattaaaaaggaatagctttggaa
aattccttacaaaggaaattcccgaatttattccttctagaacaggtatgacagaatcag
aaaggagcgtcactgaaaaccaagataaagaagattcaagcgtcactaccacagaagacg
aacaaacatcagaaagttcaactgaagatcaaacaactggtgatgaaagcttcgagtgtt
caagttatgaagcaagtgaagaacaaagttcgagcgaggacaacacatctgaaagctcac
tcgattcagacagtgatgaagaacatcaagaagatgaaagcagagtggacaagaaaatga
agaaagcagaaagctcaagactctcatcacatacatcatcttctcacaccaaatgaccca
gacataaaagatgctttcgctgtggtcatttaggacatacagcgaaacattgtaaaaccc
aaaagtttcctaaaccagagcatgattttattacaaacgtcacacatcaactaaattatc
ttaagaaatctgttaaaaatctggttgagtcaactgcgtatctttggaaacaaaaagagg
tcaaagttggtcaaaaccacgatagatttgaaatgaagcagatctgggttcccaaatcaa
actaatttgtatatttgtatatttgtgaatatcagaataaactccagaaatggcttcgga
tgctcatggaatacatctggcacgtagacagcggatgttcaagacacatgactggattga
aggaactgctgaaaaacttccgctttattgatggtgatttcgtgtcttttgctggcgacg
aaaagggaggaaagattgttggagtaggagatgtggtgtccgaagccctcacgctggaaa
atgtcaactatgttcctgagctgtgctataatctcatgagcgtttctcaagtgtgtgata
aaggaatctcggtgctgttcaatgacatggaatgcttgttcctgaagcccggttatgttg
ttcctgcagaaatgatcatgctcactgctccaagacagaacaacacatacgtgctcaaca
tgaaaaatgccaagacaaatgacaacttgacatgcttaatttctaaagcttcagaatcgg
agtcactgctttggcatagacgactgggccatgttaattacaaaaatatgaataaactct
ctaagttgaacttagttagaggtcttccaattaaagaatttccattttctgaaaaatgta
ttgcttgcgcccagggaaagcagcataagaaacctcacaagtccaaagcagtgaacacga
tttctgcaccacttcaattgttgcacatggatcttttcggtcctattagtgttaaaagtc
ttgctaaaagctcttattgtttggttgtaacagatgattactctcggttttcgtgggtat
attttcttgaagcaaagagcgagacagctgaagtgttaaaatcattcattcccctgattg
agaatgtgaccaagctgaaagtgaagtctatcagaagcgacaatgggtccgagttcaaaa
atcagaccttcatatcattctgtgcagaaaaaggaattcatcttcaatatagtgcagcca
gaactccccaacaaaatggagttgctgaacgcaagaatagaacgctgatcgaagctgcaa
gaaccatgctggtggactccaagcttccaattatcttctgggcagaagcagttaatacgg
catgctacgttctaaacagggtgctcatcgtgaaacctcatggaaagacagcttatgagc
ttctctttaaaagaaagccacttatagatttcttcagaccatttggatgttcgtgcactc
ttttaaacactcaagaaaatctcgtcaagtttgaagcagtgggcgatatctgctacttta
tggggtattcatccacacagaaggcttaccgtgtttacaacaaacgaacgaagatggtaa
ttgaatcctactacgttgactttcaagaagaaaattacaccaacaccggaagtactcctg
attggttctatgatgtgggagtgatcttcaacaactttgaaattccggagattgtaccag
accctgagccagtcgaagacactcaagttgaaccattgtttgactcgtctgacattggtt
tgactcctttcaccacccgcttatctccatcatccgctgatccgattctggctgtaaatg
aaacatctggtgacacttcgcctgagaacacccaagacaacggtgcttcttcttcacagg
agaatgcgaatgagccaactcaagaagatgatccaccagtgatttacgtagatgaacact
tcaccaaccttccgcagcagattgaatctctgacaaatgccggatacaagacaaacagaa
atcatcctcttgaaaacgtcatcggcgccgtagaagaaggagtacgtacacgcgggcagt
cgtcaagcatcaacaaaggtctcttcgcagcttttctatcccaatcagttccacgtgaca
tcgaagacactattcaagactccagctgggttcaggcaatgcaagaagaattatctcaat
tcaggaagctcaaagtgtgggaacttgtagatctacctgaaggaaagtttccaattggca
ctaaatgggtctttcgaaataagatggatgatcgtggggtggttatcaagaacaaggctc
gattagtagtgcagggttttcgacaagaagaagggattgactacgaagaagtctttgctc
cagtcgcacgattggaggcaatcagaatattccttgcatacgcctcatatagaaacttca
aagtttttcaaatggatgttaaaagtgcgtttctgtacgggaaagtaaaggaagaagttt
acgtatgtcagcctccagggtttgaaaatccacactttccaggtcgttacttcaagctag
ataaagcactgtatggtcttcatcaagctccacgcgcttggtacgagaccttgtccactt
atttgttggaatgtggatataccagaggaaagatcgacatgactttatttaccaaaaaga
tcggagaggatgtaatgctcgtgcaaatctgcgtcgacgatatcatctttgggtcaacca
acgaagctctgtgcagagaattcgaaacagttatgaaggcgaaattcgagatgagcatga
tgggagagctgaatttcttcttggggctagaagtgaagcaaaaggaggatgggattctta
ttcatcaagcaaagtacattcgagacattctcacgaagtacaacatgaacgactgtaaag
ttgcaagcacgccattcgcctctcaaacagaactcactctagatcctcagggaaaaccag
tacacaaatccttttatcgctcaatgatcggttccctgatgtacttgacggccagtagac
cagacatcatgtgggcagtttgtctttgtgctcgtttccaaacaaatcccaaggaatctc
atgaaattgctgtaaagcgcatcttccgctatctcaaaggaactccgaaactagggctct
ggtatcctaaagatagtaattttgatttaattgcatattctgacagtgatcatgcaggtt
gcaaagtagatcgcaggtctgtatcaggaggatgtcaatttctgggaaaccgtttgattt
catggcagagcaagaagcaaacaacagtatccacctcaaccgctcaagcagaatacactg
cggcctacagttgctgctcacaagttctttggatacaaatcagttgctggattacggaat
caacatcatgaagactcctatattcatcgacaatgaagcgtgtctaggaattgtgaagaa
ccccatacaccactcaagaacaaagcacatcgaaattcgtattcacgcaattcgagatgc
ttatgaaaagggatatattcaagtggtgccagtggatacaacgcagcaacgggccgacat
cttcacgaaagcttttgacaaaactcgtttcaaccagttggtaacctggttggaaatggt
caatttccttgactggaaatgaatcttgtgttgatgaaaaaaaaaaaaaacgtttgttga
aagtaaaacaagtatcggaaagcgttgctcaccaaaaagattttcttattaaaattttat
tttcgggaaaatggactcacaaaaataaagattttaggggggatacattcagaaaatcca
aacgattgcttatatctgactcctgcgagtggaagtgatagaaaattgctaacactctgt
catttcttgctatcacataaaacaaaaagaaatcggggtaccaagcaacggcgtgtcggt
agattcagcaacaccgacgagtaaactgctgttagggagcaaaacataatgtctacacaa
gaattctggcttttctcaggcatcacgcatctcagtgggtaacacgttgcggcatatggc
ttaatggtcttgaatcttgcgttgatagattgccaaaaactgagatttcgggtctttata
ttggtatttcattcgggggatatcatagtcgttcttctgctgcatccagatacatgctga
cctagacgctatgatattcctttaataataagtgccttaaaaaaaaggccaaaccctttc
taataagcgccatttttggccaaaatccataataagcgccatttttggcctgaatccttt
gatagattagtttggcaactctgctgtacggtggtactgacctgttagccgaactgtctg
tctcagccctcgatagctcttaggatctctgttgtacgaaagtacagacctgatcttcgt
tctatcgttgaagagaatgaagccaatatactcacccgttatgaggaatctttgtgcata
ccttgatcgcgggggtatgtcctgatgtgggacccacgagggcgtaatgattctattttc
aatagcttgtgtgggggccatcgaagacttgtcaatattaccgaaaacatgataaacacg
ctctccgaaggtatgttgaaagaaggatgcatggatttaagcggacaaacatactgacag
ttttttcttgtgccctggttagtaacataataataataatatataaagaatttggcgagt
gttggcagtatgattctctgcaggtaagttcggtgagtgtcagacatttcaaggaaatct
gctttaaatggatcctcccaaagcaagtaaattgaagttcggagtcaaaatggcccaatt
tttggcaatattgtaaatatttcgaaataaacaatgttttaaacaaaaatgggcacgttt
ttcgagaaagtttgaaatcaacaagcgaaattaaaaactggttgaaaaggtgttcatagc
ggtgaaattaagataccagcgaacttataagttcgctggttatcctaattcgtacatata
tatatgttttttaaccgtcagttaaaaaaatttcaaatcttttcaaacaagtcacaacca
tcttcttcatctttctaattcatcaccggtcactctaataaaattctcacaagattcgaa
ttcagtcaagatcttcaggtaatcttcgttttcttatcatcgatcagtatcatctacact
ctatatcacatgattgatgattaatgtaacctgattgaatgtgtcttgttcataatcttc
gaatatggattgttagtcaagactagttaatcttaggagtagggtgttagtatgaaaccg
attgttcataagatatcataatgttatctgtatgccgggtttaaatgttgatatgttaaa
atctgagggtagaacaatcgaagtttaaagggttttattggggttttataagaaattctt
gaagatagcgaatttaacatgatgccagcgaagacagcggatttacgtgggaatctcaaa
agtctcgaacgcgagttcgagcaaccagcaaacgatctatttcgctcgtgtagtgattta
gattgttgtcttcgctggtaaactgtttccggaaaagaaacgttgtcatcgctatgttcg
ctagcgaaattatcctagaaaacaatgtcaacaagatccaacttcgttaccggcaaactt
aaaccaaacctctagcgaacttagcgaagttaatcagggtctgatcagtcagcgaagtca
gcgatgatcaatcttcgcttaccgatctagtgactgacctcgataaccagcatcagcgat
gacaatgcttgtcttgacagcgaaattaaagtttttattcatttaattcttttaattaaa
tatttaaatataattatgtatatctcttgtaaattctattctatgtacagtttatcgggt
aattacccattctaacttgcctcgttttccgtgtactgtgcagtatggtgaagaatctgg
aatgggataaaacgctaaagcacaatcaaagcataaatctagatgaagtgcctactaatt
ttgaagacgtaaccagatgggtgcgtaccagcaggattggatacgctgtggagacatcca
ttacagtctaccccatacacattcaagacttctggcaaaacgtgaagctagaatccatca
acaacaaaccagggatagtatcaaccgttcgcaacaagagagtggaagtgactgaagaca
ggattcgccaagttttgaagttccaagacagtgatcaggatccgttgagtctaagtcaag
atgatatcctcgatggttttaaaggaatggggtatgctggagacttccgcagtaagaaag
aaatcaagagaggtggactcacccgagattggagattcattgttcatgtgatctctatga
gtctagctcatcgaaaaggtggatatgatggattgaacctggagtggtcggctgccatgt
tgaatttatgcctaaatcagaagttcaacttctcgggcctaatattcaactacatgtgtg
aaaatgcaaacggagctacgtgggcgatgtaccctagattcattcaaatgcttatcaacg
atcaacacaaggatctcccgaatgatggaaatgtttacaagtttcatgtcccgaccagcc
gacagtatactgaaataaagaccaatgaatgggtgttgctgcatgattggatgtaccgag
cagaaagaatacaaattgtcaaggcagcttatcagaagtacaaagagggagtaagagaaa
aacagcagaaagctgctcaggctcaagccgaagcagctgcaagagaagaacgaagtaaag
ggaaaagaaaagaaaaacaacctgctgaaggggaaccgcccaagaagaaaaagacaacag
aaagctctgaacgtctcatgggtgcagccataagggcagctgaatctgaagagcagcacc
gccaacacatcaaagatttaaaagcaattcatgctatgcaagagaaggagaaaagagaga
aaagtttaaagcgtaaagaaatatctcccactgaaaggccagaaacgatacctgaagaga
ttcaaacaatgaatgattttgttgacaccatacttgttgatgccgaagaagctcaagcaa
gtcaaggcccatcaaatgtgtcaccagtaaaacccacaaggatttcaaggcctccggttg
ctccgcaaaggctccgtcccttccaagagctgtacgacaaattaatcaaagactccgggc
cgtcagtggcaaaagaaatctgcttgttaaagaatcaagtgaatgataccaacatcctca
gggaaaagattaaagaccagaggaagaaaaacaaagatatgactgcgtacatggcaaagc
agtccaaatttatcagattccagcaagcagggctggagaaaatgtacaggatgatgcgag
ggatgtgtgagaaaatgaaaatcgagccaatgttcacgttcgacgaaatcttcgactttg
atgcttttattgaagaagaaacttctcgaaaagaaaaagaagctgaagcaaagaagaggc
ggttagagtcagttgataaagtatcggaaggtgatgaaagtgaggaagaagcgatagatc
gggacgatatgccatcaaagttccttgaatgggggctcgaggatgaagttctatacgagc
aagcaaatggaaaaacattcgctcctgagcatcctgaatggttcaaaaaggaacgagaac
gacttcctaatttccatcaagttataaaagttgaaaaatctgaggctactgataagatta
tcagttggatgtatgataatcttagaggaatgttcgtggtaaagagacgcggtggagtaa
ttcagtactttgaaactggatttgatcttttctctcttccaaggtgggatctacgagaac
ttgggcgtctagacttactaaaccatgaagacagaggaatcgggagggattttgaacgga
taatcgccaaagaatgtaacaaaggttttcagaatcacactccgcagcgccctagacgca
gagtatcaaaaaccaccatcgatcctgttactggcaaaggaaaagtgacgtgggtaatca
acccagctaaagttgtcactagagttaagcttccagaagaaatccctgtcgctctcaaga
atttcaaaaaatggttttacgatagcaaaaccggtgaagctgtgatcaggtcgaatgaaa
atgtagatattcgcattctggatccgatggatgtgtttaagttcgggctctcagatctaa
ccatgttgaacgctagccgtattaatgttggagcaggcaatgctaacctggaagaggcag
cgttattccaacgagcggtagaacgcgcctggagattgaagagagaaatgcttgatgtgg
tagacaaaatggagaaaagaaaggaaaaggaacaaaagaagaaagaatcgaggaagaaaa
agaagcacgagcaaacgaaagaaggaagttctgtttcaacaactgatccaagcatcacaa
cctcataaacaacaccaacacctccggcctcatccacatatgaggccactaaggaggacc
aaccatcgtgtgaagctaatgttactcaagaaattccggaagcaccgacagagaccgtgg
caccaccagaaacagtaattattgaagaaaatccaacagagcccaaaaagcaagctactg
agaatccagcggctactaccgaagaatgagaagacaagtacgcaacgatctaggggggat
attgttagagcttatgagatcgttgatacttgtgctggattagtttaaatagtagtttgt
aggtattttgaatgtttaggggcttattttgtaattgtctagaagttgtaatcctgactt
ggtgtagttaagattccagcaaatttataaatttgctggcaagtcaggagttcactatat
ataccccaagcattgtaacctagccaagcttttggctctttgatgaatattagtgttgtt
accttctcttgttgatctagtgctcaaatctgatatccaaggttatttattgttatatct
tattgtttggattcaatacaacacttgttgtattcattaatccattagcttcaccttcat
ctttgtttcttcttgactttacataactcaaacacctaatcaataggtgttgtgggttaa
aacaaccaaccactgtgatccggatacgttttgggatcaacaa
>BAC17_sub1_c2_c1666_12123_25908#Copia/Lineage3teda
caagtgcctataaatagaatagtactctgtactgttctgttcagctcattcaccatcttc
tttctgcacgaacaaacactgagctcaggctgagggggagttttcatatcatacacacat
tgtaatcagagtttaaaataaatttaatcatttgattcagtgttagaaaatgtataattg
atagcatttcttctgtttgattgtgaaaagtttggttccattaaattccgctgcactact
ctttcatttgttcatctaaattcaaacacaaatcacaattaatccaaactcagatcctag
caattggtatcagagccaggacagtcaaacttgatctaacaatcattttgacgtaaatag
ttcagctcgaaattgttgatactgatcgtttgttcgttgtgttgaaaaacagagtaaagt
ttaatcaccgataaagttgattaaccagtacctgtaaaacaaccggaaagatgtcgcaat
cacaagatgataaaaataacattggctctttgtttaaaccacctatgctaaaaagaaatg
agcacaacatctgggacggaaggatgcatcacatcctcgctcaacaaaacactggatgtt
ggaggtctgtcgttttcggtcctcatgttcctatggtgccaagcgcagaggacgccaaaa
aatccgttcctaaaccaactgaaaattacactgaattggattttcagaagtttgaactgg
atgccaaagcgtttagcatcatagcctctgcactccccaatgaaatctatgctggattgt
tacattgtgtcagtgcaaaagaattgtgggatgcattgaaggaacagttcggaggaacag
aggaggttatcgaaaacaatagggaaattctgaatcagcagtatgaaacgttttgtcaca
tcaaaggggaatcactaacccaacaatttgaacgtttcagttgtctcatcagcgagctaa
ggcttgttaaggttacatttctaaatgcaacccaaaatagcaggttccttagatcattgc
cagaaaaatgggacacaattgtttttgtcaccaggaattcagctgaattcaaagatctga
ccctgacccaactccatggtagactcctgacctatgaaagggagttgaaccaaaaaagga
ggttgcaagagtctggtaaagttgctgatgactattcattcggcagcacaactctgtttg
gtcaggaagaatctggcagtagtagtaaggatcagagttatgatcattttattgacaaaa
cagctgggggtaacttcgtcaactctgattctcactctacaaattatgctttcacagcaa
atactgaaaaccagatgtcagataatttgtggtttgagctgaatgatttgcaacattttg
atcccactgacttagaggagatggacatcttgcatcagttggccttgcttagtgtaagaa
caagcaagttctacaaaagaacagggagaaaatttccagggcttcatggaaatttaaggg
tggggttggataaatcgaaaatcaagtgttacaagtgtagtatgctaggtcactttgcta
gagaatgtaggagtcaaactactggtcccataataactcaccctagcacaaatcctagac
cacaacaacaaaacactatgcactatacccaatatgcccctgcagcacatgttaacactg
ctcattatgctgcaacccctgtgccggtgcattatgttcaaaccactgttccacaaattc
agtatgttcaagcccctgtccctcaggcacaagtgcaacctgctgcacctcaaacagctg
ctccaactatgacacaaccagatcagcaaagctttttcacacaaggctttgttgattgga
gcatcatgcctgaagagcttggtgatgaaaattttgctctatatgcttctaatgatgctt
ttaatgatgaattttgtttgatggcattagagtcaataccagaaggggatgaagctgaag
gtgaacagctaagtgctgaaacagtggatgaagttgctgaagcagtggttactgcagttg
ctggtgaactactgctggaagaaaattcagaaaccctgattgaaccactgagcgaccctt
ggtccaaagaatacaaagaggaagaagagccgaagaaagctggtgatgaagaagagagag
ctgctgaagaagataatcatcaatgtgattgtgtcatgatggctgctgctaaggtatcac
ctcaagttcttgaaaaactgtgttcagacaactgtatgattgcatttgctaacattaaag
aggtgaatgaaaaccttagagataaaatcttgtctgatgaggtcaaatttgaaaagtcat
tgaaagaacttagaaacaaattggctgaaaaagataaagagatcagcagtttgaaagaag
aacaaagcataaccaaaactcaactccaaactatggtagaaaaataccaagtttgcaaaa
aggagttagagtctacccagatcacctgtgaaagttgggtggagtcttgcaaagggtatg
aggttatgcttgagaaacagcttaaaagcaatgtcaagtttggtataggtcatagaaaat
atgatgacattgcaagcactgctgcaatgcaagttgtttcttctgaaatcataccaacca
acaaaaatggccaagaggttaaaataaccgacaaacttggtaacaaaattactctggaaa
gatctatgggatcctcaacttttgaggaaattgagaaataccaatttaaacccacatggt
ctgatgagtgtgatatccttgaaaattttaaaccaatggatttcacaaccactgatggtg
taaaagctctaaaagcaagagtcattcctatcaaagatatcccaacagagattcaaaact
ctgttgcaaaggaatctgagaaaagaaagaaaagagaaaaggtcaaaaacttgttttgtg
aattctgtgaaaagaagaatcatctaacaaaagattgttttcatctaaaagcatatgata
taaacaaaacaagcaacatttcacctgctgcaagctgcgccatctgtggtaaaaatatcc
acaaaactaaggaatgtgtgtatctcaaaaactttgatgaaaagaagaaagagtacactg
caaaaacatccttaagttcatcagcatcatctgttaagttcaccaagaaacaaccactgt
tcatcactgtccaaactgctgtcacaaaacagctgaaccaaacatctgttcaaagggatg
tacaggtgacagatgcacctccagccaatcaattcagaaaaggcaaggaaaaagcatcat
accaaaggattccacacgtttatgagacttacaaaaagccctctaaaccaaaagtgaaca
tgcatccttttggttatcaacagatgataggtcaagacccccaacagtggttagagaaat
acattcccaaaaatgtacaaacccctgagctaaccactgtccatgcatctgcctccatcc
cagacactattgagaccccatccaaagccctattggctttggaaacctttttgaactaat
cctttacttcatgtgcagggagcttctgcatgcttagatagtctttggtatgtagatagt
ggaggctccaggcacatgacaggatgtaaagcccttcttcaagatttcaaaattcatgga
gggggtgatatatcctttggtaataatagtaagggaaaagttctggggtctggtactgta
aagtctggaaatgtaaaatttgaaaatgtcaatcttattgataatctgaaattcaacctc
ctgagtgtgtctcaaatgagtgataaagggtttggatcattcttcacaaaggattgttgt
aggattgtcggaccagaaatggttagtaagattgaagcaataatcaagaaaggctcaaca
aaacttgttgctcaaagaagtggcaatgtttatattgttgacttgtcaagagatgtccca
gagctgatgcctatctgttctcagctgcctctaacaaagagacagagttatggcacaaaa
gactggggcacacaaatctcaaaacaatcaatgaaatttcaaaaaatggcttagtaagag
gcttaccacaaaaaatgttttcatgtcctgaacactgtgtttcctgtttaaaaggaaaac
agcacaagagctcttttaagtccattgaagagtccaaagcaacccagtgtttgcaaatgc
tgcacatggatttgtttggcccagtgcaagtcatgagtctcaaaaagaaaagatactgtt
tggttattgttgatgacttatctaggtttacatggaccttctttttacactccaaagatg
agactgcaggtattttgcaagactttgtgatacaggttgaaaagcaatttgaccattcag
taaaagtctttaggagtgacaatggcacagaattcaaaaataaggagttggatgccttct
gtgtgaagaaagggattgtaaggcagtacagcattcctagaacaccagagcaaaatggag
ttgttgaaagaaagaacagaacactgattgaggctgccagaaccatgcttacagattcag
gtttgccattaactttttgggcagaggcagtaaacactgcttgctatgtccaaaacagag
ttttaatcaactccaggcacaaaaagactgcttatgaaattctgtataaaataaagccat
taatctcatatttcaaagtttttggttgcccatgcttcattttgaacttaaaagattcta
tctcaaagtttgcagccaaaatcgatatgggatatcacctgggatactcatccactacta
aggcctacaaagtgtttaatacacggaccaaagcagtggaagagaccttgaatgtaaagt
tcaatgaactttcatcactaaaaatccctgcaaatcctgcagaattgttcgatcttgaaa
aaattcacttttgaaaatactactgtcaagactaacactgcaggtccatcagaggattca
tcaccagactatggatatgaaatcatcattcctcaaaagtctgcttcaagagggggagca
tcagttgttcaaaacagttgtcaaagctcaaccactgctacctcaacagttgttgaccaa
agtagccccttaaccactgcttccacctcatcaaacactgctgacaaaagtcctcaaaca
gtggatcaagtcagcaggtgttcacacctttacctccaatgcctccaccttttgaagcca
ctgctgggtcatcaaagtcaccagcagtggttagctcagatgatacacatctgcagcctt
caccacaaaatgccatcattccctaccaaggagagctaatcttcttgaaatctcatccac
cagatcaaatcattggcaacatcaatgaaggggtgctcacaagaaagcagtcccaaaaca
tttgtctttttgctggctttctatcactccatcagccagtcaagtaccaagaggcactga
aagacaacagctgggtagaggccatgcaagaagagctccaacagttcagaagacaacaag
tatgggagcttgtaccactgccagagaatgtaagtccaattggcacaaagtgggtcttca
aaaacaaaactgatgaaaggggcattgttgtcaagaataaagccaggcttgtggttcaag
gctacagacaagaagagagaattgattatgatgaaacttttgctcctgttgcaagacttg
aagcaatcagactctttctggcctttgctgtcaaccacaatatcaaggtgtaccaaatgg
atataaaatgtgcattcctctatggtaagattcaagaagaggtatatgtctgtcaacctc
caggttttgaggatccattttatccagatcatgtctacaagctaaacaaagctttgtatg
gcttgaaacaagcacccagagcctggtatgaaactctttccacctttttactttccattg
gtttcaccagaggcaggattgataaaacactgtttttaaaatgtagaggaaaggatttga
tgattgtccagatttatgtggatgacatcatttttggaagcacatgtaataaaaatgtgt
gaagagttcagacaactcatgacagctgagtttgaaatgagtgcaatgggtgaactccag
tgctttcttggtctccaagtaaagcagctgcaaaatggcactttcatccatcaaggcaaa
tatgcaaaagaacttttaaagaaatttgatatggatgattgtaagccatgtagtacaccc
attgcaactaacaaattggtcatgtctgaagaaaaggatgatttggttgatcagacctta
tatagaagcatgattgggtctttattgtacctaactgcatctagaccagatatcatgttt
gcaacatgtgtctgtgcaagatcccaattatcccctagaaagtcaaaccttattgctgta
aaaaggatattcagatacctcaaaggtgctcccacactaggtatctggtatccagctgat
ggtaaaattgagctttcaggtttctcagatagtgactttgctggatgtgataaaacaagg
aagtccacttcaggagggtgccaattcctaggcaattgcctagtgtcttggcaaagcaaa
aagcaagcagctgtttccacatccactgttgaggcagaatacatagctgctgcaagctgt
acagcccaactgctctggcttaaaaatcagttactggattttggtatcattgccttgaag
acaccactcatgttggacagccaggcagcagaaaatatcatcaaaaatccagtttcccat
tcaaccaccaaacatgtcgacatcagacatcactttgtgagggattgctatgaaaaaggt
ttgatttctctgcatcatgttccaactaaggatcagctggcagatgtgctaaccaaagca
ttagacacatctacctttgaaagcttgatctctaggattggtatgctcaacacggaataa
caggcaaaatcctgtttttctatgaataaaagcattaaaatgttttcagaaaatcaaaat
ccatccttaaaaatagctaaaaatgaatttttcattaaaatcctaaaagtctgccataac
cactgatgggttcaaaagtctgtgttgctacaaaagtctatcctctgctgaaagtcatcc
cctgttctcattttctttgattaaccactgatggtcaaaatcagtggtgcatccactgct
aggctatctactgatggtaaaaagcatccactgtcatccattatcactacaactactgtc
ttcaccagttgttttcacaacctgtactgtttgaaagtactgtccttcacctcaccaggg
gatggcatgcgggcagtacttaggggtcagaccttttgtaactgttgccacgtcagcatt
cactcttcttctataaaacccctttcaacactcaaacaaggtttcactgtcgaattgaat
tctcaaaaattctcttctcaaagcagtttccatcacatttcatcaaattccttcacattt
catcaaattccttcaaaatgacaaaattgaaatcatccgcaaaagcttctaaagggtcct
ctcaaaatgctacctccaacgaaatcccacacaaaccatctcataatctactgggtcttc
tcacaaaaccaggtaccatcgacacatttgattccatcctcgatctgctcaacgcctcaa
agtacaaaactttgttaaccgctgatgcaccgatttacctgcaaactcagagagagtttt
ggaaaaattgcatccttaaaaaacaaggaaaagatgtcacagccattaactctactctgc
agaagaaagcagtccgaataacaccgcaatcaatatctgaaatctttcaactcgatgatc
tgcaaggtaaagactctttccctaaaaacgagttaaaaattgacttcattgagagagggt
atgcagacacaatgaagagggacaccttacaaaaaggtttcttcccttctgcaaccagat
ttttatttcatatccttctcatgtgtgtttcaaacaaaaccacttcctttaatgaaatac
caatgaaaattcaaaacttggggtatgctattttacaaggagaaaatcttaactactcca
aggcaattttcaatgatttggttaaaaatgttgaaacaaaatcattcttactgttcccaa
gatttttaagttattattttgagaaaacgttcagtaaggatgatattgcggtaataaacc
aaggtgaacttttcaaataaacagcttaactgctgaaacattttcaagaacgttagcacc
ttgtaaaacacaagcagaagtgcctgagcagacattagcagcaaacactgctcctcaggt
atctgctgctgagcccactgctcaaggtgatcaaggcagccaaacaactgtcttgaaacc
cacacctaaaatcaccaaaaaaccacagaaaaagaaaaatcaaaaaccccctaaacccat
aaaaaaggcaactctggaggatgagataccagagcaactgcctgtgattgcacaaaaatc
acaacaaaccactgctgctacttcctcacagcagttggtagaaatatctcaacctatacc
tgaaactcctcctgtctcttcacaaaaagaacaggttgtacacacagggtcaccacatca
tgaggctctggaagcactcgtttccatcctccacaacccaatacccggggcaattccgct
ttctaaacctaccttcacatccccaattctaccaaacaccaaactgctgtcggatgcaat
tgatttgaacctagcacaaaccagtccttctcaatcacctgttcatgagaaaatacctca
acaagagactgggcttgatgtatcaatctttgctaacccatcaacacaacctgaggaggt
tacaccccttgagttacacgtaactcttggtggtattccaagtgaagcagccactacaag
tgttgaacctacaggtttacacttggacagtggttacatcaataagacttccttggaggc
aattccttctataacacctctgttatctgctagtgagtttgtactaaccactggtaacat
caaaagattatcaagtgttgaaggaagaagaccccagtaccaagaaaaaggggcatcagt
tgttgatgtttggagtacactccctacttcaacttctgataaaaccactgctagtgggat
atcagataatcccatcaaattgggtgatggtttaaagtaccaagaattgacggaacatgt
tgaaaaattggatacatctgttgcagaaattaaagaaatgctgcaacagttgttaacaat
tcaaaagttaccatccactgttgttccatctcaaacacctgctccaccaccagcagatgt
tacaaatgagctctggaaccttttttcaaccttttctccatcaacaatttcagttggccg
agcaccaacatgccaaacatgttcaagagctcaaaaaggcaatggagtctaggttcaggg
atacaaacgatgacatcaaggctcttaaggcccatttgttgactaccactggcaatgctc
ctccaactgtgctttatattgatgacctccctgcagataatgccaaaaagggggagaaaa
tgaaggagtgggtaaagaaggggattgataatgggctataccttgacacagaaaaggatg
caatgctcagagatattcctttgccagatggtagtaaaaaggttgatgttaccaaaaatg
cacttgatgatgctgtcataagtgtaaagaaggatagagcggcaaaggatctagcaaggt
ggaatgaggagaaaagagctttcataaagctgaatgcgcagggttgttctggtgaaaagg
atgatcaaaatccgattccaaaaagaattcttactagaaaagtaagaaaacccaaatcca
caccatccagccttcaaaagcacactccaaaaccactgtccaaaagccaccaacatcaaa
cctccacccaaatagttgttacaacaactgctcccactcaaacacacaccacttcaacac
acaccactaccactgctttatcaccaccatcaattcctgccctaaagcagaagacagcag
atgtcaaaacatctgttgtaatgacaacagtggttgaaacaccagttgtttcaacagctg
ttagtcagacacaaaccactgatccacccaaaacatcatctgccttccctaaagtaaaaa
ggagaagggttgttatatcagatgatgattctccatcaccatcaccaaaagcttcaaaat
cccaaacacttgtcacaacttcaaaacccatttctttctcttcagctcaattgtacaaac
ccttacctcttgcaggtgttcaatttcctcttgaacttgtgacagtcagagatgaaatta
agtctttctactatgaggatgaccctgccaaaaggagcttgccatcgattgaaggatatc
ccaggccaactaatattgaagaatacttgaaaatcaaggccaagcaagcagaggatatct
caatcaaaaacaaacaagggaaatctgatagagagtatcaacaaaactatcagtttctgt
aacaactgccactaaaatccataattaggatggtaattaattattaaggaaaccctaatt
gagaaacccaagtgattccgcataaaccctaaaattttcgtaacgatcggaatcaggatc
agggcccctaaaacttagggggggggggggctaaaccctagtgatgtttatcttctaaat
tgctgtagaaacgaaattgattcgtttaacttgctcaccaaggctaatagggacacgaaa
caacctaggctaagaaatagacccgtcgcgccacgcgacgggtatgtatgtcttcttcgc
gtggcgcgagggaggacatttttcaggtataaataagggacgttggcacttgaactttgg
tacaaaatcgacgtccaaattctctgtaaccatcgagttatagcaaatatcgttcacaca
aaacacacaccgatcacgaagtgctgccgcaatcagggtaataactcgatcgctattacg
attcaacgtccgatcgattataactatccaacgattgtccgagtgctgctcaaattgagc
ttgtactttgattattcgtcgtgatttcgacttgaatattagagtgttgttcgaattcgg
actatgctctgttattcgttgtgaatccgattgaattattaagtattgcacttgttaatc
attgtgagggtttgatctcgtgaattgacgtaactgctgaattagttactaacctattgt
gtgtgcattattattaaattaggttaaatcaaggcaaatcagtaagcttataccttgccc
gctaaatctgcaatgtgagtcattccccttttataaactcttttctcacagtttgtgagt
cattcttctttttaaactgttttctcacagtttgtgaggaagtattacaatacctcaaaa
tattttcaaagtattataattacagggattaagtcgtggttatcttaaccgctggttagt
ggggtattgtgcacattactaatttctcacggttaggcaataagccctaacatgggttag
gctaataagacctaacagtgacaaaaacgtcactaattgggtgactggacccaatagtgg
tatgaccatcgtcacacgggtggcaagaccagatattaattaagatactgccatagtaat
cgctcttatgctgtaatttataactatgtgtcatttttatcaaaatgaatgattcactca
gtatttccccgctgacaaaacctttttacaacatgtttcaggtgacctcctgaattaaga
acacgtgctacggagcactatcaagcttgaagtggtggctcaaataaaataaataaacat
gtttgtaaaataatgaaattttgatatttacggggtttatcctaaatgtaaataaataat
actcgggcaaattttctaaatttaaaacgatcctgttaagacttccgctataaaaataaa
taccacgggattttctgtcccgcggctcccgaaacgggtcaaaccgggtcgggggccgtg
acagtttctacttacacatgtcaaagctttggaacaatttgcaaaaaatgtatgtcagca
aatctctgaaggggcagatgagtccttgagaaaagactacattgaaaatataatgaccta
caagacatacaagggggagaaacacatgttcagaaactggaccattcctgagcttgaaga
ggaagtagccaggattcatgaaatgatcaagaataaggtcgagcagactcccccagaaaa
attcaaaaaggttgaagctgataaagctttagagctgaagagaatgaaagaggagctgat
aattgctgattatgggtcaaagaactctgtgtctaagtggggagaagcgagggtcaaggc
cacctacaaaaggttggaagagctaaggaagaaagatccaacagctccacaaaagcctga
ttagtccaaagcagaggtttcgaaaggatcatcaaaaccacatctcaaaagaaccactgc
tccttttggtactgccatctacaaaagaaggagacaaagccagttaggttctgaaacggt
tcaagagattcttactggaaatgccattgtgaaaaagggcttggtgttaatgttgaaaga
agaatctgaactggaaaaatctgcacatattgctcagccagttatgaataggccagcctc
accaactcctcaacaaataaaaatctcccaagaaacccatctcgcctaaaaatacaagag
tggaaaactgataaacagaaccacgtattgactatggtcagggcagatggcgaagtgaag
aaatttacaagggaacaagctcttggcctgagacttgaagatttgcaggatctccttgat
cttccacttagcagggatgaagatgatacagatgccttaacctttgaactacaattcaaa
gggcaaataagggaactgttgttgaggcaataaaaatctacaataatggagagttttggc
attatctgttccagggggagattgttgggattgaaccctaccaaaggaacagataataaa
agcaaaaactggatcacagcagtagattcagaataagcagatgtttggttgcaagtctct
cccccttgaaagtggtttcaacatctgctgacctcctatctgctgatcatgcaatctact
gacctacaactgctgaccaagacaaagtctgatagaagaactaaagctctgctgctcgat
ctactgccttggttcaagcactgctgatcatgacaagtactgttgggttcacagcagtgg
aaggatgcagcagcagtttatgtttagtttatgcattgaaatgaaatatcagtagttagc
atagcagtgtttgtatagatcagaggttagagtttgttaggaggttagatgtcactttca
tggtgacgtcagctttgatgctcagtggtttgcaagtgcctataaatagaacagtactct
gtactgttctgttcagctcattcaccatcttctttctgcacgaacaaacactgagctcag
gctgagggggagtttgcatatcatacacacattgtaatcagagtttaaaaataaatttaa
tcatttgattcagtgttagaaaatgtatgattgatagcatttcttctgtttgattgtgaa
aagtttggttccattaaattccgttgcactactctttcatttgttcatctaaattcaaac
acaaatcacaatcaatccaaactcagatcctaacatagtgcattga
>RL11_sub1_30x_c2-a_c_6096_18398#Copia/Lineage3teda
gctgttctaaagtctgttttgtaatagaatgtattagcagtagttaacacaagcagtgtc
tgtatagatcagaggttagagtttgttaggaggttagatgtcactttcatggtgacgtca
gctaagatgctcagtagtttgcaagtgcctataaatagttcagtactttgtactgttcta
tcagctcttttgcatcattcgtcttctttgcacgaacaaacaactgagctctggctgagg
gggagtttgcattcattcatcaatcattgtaatcgtcgttgaaataaattcaatctttcg
gttcattgtgtaaagatgtttgatcaaagtattattctcgtttgattgtatgcaaagttt
gttttcatcctaattccgctgcacactcatccactttcatcttaatttcaaacacaaaat
acaatcaaaatcaaactcagatccaacaattggtatcagagctagaacagtcaaatttga
tttaacaatcattttgacgtaaatagttcagctcaaaacagttgatactgatcgtttgtt
cgtcgttgaaaaacagagtaaggattaatcaccattaaagttgatttctcagtatctgta
aaacaacaagaatgacatcacaatcataggacgataaaaacaacatcgtctcgcttttta
aaccacctatgctaaaaagaaatgagtacaacatctggcagaggaggatgggtcacatcc
tcgctcaacaaagcacaggttgttggaggtctgtcgtctttggtccccatgttcctacag
tgccaagcgctgaagatgccaaagcatctgttccaaaacctattgaaaattataccgaaa
ctgattttcaaaggattgaactagatgctaaagcatttagcatcatagcatcagcgctgc
ccaatgaaatatatgctggactgttacattgtaacagtgccaaagaattgtgggacacgc
ttaaggaacagtttggtggtaccgaagaagtcatagaaaacaatagggaaatcctgaacc
aacagtatgaaacattttgtcatgttaaaggtgaatcactgacgcaacaatttgagcgtt
tcagttcctcaggtcactgccagaaaaatgggacaccatagcttttgtcacccgaaattc
acctgagttcaaggatctgaccttgacccaactccatggtcgactcctgacctacgaaag
ggagttgaaccagaaaaggaagttacaagagtcaggaaaaaccgttgatgattatacatt
cggtaacactactcttttgggtcaagaagaatctgggagtagtggtaaggatcagagtta
tgatcacttcattgacataactgctggtgtaaattttaacaaccctgatcctcactctgc
aagttatgcattcactgcaaacaaaaaccagatgtcagacaatctaagctttgaactcaa
tgatctacagcattttgaccacactgatttagaggaaatggacatcctgcatcaactggc
cttgctaagtgttagaactagcaaattttataaaagaacagggcgaaaattcccaggatt
gcatgggaatctaagggttgggttggataaatcgaaaatcaagtgctacaagtgtaatag
gttaggacactttgctagggaatgtaggagtcaaactgctggccccataatcactcatcc
tagttcaaaccctagacctcaaaatcaaaacactgtgcactatgcccaatatgccccggc
aacacaagtgaacactgctcactatgttgttgcccctgtgccagtacattatgtccaaac
agctgctccacagatccaatatgttcaaacccctgtccctcaggcacaagtgcaacctgc
acctcaaaccactgctccagcagcagtacaaccagatcaacaaagttttttcactcaagg
gtttgttgactggagcagtatgcctgaagatcttagtgatgaaaattttgcactctatgc
ttccaatgtttcttctcatgatgaattttgtttgatggcattagagtcaatacaggaggg
tgttgaatctgaagaggaacagctggtttctgaaacagtggatgaggtgattgaagcagt
ggttactgctgtggctgatgaagtactattgggagaaagttcaggcaccctgattgaacc
actgacagatccatggtcagaagaagaaaaggcaggtgagaaagaagagagagctgaaga
tgaggaaaatcctcaatgtgattgtgcaatgatggctgctgccaaggtatcacctcaagt
tcttgaaaaactgtgttctgacaattgcattattgcttttgctaacatcaaagaggtgaa
tgaaaaccttcgtgataaaatcttatctgatgaagtcaaatttgaaagatctctaaaaga
acttaaaaacaaattggctgaaaaagagaaagagattagcagcatgaaagaagagcaaag
cataaccaaaacccaactccaaaccttggtagaaaaataccaaggttgcaaaaaggagtt
agagtccacccagatcacatgtgagagatgggtggaatcatgcaaagggtatgaggttat
gcttgagaaacagataaaaaccaatgtgaaatttggggttggctatagaaaacatgatga
tgaaaacattgtttttggaaaatctgtctcaaccactgatgggactgctgagttcattcc
cacaaacaagaatggccaagaagtgaagatcactgacaaacttggtaacaaaatcacact
tgacagaccaatgggtccctctgttttttaggagattgaaaatcatcaatttaaaccaaa
atggtctgatgagtgtgatattcttgagaatttcaagccaatggactttacatcaactga
tggtgttaaagctccaaaagctaaagtcattcctctcaaggacatcccagcagtggttaa
aacctctgctgcaaaggagtctgaaaagagaaagaagaaagaaaaaattgataacttgtt
ttgtgaattttatgagaaaaggaatcatctaacaaaagactgcttccacttaaaagctta
tgatttaaacaaaacaagtgtcattacttcagctgaaagttgcagtgtttgtggtaaaac
aaaccataaaactcaagcatgtgagtatctcaaaaactttgatgtgatgaagaatgagta
cattgctaaaacatccttgagttcatcagcatcatcaccatctgtcaaattcaccaagaa
acaatcactgtttgtgccagttcaaacagctgtcacaaaacagctgaaccaaacatctat
caaaagagatgttcaggttactgatgcacctcctgccaatcagttcagaaaaggcaagga
aaaacagtcttaccaaaggattccacacgtttatgaggtttacaaaaagccctctaaacc
cagagtgaacaagcatccttttggttattagcaggtgattggtcaagacccccaacagtg
gttagctataaatagtactaaaattgtccaaacccctgacttaaccactgtccatcacac
tgcatccataccagacactgttgagactccatccaaagccttgttggatttggagtcctt
aatgaactaatccttttacttcatgtgcagggagcttctgcatgctttgatagtctttgg
taagtagatagtggaggctccaggcacatgacaggatgtaaagccctcctcaaagacttt
aaaatccatggaggggtgatatatcctttgggaataatagtaaagggaaagttctggggt
ctggtacagtgcaatctggaaatgtaaaatttgaaaatgtcaatctaatagacaatctga
aattcaaccttctgagtgtatctcaaatgagtgacaaagggtttgggtcattcttcacaa
aagattgttgtaggattgttggaccagaaagcaataatcaaaactggtcaaactaaactt
gttgctcaaagaagtggcaatgtttatgttgttgacatgtcaaaagagtgtcccaaagct
gatgcctgtctgttctcagctacctctaacaaagagacaggactttggcacagaaggctg
gggcacacaaatcttaagacaatcacagatattttaaaaaatggtttggtgagaggccta
ccacaaaaattgttttcttgttctgaacattgcatttcctgtttaaaaggaaaacaacat
aaaagttcttataagtccattgaagagtccaaaacaacccagtgtttgcaaatgctgcac
atggatttgtttggcccagttcaaatcatgagtctcaaaaagaaaagatattgtttggtt
attgtggatgacttttctaggtttacatggaccttctttttacactccaaagatgagact
gcaggcattttgcaagactttgtgacacaggttgaaaagcaatttgaccttccagtgaaa
agcttcaggagtgacaatggcacagaatttaaaaataaggagttggatgccttctgtgtg
aagaaagggattgtaaggcagtacagcatccctagaacaccagagcaaaatggggttgtg
gaaagaaagaacagaactttgattgaggctgccagaactatgcttgcagattcaggtttg
ccattaactttctgggcagaggcagtaaacactacttgctatgtccagaacagagtttta
ataaaccccaggcacaaaaagactgcctatgaaattctgtataaaatcaaaccactgatc
tcatacttcaaggtgtttggctgcccatgctttattttgaacttaaaagattccatttca
aaatttgcagccaaaattgattgtggttatcatctgggatactcagccactgccaaggcc
tacaaagtgttcaatacacggaccaaggcagtggaagagactttgaatgtaaaatttaat
gaactttcctcaatgaaaatcccagcaaatcctgctgatctgtttgatcttgaaaagttt
acttttgaaaatactgctgtcaagactaacagtgcaggtccaatagaggatacaacacca
gactatgggtatgaaatcatcatccctcaaaggtctgccacaaagggaaaagcatcagtt
gttcaaaacatctgtcaaagctcaaccactgctacatcaacagttgttgaccaaagtagc
ccattcactactgcttccaatcctcaaacactgctgacaaaagtcctcaaacactagata
aaagtcagcagttgtccacttcactacctcctattccaccaccttttgaagccactgttg
ggtcatcaaagtcaccagcagtggttagctcagatgatacacatttgcagccttcaccaa
caaatgccatcataccataccaaggagatttaatcttcttgagatctcatccacctgatc
aaatcattggcaacatcaatgaaggggtgctcacaagaagccaaacccaaaacatttgtc
tttttgctggttttctatcactccatcagccagtcaagtaccaagaggcactaaaagaca
acatctgggtagaagccatgcaagaggagctccaacagtttaaaagacaacaagtatggg
agcttgtaccactgccagaagaggttagtcccattggtacaaagtgggtcttcaagaaca
aaacagatgaaaggggcattgttgtcaagaacaaagccaggcttgtggttcaaggttaca
gacaggaagaggggattgactatgatgaaacattcgcccctgttgcaagattggaagcta
ttagactgttcccggcctttgctgtcaaccacaacatgaatgtgtttcagatggatatca
aaagtgctttcctctatggtacattgcatgaagaggtgtatgtatgtcaacctccaggtt
ttgaggacccattttatcttgatcatgtctacaggctaaacaaagccttgtacggcttga
aacaagcaccgagggcctggtatgaaactctttccaactttctactctcaaaaggtttca
aaagaggtaccattgataaaacattgtttcttaaatggagagggaaagatttaatgattg
tccaaatttatgtggatgacattatttttggaagcacatgtaccaaaatgtgtgaagagt
ttagagaactcatgacagctgagtttgaaatgagtgcaatgggtgagctgcaatgctttc
ttggtctccaagtacagcaattgcaaaatggaactttcattcatcaaagcaaatatgcta
aagaacttttaaccaaatttgatatgaatgattgtaaaccatgcagcacacccatggcaa
caaataagctggtcatgtctgatgaaaaggatgagctgattgaccaaacactttatagaa
gcatgattgggtctttattgtacctaactgcatcaagaccagacttcatttttgcaacat
gtgtctgtgcaagaagtcaatcagctcccagaaaatcaaatctcattgctgtaaaaagga
ttctcagatacataaaaggtgctcccacacttggtatctggtatccagctaatgggaata
tcaagctttcaggtttttcagacagtgactttgctggatgtcacaccacaaggaagtcca
cttcaggagggtgcaagtttctaggtgattgcttagtttcttggcaaagcaaaaagcaag
cagcagtttcaacatccactgctaaggctgaatacattgctgctgcaagctgtacaaccc
aactcctttggcttcaaaatcagttactggattttggtatcactgccttaaagacaccac
tcatgttggacagccaggcagcagaaaatatcatcaaaaatccagtttcccactctacca
caaagcacatcgacatcagacatcactttgtgagggattgctatgaaaaaggtttgattt
ctctgcatcatgtcccaactaaagaccagctggcagatgtgctcacaaaagcacttgata
caaccacttttgaaagtctggtatctaggattgggatgctaaacatggaataacaagcaa
catcttgtttttctatgaataaaagcaacaaaatgttttcagaaaatcaaaaatccatcc
ttaaaaatagctaaaaatgaaaatttcattaaaatcctttaaagtctgccataaccactg
attgttcaaaagtctgctctactacaaaaagcttgcccattgctgaaaggcaacctctgt
tttctcatttcttgataacctctgttgttcaaaagtagtgtcttatccactgatagtgaa
aatcatccactgctcccttaccactgccttcatcagttgctttcatcaaagtactgtcct
ttatttttcaccaggggttgtcatgtgggcagtacatagcagtcagaccttttgtaacgg
ctgccatgtcagcaatcacttttcttccccataaaaacccccactcaccatcaaaacagg
gttttactgtcaaattgaattcttaaaaattctcttctcaaagcagtttttcttctcatt
tctcgcaaatttcttcgatcattcgtttcaaaaatgacaaaatcgaagccatctgcaaaa
ccctcatccaaatcatcatcgaaaacagcctctcaaaaggcaacttccactgaaattcca
tacaaatcatctcacaatctcctgggtcttctaacaaaaccaggaaccaccgatgttttc
gattccatcatcaacatcatggcaaaatcaaagtacaaaactttgttcaccgccgatgca
ccaatctatttggcgacccaaagggagttttggaagaatgcaaccattgaaaaacaagga
gacattgcaaccaacatacactcttctataaaggggtaaaaaggtccaaatcacgccaca
atccatttccgaagtcttccaactcgatgatcaggcaggtaaaacttccttcactaaaaa
cgagttgcacattgacttcattgaacgagggtatgaagccacaatgatgaagaaacttac
cttagaaaaaggttattttcctcctgcaaccagattcctatttcataccctcctactatg
tgtttcaaacaaaaccacttcctttaatgagatccctataaagattcaaaatcagggata
tgcaattcttcaagaagaaaattttaactattctcgggaaatctttaaagatttggttaa
taatgttgaaaccaaatcattcttactgtttccaaggtttttaagttactattttgcaaa
gaaattcagtaaggatgaattagctttaataaaccaaggtgaaataactgtaataaactg
cctaacatctgaaactttttcacgaatgttagcaccttgcaaaacacaagcaggggtgcc
tgagcagaatttagcagctaccactgctcctcaggtatctgctgctgagcctactactct
aggtgatcaaagcagcagaccaactgttttgaaacccacacctaccgatcccaaaatgca
aaacaaaaagaaaaatccaaaaccccccaaaccaatcaaaacgacaactctggaggatga
gataccagagttaatgcctgtgacaacacaaatgtcacaagaaaccactgctgcttcttc
ctcacagcagttggtacaaatatctcaacccataaccataactcctcctgcttcttcaca
aaaagaacaggttgtacacaaagggccaccacattatgatgctctggatacactcgtttc
catcatccacagctcaatgcccggggcaaatcctttttctacacccaccatcacttccac
aattccaccaaaaacacaactactgttggatgcaatcgatttgaaccaggcattacccag
tccttctcaatcacctgttaatgagaatatacctcaacaactgactgagcctgatgtatc
attctttgctaacccaccaacacaacctgaggaggttaaaccccttgagttacaagtaac
tcttggtggtaatacaagtgaaacagccactacaattgttgaacccactggtttacagtt
ggacagtggttacatcaataagtcttccttggaggcaattccttttatagcacctctgcc
aaccaccagtggatttatttatcctactggcaacatcaaaaggttgtcaagtgttgaagg
aagaagaccccagtaccaagaaaaaggggcatccgtggttaatgtttggagtaaactccc
tacttcaaccactgataaaaccactattagtgggaaatcagatgatcccattaaattggg
tgatggtttaaagtaccagaaattgacggctcatgttgaaaaatttgataactctgttgc
agaactcaaagatatgctacaacagttgttacaagcacaaaaggtacaatccactgctgt
tccatctccagcacctgctccacaagaggcatctgctaccaaagagctctggaatctatt
tcaaccttttctccatcaacaagcaaaaatagcagatcagcaacatgaaaaacatgttca
acagctgcgaaatgcaatggagtcaaggttcaaaaacacccaggcagatctaaaggctct
caaatctcagatcctgcacaccacttgcactgctcctccaccagttttcttcattgataa
actccccgaagataatgccaaaaagggggagaaaattcaggaatggagaagaaagggaat
agaggatggtctctacattgcaccagaaaattcaaatatgaccaaaaagatccctctgcc
agatggaagcaagaaaattgatgtgactacaaatgcacttgcagaagcagttgcatgtgt
aaaagggatagagaggccaaaaagaaagccagggttgattatccggatcagggtacttca
gggtcaagagatgatgaaaatcttattgatgaaaagaagaagcctacaagaagaatcagg
ctacccaaatccattccaaccagacgttcaaagtctgctccaaaaccaccacctaaaaca
gctgttgtaacttctgatgtagccactactgttggtacttcagtggtttcaacatctgct
cccatttcaacacgccccacttcaacacacactacatccactgccttaccaccatcccac
caccaaaaacaaaatcacctcctgccaaaaggcagaagacagcagctgttataacatctg
ctgtaaagacaacagtggttggaacaccagttgtttcaacaactgttagtctatcacaaa
ccactgccactacaaccaccattcaatccgaaacatcatcagtccctcctcaaataaaga
ggagaaggctaatacttaaagatgatatcacttcaccatcccaaacttcttcaaaatctt
tagctcttgtcacaataccaaaaccagttcctctttcttcagttccaatgcacaagccct
tacctcctgaaggtgttcaatttcctcttgaactaaaagctgttagagaagaaataaaat
ctttatattatgaggatgaccctgccaaaaggagtttgccatcaatcaaaggatatccct
ggcccaaaaatgttgatgaatatttgaagataaaggccaagcaagcagaggatatctcga
aaagaaacacacaagggaaatctgacaaagaaatttctagatactaccaatatctgctca
cacaagtcagttccctagaacgttttgcaaagaatgtcagtcaacaaatttcaaaaagag
cagctgaaactttgaagaaagactacattgaaagcaatatgattcacaaaagatacaaag
gagagagacacatgtacaaagagtggactgttcctgagcttgaaattgaagcagcgagaa
ttcaagacatgataaaaaaggaaagtcactcacactcctcctgattgggcaaagtttaga
aaaaatttacctgacaaacaggtagaactgaaaagaatgagagaagaattggttgctgct
gaatatggtaacaaaagacaagttgcaagatggaaagaagatgtggtcaggacaacctac
aaaaggttggaggaattaagaaagaaagatccaaaagttcctcaaaaacctgactatcct
gaagcagcggtttcaaaaagaccatcaaagctgcaaatcaggagagccactgctccaact
ggtactgccatctacaaaagaaggagacaaaaccagttaggtgctgaagtagttcaagaa
attcttcttggaaatgccgttgtgaaagaaggcttgttgagaaagtttaaagaagaattt
gaactggaaaactctgctaacactgctcagccagtgatgaataggccagcctcaccaaat
acttctgctaataaacatctcccaagaaacccaccaggctcaaaaatacaaaagtgggaa
actgacaaacagacctgcgtattgactttgctcaggtctggtggagaagtgaagaaaata
tcaagggaacaagctcttggcctgagtcttgaagatttgcaggatctccttgatcttcca
cttagcacggatgatgaagacacagatgcccttgactttgaattacaatttaaaggtcag
ataagggagctgttaatgaggcaataaaatgtccacaataatgaagagttttggcattat
ctgttccagggggagattgttgggattgaaccctatcagaggaacagataattaaagcca
aaactggatcagagcagtggatccagaataagcagatgtttacatacaagtctctcccct
tgaaagtgattacaacaactgatgacctcctatctgttgatcttgcaaagtgctgaccta
caactgctgctcaagtaaagatctaatggaagactaaagtcctgctgattcaatctactg
ccttgagtcaagcactgctgatccggacaagtgctgttctaaagtctgttttctaataga
atgtattagcagtagttaacacaagcagtgtctgtatagatcagaggttagagtttgtta
ggaggttagatttcactttcatggtgacgtcagctaagatgctcagtagtttgcaagtgc
ctataaatagttcagtactttgtactgttctatcagctcttttgcatcattcgtcttctt
tgcacgaacaaacaactgagctctggctgagggggagtttgcattcattcatcaatcatt
gtaatcgttgttgaaataaatttaatctttcggttcattgtgtaaagatgtttgatcaaa
gtattactctcgtttgattgtatgcaaagtttgttttcatcttaattccgctgcacactc
atccactttcatcttaatttcaaacacaaaatacaatcaaaatcaaactcagatccaaca
act
>Contig112_HLAB-P189P_82748_87039#Copia/Lineage4esX
agtgtcggaaagaagagaataagtgaataatattacgaagatttccagcccaatcacagt
tgttttacagccaagactccatctcagccatttattgtctttccttattcttgttttcag
tttattataaattgggcatatgtatatgtattcaagcaagaactcaataatcaaaaacat
catttttttatctctatacctgatgatatggtatcagagcagtgtttctgagtcttgaac
actttgctcatcatctacaatctatcccagccaatccaacctcaaaccagaaaactcaaa
aatcacaatcaaactccgaaaaatcaaacaaacaaccgctgcatcttcgctacctcggag
aaagcactcagcccaatacaaccactataggaacagaaaggttccaaagttttttttttg
tttcggccacacttcacaaccgtacaaccaccgtcattgttgccggaatcgcatacgctt
cagcgtaactgtcagatcccgacggagagccagacatcgtaaccgtcacatcgttctccg
accgccgcggaacactcgtcggcttctcatctccggcgtcaaccaccacagcacacttcc
gcttcagcgtcgagttccagtggttttttttcctccaggcggctgttgatgacaaccgta
aaccaaaggcctccatctcgcctctctctctgattctcctctctctctctctaaaatgtg
caggggctaggttttttttggttctatgtgaagaagaaagataaagtaaataaaggggat
tgatgaaaaggggaggcacgtgaagggaaggaaataaaagggattgtcatctcttttttt
gggaaatcttttttattttatttaaaacaacattttttttttaaaaaaaaggaggatttt
acaaatgaataattataggaattatgagttgttgaaagactatccgtcaataagtgggga
agcctatttaacaacacaacaaagcggtgatcaagtcagttcttggattttttattgtgg
agccacggatatgatgacgtacgagtcatcggactttgtatcttacaggacatcagaact
ggaaagataattgggcgtggcactgaacgacaaggcttatactatgtggatgaggtgact
cagtcagggactgcgatgcttgctcacggaacaaagagtagagaagcatggctttggcat
aggagattagggcatccttccgccgggtatctacatcttttactccctaaactcttcccg
tcaaacagtacattagattgtgaaacaggtgccttagccaaaagccataaaaaacctttc
aaaccaagtaacactagggtcagtgaacccttttcactaatactttccgatgtttggggt
ccagctgaaatgaatggaggtcaaaatcttcgtttcttcctattatctgttgatgactgt
acccggatgacatgggtatattttttaaaacacaaatttgaagtctttgacaaatttaga
ctgttttacatcattgtccaaactcagttcaaaaccaacattcagatcttacgatctgat
aatggaggggagtacgttaatacctccatgaaacaatttattcaagaaaagggaatgatt
caccaaaccatttgccaaaacacccagaacagaatggtgtagttgagcggaaaaatagca
ttttggtagaaatgcccgagcccttatgcttgaatccaaagtccctaaatctttttggcc
cgaagctataaacacaactgtgtatctccttaatcgtttaccaaccaaagcccttgacct
aaaaactcccctagataccttatccacattcaccaaattacccccacctcttaccttacc
acctcgtgtctttgggtgtaccgtttttccccatatacccaaaaccgaacgatccaaact
tgatctatgtgctgaaaaatgtgtctttgttggttatggggtgaatcagaaaggataccg
atgttataacccatcacgacgtcgtgtgattaccactgtccactgcgattttcttgaaac
agaatattactatcagtcccatctcagtggtcagagggagatagaacatgaagactcact
gagctggttgaagtggattccatctgcaagtgaagatgagtcatctcatacatccacaca
tattaagcctgtcgaaagtctcacccaagaatcatgcagactggtgttcgaggtaagtga
ctttccaaaccttggaaatttgcctgaatttgatccaggtaccactaacaatcaggaaag
tcctgagacaatggaacaggtggagattgctgagcaaaacaacgaagtccaaggagaagt
cgaatctaatgaaccacatgatggaggatctgaaacaacaccgggaacatacgttttacc
tcctagagccaatagaggggttcccccaaacggtactccccagaaagggaaaccagaaat
tcaaggtatcctacagccaatatggttaacgggaactatctaacagtgcgaaagcatttg
ttacctcactatactccgaacaaataccgagttccgtgaaggaagcccatggtaagaaga
actggaaggaagcagtggaaacggagatgcatgctgttatgaaaaacaacacgtgggaga
agtgtgttcttcctaaaggaaagaaaactgtagggtgtcggtgggtgtattcaatcaaat
ataaaccatatggttccattggaagatacaaagctcggctcgtagccaagggttacactc
agacgtatgggatcgattactctgagacattctttccggttgcaaaaatggacaccatca
gagtcctcttctccgtggcagccaataaggagtggcctctccaccagtttgatgttacaa
acgcatttctccatggagacctaacggaagaggtctacatggaagcacctccaggttttt
cagagagttttaaagaaagggaagtatgtcggttgaaaaagtcattatacgggctaaaac
aatctcctcgggcatggtttggaaagttcactttggccatgaaagaatacgggtatcacc
aaagtaatgctgatcatactctattcctcaagggaagaaacgaccttgtaacctgcttga
tcatatatgtagacaacatgattattaccggaaatgatgtagaagaaatagcacagctga
aggagaatctgttttcaaaatttgaaatgaaagatctagggaatctcaagtatttcctcg
ggattgaagttcttaggtctaaacgggggatcttcatttgccaaagaaagtatgtccttg
atcttctggcggaaaccgagttgattgattgtaaacccgcaaatactccaatggtggtga
atcacaacctttacatggaacttaatagggagcttgcggacaaaaaaaggtatcaatggc
tcgtgggcaagctaatttatctctctcacactcgtcctgatatagcgtatgcggttggag
tagtaagttagttcatgcaccaaccacaagttgccctcatggaagctgctcagagaattt
taaggtatctcaaggggaccgtaggctatggagtgttgttcaaaacaaatggacatctgc
atgttgagctctacactgatgcagaccgggtaggagataagggaaatcgaaggtcaacat
cagggtacttttccttggtcggtggaaaccttgttacctagagaagtaagaaacaaaagg
tggttgctctgtcgagtgcagaagcagaatttagaggtatagctcgagggctaagcgaag
ttctttggatcaggaagctactagaagacattggttttcttcaaaaggaacccagtaaag
ttatgtgtgacaatacggatgcaatacaaatctcagaaaacccaatacaacatgatcgaa
caaaacatgtggtggcagaccgacatttcatcaaagagaaactggaggaaagaatcatag
aactcccatatgtatcgtcaaaagatcaactcccagatattcgtacaaaggccgtcaacg
gaaacactttcagtaactgcttgagcaagttaagtattggtgaccccactactcaacttg
aggggagtgtcggaaagaagagaataagtgaagaatattacgaagatttccagcccaatc
acaactgttttacagccaagactctagctcagccatttattgtctttccttattcttgtt
tccagtttattataaattgggcatatgtatatgtattcaagcaagaactcaataatcaaa
aacaccattttttatctctatacctgatgata
>Contig57_HLAC-254L24_22767_27591#Copia/Lineage5esX
taatagattatattgtgattatattgtaaatatagataggatccttatgtttatctcttt
cctaacttataggattgtaatcgtgtatatatggattgtatcaatgaatgagaaatcact
tttgaaccataacattctacatggtatcaagagcctaaaccctaatcctcctctaaaatt
tttttttcttcttcttcgccgccaaccataccttttctcggccgccatgtcttctcctgt
acatccggcggtcaccatcaacaacattaagaattctatcccgctaattctcgatagcca
aacagaacattacaatacatgggccgagctcttcgttcttcactgtaaggcgtacgatgt
ttacgatcacctccaaccccgtgaatccaccacctcgtcctcctcctccaaagactcctc
cgacaaagaaaaagataaagctccggtgcccaaacatacctaccttgagtcatgggaacg
tatagattccattgttctacaatggatctacggtaccatatctcaagacctcatgcacac
catcatgatccctaacgccaccgcctatgacgcgtggtgccgtctcaaaaacttattcct
tgacaaccaggccgcccgtaccatcaccgttcaaaacaagttcttcaacactcgcctgga
ccagttttccaacatgaccgattactgtcaaactatgaagcttctccatgaccaactcac
tagtcttgggtctactgtatcggagaaccaactggttcttcagattcttaccggactcac
cgatcaatatgagagtatctctctcatactacagcagacacaacccttaccagatttcta
cactaccagatcgcgtctctgtcaggtcgaagaaaggaagactgccaacgccaaagtagc
cgctcaaacggccggtaccgcgcttcacaccacaactgaacctccgagccgtgcaccaag
tgaaacccgatctccccaccggtccgacaacacttccggcgaacgaggacgtggccgtgg
ccggggccgaggccgtggtcgcggtcgctcctctttcggtcggggtcggtctcagcagcc
gtactactacccgccatatcaatggccaccacctccttgggccgttcctccacaacacca
acagtctgctgctacttgggcccaatggacaccacctccatgtccatatccttctactcc
acaaccggctacacctcagtcatcggcccagggaatattaggcccaaaacccaacactca
gacatcagcacagacttactccaccggctattctccgacggatattgctcaagctctcta
taatctggctctgcagaacaatgattcctcctggaccatggacacgggcgcatcaggtac
aatgtctcctcaacttgacaagttttcgtctatttttaattctggcattattcgtaacat
tattgttggcaatggcaaaaccattccggtccttggacaaggcaatatcaccctaccacc
accctttcccccctttaaacttaaccatgtcctatatgcacctaatcttgttaaaaatct
tatttctgtacgtcgttttaccactgataaccaattatctgttgaatttgatccttatgg
ttttactgtgaaggacctacggaccaagaaacctatcctacggtgcaatagttcggggga
tctctacactcttagcccatccaacatcactactctcaacaccgcttccacatatgcagc
tattactcaagacatttggcatcaaaggctcggtcaccctggcccagctattttacaaaa
tttgaaaacttctaattcaatttcttgtggttctttgaaaaataaagtttgtcctgcttg
tatttttggaaaacatactagactgccttttattgcttctaattctagtacttttcaacc
ctttgatattgttcatagtgatgtttggacctcccccatcctatctaatgggggtcaccg
ctattatgtcttatttttggatgattataccaattttctatggacctaccccattgctca
caaatcggatgtttttactatgtttaccaaatttactacccttatacacacccaatttgg
caccaaaataaagcaattccaatgtgacaacgggggtgaatatgccaacacccagttcca
taatttttgctccatgcaaggcatgcactttcgtttctcttgcccacacacctcatccca
aaatggcaaagcggaacgcaaaatccgcaccattaacaacctcatccgcaccattatggc
tcactcttcgaccccgaacatttattggcaccatgcacttgaaactgccacttacctctt
gaatattattccatccaaaatccatcaattccaaacacccactcaacgtttataccgttg
catgccatcttatgatcatctccgcgtcttcggatgcatatgctacccactcattccgaa
caccaccattcacaaacttgcatatcgatcctacccatgcattttccttggttatccccc
aaaccaccgaggatataaatgccttgacataaaatcccgcacaatcaccatcaaccgtca
tgtcctctttgatgaaaccatctttccttttgctaaaactcacaaacacaccactgatgc
ttataaatttctagatgacactggttatccatatcatctaatacctcatcccattccaaa
cccacccactcggcccaacccttcccatactcaacagtcccaaccggcccatgacacacc
taacctatattctaactcccatttacccatccactcggaccaagtagcccaacactcccc
taccagcccaccttccgtccccggcccacctgatcacgcgaaccagccccccactccctc
cccgtcgttaccagcaagcccatcaactacccattcagcggcccacccaatacctaaccc
acccgacctaccctccagcccaaccacacccgcacccactgaaccatcgcccactaccgc
accaggcccttcacccaacattaccagccatatcttggttcccccacccccaccatcacg
aacgatgcacacacgtgcaatgtccggtatctcgaaaccgaaacagattttcaacctgtc
cacctcaaccatcgtacctattcccaccaaccccaaaattgccttgtctaacccggaatg
gtttaacgccatgcaaaccgaatttaatgccttaattaaaaacaagacgtgggaacttgt
cccgagacattctgatatgcatatcattcggagcatgtggctttttcgtcacaaatacag
atccgacgggtcgttagagcggtacaaggcacgacttgtgtgcgatgggcgaaatcagga
ggtcggtattgattgtggggaaacattcagcccggttgttaagccggccactattcgcac
agttttgacactggctctatcacagtcttggcccattcatcaattggatgtcaccaacgc
tttcctacatggaaacctcactgagaccatctatatgtatcagcctatgggctttcggca
cagagactaccctgatcacgtttgtcgtctcaagaaatcactatacgggctcaagcaagc
cccgagggcttggtatcaacggttcactgattttgttacctctatgggttttctacagag
tcgctgcgataactctctttttacatatcatcacgggggtgaagttgcatacttattgat
ttacgttgatgatatcatactcactacgtcttcggattctcttcgtttaaaacttatggg
cagccttgcggctgaatttgcaatgaaagatcttggaccactcagttattttttgggcat
tacggtcactcgcacgggtcagcaaatgtttctttcacaacagtcgtatgctcttgacat
tgtcaatcgagcgggtatggatacgtgcaaccctgtggccacgcctgttgataccaaacc
gaaactgggggccacatccgctgctccgttcgataatcctaccttatatcgtagccttgc
cggtgcacttcaatatctcacgtttactagacccgacatcagttacgcggttcagcaaat
ctgcattcgcatgcacaaccccagttgcgatcactggaacgcattgaaacgtattattcg
gtacatacgcggcacagcttcatacggtctcaccctctcgccatgtgccaacgtctcact
tcgggcctataccgatgcagattgggctgggtgcccggatactcgacggtccacctcagg
atattgtgtttacatgggacaaaatcttttatcctggtcctctaagcgacagtcgactat
ttctcgatccagtgcagaagcggaatatcgtgcggttgccaacgtagttgctgaaatctg
ttggatccgtaaccttcttcttgagttacgtaggcccgtatcgactgccacattagtgta
ttgtgataacattagtgcgatctatctgtccagcaatcctgttcaacatcaacgcactaa
acacattgagattgatattcactttgttcgagagcatgttcaacgaggcacgatacggat
acttcatacccctactcgccttcagatcgctgacatctttaccaaaggcctacctcgagt
actgtttgatgatttccgctccagtctcaacatacgtccacctcctgctgcgactgcggg
ggtgtaatagattatattgtgattatattgtaaatatagataggatccttatgtttatct
ctttcctaacttataggattgtaatcgtgtatatatggattgtatcaatgaatgagaaat
cacttttgaaccataacattctaca
>Contig86_HLAB-P392C1_23155_32386#Copia/Lineage6esX
gtgttggatataatgttcaattgtcgattaagattcaacgttgtcgtcaaggtacgaccc
aaagagttacactttgggcaacgaacatataatggtgttttaatggttaatcaccggatc
acgaaataataagcgtaataaaagaagcgggtagttatttggaataattacgtagagccg
gatttgataagatatattataattaatttgttaattataaaaaaattatatataatatat
atgtattatattatatataatgttaatgttaattatgagataattatagaggagttgtgt
ttagaatacaattggtttaaaataaaagatactaggttagttccccgtgtgttacacggg
ttgaacaatttaaactaatgttttaatattattatttaattttaaaataaaatgggtatt
gggctcagtaagagcatgtttggttatgtttttttgaaacaacttatagacttattgggg
ttttggataagtcagtatggagtgtcttattaacttattagttttttcctctcacataca
cccatattgtcaaacatcattttgtagattatgacttttcaaaaagccaataagtcaata
aattttttcagaaaacttagccaaacatgccctaaagctaatgccaatgggtattgggct
cactaagagcatgtttggtatactattttaaaaaaattaacatagatatcgggttttttt
ttataaaaaacacgcgcccctcgaaatcacagaccctgtgcggtggtcctccccgcacac
cctatcaccgcccatgcatgtgtatactcatttaagtaatcgatatacatttgatgatat
cctgtattttttttgtattcaaaaacatttttctatttagtattatttgcaattattaac
atttttctaaatgtatatatagagtatggatgttactgaatttttgaagaataattttta
attttgacatatatattcaaacttatagttatataatgtagtcatgaattttaataaaat
ccaaaaaagcgtgaaacccttttcaaatttcaataaaagggttataattatcagataaac
tcataaacatttttctatttaatattatctacaaattagaagataaattattagaaaata
aatatgaaagaaaggcttctatttaatattatctacaaattagaagataaattattagaa
aataaatatgaaagaaagacgggagaacccaaaaataggtgcatccaatgaatgacacgt
gtcacacattggtttactttattatatgtatagatatatatcttttatatatttactccc
aaaaaatctcaagattgaactatcaaattaatatgtatacggaactttttagttgaaaaa
gtttgcatgcttttaaaaggtttgtcatactttcatagaagttgaaaatgatacatagga
tacgaacttcaattttggtggtttttcttggtcgtcgcaaatagagaaagagtagcttct
aattgatcttaattctttaagttcgtgtttcttcaattacgcaaaaggtaagtaaagttt
atgaactttatttttctttagtttaaaggtttcgtttgaaatcgtttcaaacgaacaaat
atgatttcgtggtcaacgatcatctagcgagatcgttcgttgaaccaaggtgtctttctt
ggatgtcacgattctttaattttattataacctattttgattgtaatgagatcgctggtg
gaaacggtttagaaccgaacctcgtgtacatgttttccgctgcattcagtttgtttgaca
aattgagtaaaaattattttctaaaagttacacgaaaattccaacagtggtatcagagcc
accttacaaatcaaagtaggttaacgtgtttatagatctataaaatagttataggattgc
atgcttaaaatcgagtagatttggcataggaacctgtcacgtataatagttataggcaag
ttttattaaggccaaacatgaacacttgtcaaagtcctctttggcaaaatctttggcctt
aacctatttcgtttagcttaatgatcgtattatgcaaatccgggtctagaatcgtttttc
ataacacgtgtactaaattagtttttggagctacacgcgttaaattagtttaaagaaaaa
cgaatatattaaaataatgattttttaatatataccaaattaaaagattaaacaaaacgt
aacaaactttatcttgataataaagttaaatttttggtaagacttttcagttagaatatt
taaaggtaatttagattttctttaaattaaagaagttttttttaggattggatccaagat
taagtgggagcacaaaagcgtttgtgctacacttaatgggctcggttcacgttcttaggc
tcgaacgaattgaatatgttctgaacccggaattgcatatttatttattttattatgtgt
tttgccatgagatgttttacataaaattaataattaatacacgatcattaaaacgacaat
tttaataaaaagtttattaagtattggataggtaattaaaataaacagtttattttaaaa
tacaaaaatcaaaattggttttacaaaaattaaaagttaatttgaaaaccgtaattaata
aaagttattaattaaaataaatttgcgatacgaccaacttagattaaatagggtatttaa
aattaatcggtcgagtgattgaaaggtgtttcaagtcgttacaaattaaaacgtaaaatt
gaattttacaaaggaattgtatagcctatgttcatgccataggccgtacaaatattttaa
aacgacccgaactggtaattttaaaatataacccaaattaaaatcgatattctacgccac
cctaaattaagaacacccgaactgatctatccgaacccctggtgctagtgtttaccctgc
atccaggcctacggttttggttaggggtagttccgcgatttccatgcttacatgggccgg
gctacagttctgatttgaggacaaatatcacttttgcgacacgagagcgaatgttagtgt
ttaccctgcattcgtcttctacggtagtgaaagtaggtgtagttggggttaacgtaccaa
tgcttgacaacactcgtcatgcgaccccaaaccgagaattgtgtagctgacacaattggt
gatcgtcacctactcttcaatctatgccagtgaagagtgctaagtccattcactgagtta
tggggagatgggatctcatcctaatttctaaaattttgtatatcttgggtcaaaattgaa
ttaggttgttaatgcatgaaaattactaataaaaatttcttctaaattctacagatgtct
acaaacaattctgataacaccaaattctcgcttaagtccatccttgaaaatgctaaactt
gataattctaacttcatggattggtaccgcaacctgaaaattgttctcagggcggagaaa
aaggcttatgtctagggctgtaaacgaaccgaacgttcagcgaacagttcgtgaaccgtt
cggcgggaagttcgtttatgttcgttcaattagcttaacgaacgaacacgaacaaaaaat
ttcgttcggttagcttagcgaacgaacacgaacacatgtctcgttcgttcgactacgttc
gtgaacgttcggtaatatgttcgtttacgttcgttcgtgtttgtttgattatatcaaaaa
aaataataaataataaaccttttatctaaacatattgaaaacttgaaaccctattttttt
aagtagctaaaatttagacattctaagacatttttggggataattatgtctaaattagct
aaacttgattcatcgtttggtggtctagtacacttcttgtgttttgatttatcatttgat
ggttgtatttaagtacttatattcaatgtttaaggataacgatgtttttatttttttatt
tttaagttaaatgttcgtttgcgtttgtttttatttgcttgcgttcgtttgtgttcgaga
ccagtgttcacgaactcttcgtgaacaactgaatttcgttaacgaacgaacacgaacata
agtttatgttcggtatgcgttcgtgaactgttcgcgaacatgttgatttccttaacgaac
gaacacgaacatggccttgttcgtgttcgttcggttcgtttacagccctacttatgtcct
tgaaggaccaattcccgaagcacctgctgctactacatgtccaacccgcaggacatggga
aaaacatgttgatgattcccaagatgtgacatgtcttatgcttgctatgatgattccaga
acttcagaagaatctggaaaacttgggagcatatgagatgagtgagcagctgaaaaacat
gtttcagcagcaagctcgtcatgagcgttttgaggtgatgagatctctcattacatgtcg
catgcaggaaggtacttcggtcagttctcatgtactgaaaatgaagtctttcattgatca
actagagcgtctgaacgcaccccttagtaatgagttagctacggatgtgatccttaactc
actacccagttcatatcatcaattcgttttgaactataacatgaatgggtgggaaagaac
gatcccagagttgcatcagatgttaaaaactgctgagacaaacatcccaactaagggcaa
tccagtgctggcgatcagggaaggaagaattaccaagaagaagtcatccaagggaaaagg
caaggcgagtaagcaagacaagggcaaaggcaaaaaggttgccactccgaaggcaaagcc
tcataaagatgccaagtgttttcactgtgatgagatcgggcattggaagaggaattgtcc
caagtacctggctgagttgaagcttaagaagctgcaaataggagaatcctcatgtataca
tgttattgatctatttaccttttcgagcaagtcttgggtgtttgacactggatgtggttt
tcacatttgtaatgattttcagggactaaaaaggattaggaagctgaagcagggtgactt
agagctgcacgttgggaacaggcagaatgttgctgtgaaggcagttggagaatttattct
tgaattaccttctggattgtttattactttagacaatgttttttatgttcctagtttgac
taagaatattatttctgtttctgctttaagagaacaaggttttaattatgcttttgatat
tgttaatggtagcatttctgcatttttaaatggtgtgttctattttgaggctaagcctca
caatggtgtctatgaaatagatacttctaacaatagatcaaataatatggtatgctctct
ttcctttaaacgtgttaaaactagctttaatcaaacatatcgttcgtattgtcgtcttgg
ccatattaacatcaatcgcatgaggaagctccagaccgcagggattctagaatccacggg
tcaagagacttatgatttatgcgaatgttgtctaagtggcacgatgactaaggccccttt
taccggaactagtgaaagggacaaagacctgttaggactcatacatactgatgtatgtgg
tccattcaggactatgtcaaggaacggggaaagatactttgttacatttactgatgatta
tagtagatatggatatgtttatcttatgaagtttaaacatgaaacctttgaaaagttcaa
agaattccaaaatgaagtacagaatcaactagggaaaacgattaaggcacttcgatccga
tcgaggtggtgaatacattaatcaagagtttgatgaacatctcaagaagtgggggattat
atcccaactaactccacccagaacaccacaacttaatggtgtgcctgagaggagaaatcg
aaccttattagatatggttcgatcaatgatgtgtcgtacaaacttaccacactccttttg
gagttatgctcttgaaactgctacacgtcttgtaaatattgctcctactaaaaaggtaga
aaagacaccatatgagatgtggcatggtaaacgacctaaagtctcttaccttcgcatatg
gggatgtaacgcttatgttaccagtgagtcttcggacaaacttgatcctcgcggtgaaga
agttggtttcattggatatgcatatccggttggttattatttctataatcctgttgaaaa
tagagttttcactaagcgtcgaggaatattcctagaggatgagcttgtggtgcgaggaat
tggagataatcttgtggatcttgaggaaattcgagaaccacaaactgatcaaccaatagt
cgaatctgcctctcaacaaaatattgttggacctgaacctgagaggattcaggaatctga
tgtaacactaggcgtccgcagaagtacgagggatcgtcatggacctgataggtattcacc
tgataggtacgtattgataattgatcaagaagagccctcaacctacaaagctgcgatttc
aggtaacgaatctgaaaaatgcctcgaagccatgggcgtcgagattcaatccatgtatga
caaccaagtctgggatttggttgaacttcctcccgaatgtcggactgtaggaagtaaatg
ggttttcaagttgaaaacagacatggatggaaatgtgcaaacctataaggctcgtttggt
tgctaaaggttttactcagactcaaggagttgattatgaggaaaaccttctcgccagtag
ccatgcttaagtctattaggattctacttgccatagccgcgtattatgactacgaggtat
ggcaaatggatgtcaaaacctcgttcctaaatggacacctaatagaagatgtctacatgg
agcagcctgaaggttttgtagatcctaagaatcctaagaaagtttgcaagttgaataaat
ccatttatggattgaaacaagcatctcgaagctagaatcttcgttttgatcagaaaatca
aacaatttggttttatcaaaaacgaagatgagccatgtgtttacaagaaggcaagtggga
gttctattacttttctaatcctgtatgtagatgacatacttctcattggaaacaatatcc
cgatgctgcaggacgttaaatcctggcttggtaaatgtttctcaatgaaggatcttggag
aagctgcttatattctaggaataaagatttatagagatagatctaagcggctacttggac
ttagtcaaagtacatatattgataaggtcattcgacgtttttcaatgcaagattccaaga
agggtctcttgccagtggcaagtggaaccgtactgatagtcatcaatgtcccaaattgga
caaagataaagaggatacgaaaaaggttccatctgcctctgctatcggttccatcatgta
tgccatgttatgtactagaccggacgtatcgtttgctctgagcttgactagcagatatca
acagaatcctggtaaaagtcactggattgctgtgaaaaatatcctaaagtacttaaaaag
aactaaggatatgtttatgatatttggcagtttggaagaagagatgagagtaaagtgtta
cactgatgcaagcttccaaacggatcgtgatgattcacgatctcagacaggctatatttg
tactttaaatggtggtgctataacttggaagagttctaagcaaagcgtggtggcccagtc
gaccactgaatcagaatatatagcggcttcagaagctgctaaggaggctgtttggatgaa
aaagttcattgctgatctcggagttataccaagcatacagaagcctatcgagatattttg
cgacaatacaggtgcaattgctcaggcaaaggaaccaaggtcgcatcacagcacgaagca
tactctcagaaaattccactacatatgggaagttgtggaaagaggagacatcgtagtaga
gaaaattgatactgactagaatctagcggacccgtttactaagcctatacctcaagtgag
acacgagaagcatgctgattgtataggtcttagatatgctagacagtgggtctgattttg
taatttagtaatttggtgcattttgaactgtaaacagtattttatgtttatttgaattta
atggttgaatgtcttttaaactattatatctgtgttcaaatattagtacgttaagtatct
atgaatattgtattctaaaatgtccgtagtctatcagattcgtgagaatcaatctggtaa
aagactattatgaattagatggttgatccatataatggatactcaaagtgttgagaaccg
tattcactgatatgattagttgaatcatattgggcgtaactcgtttcaaaatgatcttca
tggatcttagtcataagacgttttgaataggtacgatcattgtatccttagacttgcggt
acatactagaactaacttaaatgaatggttgctctttgattctatctaacgctgtacgta
actggcagtaataaggatagttttgggaatgatctgaagtttagtgggagttgtttgtag
ccaaagggatctgtgcttctatacttagaagaggaacactctggcgcctttcgttggttt
gaactggtgttaaacgcgtggccacgcccgaactagtagtagttggttaaaccacttcaa
atcaggaacgaaattagaaatggttgaataatatatgagaatgaattggatccatgtctc
atgttcaacaagtgttcaatatagagggataaatgagtcgataacccaggctatagtatt
tgcataaccaaaggtttgattagtgcaaagaattagttgacataaatttgtcataccttg
ccgggggcaatatgatgcagctaggcacccactattgtctacattgaaacttaatcggcc
aatcgaccaagtgggagattgttggatataatgttcaattgtcgattaagattcaacgtt
gccgtcaaggtacgacccaaagagttacactttgggcaacgaacatataatggtgtttta
atggttaatcaccggatcacgaaataataagcgtaataaaagaagcgggtagttatttgg
aataattacgtagagccggatttgataagatatattataattaatttgttaattataaaa
aaaattatatataatatatatgtattatattatatataatgttaatgttaattatgagat
aattatggaggagttgtgtttagaatacaattgatttaaaataaaagatata
>ENAJN021936JN02193_38334_46872#Copia/Lineage7italian
aacaccccgaaaacgggtttggtaatcaaaccccgttaatactaaaagacgggtaaagta
ccattagtaataaaatttacccggtgaatattaggaattttaagtaaataaacctaatat
ttaataaaaagataaataaaggtctatggataaataaagtttataaaaggtctgagttaa
cgggacctaaaataaacttagtcgtaaatatccccgaaacccgctaagttaactagaaat
gtatggtttagttaataagagtgaatgtggatttaaaataagaagggtgtaacatcccga
aaatacacatttttaaatttgtatttagctacaaataaaattggcaaaataaactaacta
ggattggcattaacctagttaaatagcaacttatgagtagttaaaatgttaaaacaaaag
aaaaatgaaactagagggactaaagttgtgtaagtgaaaactagtaataataaaacaaaa
aaaaattaaaacacaacacttgtttgtgttgttgggttcgatcagaaggcagggggcgac
ttcaagctccccaaaacccaagttcacatcaaaaacccccaattgaaggatcaaatcgag
tccaaaacgaaaaccgagcatatattcgtaatccccattgaaaggagatcataaggtatg
tgaaaattcatgaaaatcatctacttgaaattctcatgaatttgggaaatctgaaatttg
atgatgcatgtttgttaatttgatagaatagggatgatataatgtctaggagtaaaaccc
tagtcaatcacatgttgaaatcatgcttatttcttgtgaattcacaatcaccattgaagg
tgataagtgggtctagtaggaacatgttaaacactagaattttaattgtggttctagtgt
aatttgagctctaggaagtaaattcagatttttgttaatgtgaaaatttatgtaaacatt
cattgttgatgttaaccatggctaaatgacaattattgagcttgttaataaattgtgaga
aattatgcccgcaaggtgtttgttaaaatgcctaagtgaatgttatatgttgagataacg
aatgaaacgcgtaattgccttgtgtgactaaatacgtaaggtggaatagtcgtgaattga
aatgactaatctaaccaccttgtgaataatgatagtttgtcgcctaacgagctaggtgga
ggcttggaaaagaagcggtcaaacgaatcaagcacgagaagaaaacgtattcggatgcga
ggtaagtagagcttacgcccctttacattatttgcaaagttacttaatttcaagtaatga
tatgaatgctactaagcagttggtatattatattccgacgcaattcaatgagagttggaa
tgagaggaaaatggtaaattagtcatgtaatgacgaataattaaaaaaaaaacggtttta
agtaaaacaagttcaaagaaaaccgggataggttaaaggggtgaaatggtaattaaatac
catctcaacacggacaaatggtcaattagactaaatgggtcaaatggtgtggataacacc
atttggcaataacatttgacaatcgcttgtggagttttgtgatttcaggaaataacatgt
gttgcgttgctttaattagaaaatttaaagcaagaagtatgtaaacgggtcaatactatg
atctgagccaggtacgcaaacgtgaatttatagttaaaagtgcaagaaggtctaacatct
agccgaaatccttcatttcaaaatgaaggactaaatgtgaccaaagagcccttaataggt
aaacaacgtaaacgacccttagagttgcttagaaacttatattatgagtttgtaaccctt
agatgtgtataaaagttctaggcaaaaacaattgcgggtcgaacgcctagaaatagttaa
ttgcggaaaaatgaccaaccgatgggtaaaattgggaaaaaggggttcatatgttaaatc
caccacaaaatagttgtggtggaatatttctagttaattagacatggaaaatattgtagt
atcaaaagaaaagcacaagttcttgaccaaaatgcgtaaatacccttaacgggttaaaat
agaagtattagcgaaacgagttaagaatgtgtaataacccgtgatttgaaccttgtacaa
taggaaataatcataatattatgtttacgaaagaaacaagggccacaatcaagtttgtta
gatgaattcatgaacgggtcaaaagttggtaaaaagggtaataagccgaggattaaaagt
ctgaaattttattatgttggatgttggattttaactccataaaatggaggatttaattac
ggacgcataggaaaaagaatcacgtaaaacggatcaataacgaagaagttatggccgttt
ccgtgaaattgggttgagttgggaatgtacagcaacagctgaagcacagaagcacaggct
gtgaaaaaggggctaggcgtgacgcgacgccccttggcgtcacgcgacgccccctaactc
tgaaaattgttaaattttgtcatttttaacccctgtacttgtttgaacttaatatttgat
tatcaaaactaacttttaagttggttttgatcacaggtgaatgccaagagtgcacggatg
aagatcaagcgtcgagcaagaaccgaacatgattacgaaataagcttccgcactatgtat
cgttattatgttaaacgacgaacgtacacatgatatgttgtatacttttaaattgtaaaa
agttttaacaaacccgtaatttctaatgcatatataatcttaattacatgagtgttttcg
taaatgatacgtaaaaccttaattaataacaatgggtgttacaagttggtatcagagcct
tggtttaagagattcaagtatggcgggaaagctatgcttggacttaaaccttacgctctt
gataaagattggtgttcggttcgaggcttgatcgcaaatccggtaagtacatgtatatca
atggtttaatatgattaaagtgttgagaacaacacatatggttatcgtgtaatacacgtt
acaccaataaagtcgatatagaatagatatagtcaatgaaattacatgcattgatgcgta
tagtagaaaagccttgtattattatacgggcatcctttaatgttgaagttattaacattg
gtatatgttttagttgaaggacactcgcatataaggatagcgagggcttaacaaattacg
gatatgatagaagaacggtccgaagtatgacaagaggagcatgctcaccaaggactaaat
cgcgtaacgaccgcgaacaaagtaaaaggcaagaaacgcccgtcggggcaaacattacca
ggtgcacacttttaaatttaattgcacaagtagtaatatgcaacaaacacgtaagtaatg
acagttgcatacacatatgatagaacttagaaaacctgatttccaaaagaaatttaatag
aaaatgtgttattcacgatgatgaataacaaatgagtaacaagattggttcatatggaaa
cttggattagggtaattatccaattggaaaactctcgatttagtgctattgagaaaagta
gcaatcacattaacaaatgtgattatatattagtttgataaaaaggaaaaacattgtata
tgttcatgaatgaaacatgtaaatcaaataactattaaacggtaactaaataagtggttg
ccactgaaagttaagaatatagaaagattagaggcgtcacttacatgaggtgtagtgcgg
aaattatgaaaaggtcatgtgtgtcgtgtgttgatcgcttactctggccaagtaagtagt
gaacacatgatgccatgaactttttatgatagacatatttacatttgatgtagtagggac
ggggtgaatgggacgaattaaaaaggtacccaaatgaatcaaacaagtaagatgtttgat
agtaaacgtaacgcaagtcggatgacgggagcgaattacgttagaataacgagcccgaga
gaagggacaaagattaaagtaaatggaaatacaaacagactaataggaatgctaacgtat
aaggatagaagtttgactgtcacaagtgatgaaattcacatggacaagtcaaacttaatt
gaataaaagcgatggatctcactaagacgaccaaataaattaaaataatgtttaaaacca
tatagaattggttacttgagaatgattacggtaaagatacccgatgaattggtaggattt
ggaaagaatgcgtaaaccaagagacgagagcgcgaaacagaaagtcaaaagactcggaat
atgagtcatgactaaaagacaatgagaatttgcaagcagaaatgttaataactacgctca
actattttaaagttgaacgggtcgaataaagaacagagtttgatgttcacaagtgatgaa
atttcacacgaacaagtcaaacgagataaataaagtataaaaacttggtagtgcaagcaa
gcgcaaaccgaataatagaagcgcgaaacattaatgaacctacttgatgactcataaagg
aatatatatataggaaaaacacaaactagcgaaacaaaaaaaatgttgaaaacattaaaa
taaaagaacccgggtaatgggacgtaaaggagtataagtatgaaccgggtaacggtaagt
gaatggaaaaccgacgtgtaaattgacgttagaagtcgagaagtcggaaagatgattcaa
cagaaaacaatgtaaccttagactacggtcaaggtcaaatgaaatccaaaaagtaaaggt
gaataattataaacttaaaaaggggtgccttaacgccatatgtgtgtataaacgtataca
catttgaataaagaccagaataaaagatgatatacgggatcatcataacctacgggatat
taattagtgtaaaggtatacggggccaaaatgacccacggggcatgaattgaagcaaagg
aatcataaaggccttgccttaaaaaggtgaaaatctaaagagataagcttacgaggctaa
gtgaaagaacctacgggtcaataacatgaagtgaggaaaatgcttaaactccccacgtga
aataacaacggaaggtaaaggtagtataaaagggaggggtttcgctaacttaactgagtg
agttaaaagcaaagggatcgagaaaggcctggttgacaaaagtgagggatttcactaaaa
catctaaacgggcagaaataacaaaaaggattcacaattatctaaattctaataattcac
aaaaaggacataaatattaccgaaaagacaacggaaaggaacgaatttacagaagaaaag
tcctggaaatgagtaaaagatgtaagacaaggagataaaggaaaagttaaactaaaattt
agttttagtgagaaacaatgttttaacaaatacggatattacgagagagattagaaaatg
gttaatatcaaagagcatgggtcttgacatcgataggtgcgagataatacattcgaaaaa
ggaaaagtatgatgaagaaacgttgatataaattaaacatgacgcgacacgatcgcggtc
aagaaatacaatgtgaagtagaatcacaatataaccaagcgagcggtaaagagtaactgg
actaataagtctagctagtgagaccggttaaggtcatttaaacaaatttagttgcttata
agcggaggattcggtataactgaaccgaataaatgaacttgaaaacaaaagaaattgtag
ttaaaaagtgaaagatttcactaaagacctttaaacaagtcaaggaaacggattcacaaa
gggttcgataatatggatatcgctaaattaactaaactagtataaataacgaaattacgt
tatttcaagttgcattatgttgaatggggcacgtagatgttttgtaaccaaaaaggtatt
accataattttctggtaatactaacaatcgattaaaatatgagcaatgctcaattgatta
ttgagagcatatgcatggagttaaactctataaattatgaaggaaaagggtttcgaggac
gaaacctctttaaggggggtagacttgtaacaccccgaaaacgggtttggtaatcaaacc
ctgttaatactaaaagacgggtaaagtaccattagtaataaaatttacccagtgaatatt
aggaattttaagtaaataaacctaatatttaataaaaagataaataaaggtctatggata
aataaaatttataaaaggtctgagttaacgggacctaaaataaacttagtcgtaaatatc
cccgaaacccgctaagttaactagaaatgtatggtttagttaataagagggaatgtggat
ttaaaataagaagggtgtaacatcccgaaaatacacatttttaaatttgtatttggttac
aaataaaattggtaaaataaactaactaggattggcattaacctagttaaatgacaactt
atgagtagttaaaatgttaaaacaaaagaaaaatgaaacttgagggactaaagttgtgta
agtgaaaactagtaataataaaacaaaaaaaaaattaaaacacaacacttgtttgtgttg
ttgggttcgatcagaaggcagggggcgacttcaagctccccaaaaccctagttcacatca
aaaacccccaattgaaggatcaaatcgagtccaaaacgaaaatcgagcatatattcgtga
tccccatgaaaggagatcataaggtatgtgaaaattcatgaaaatcctctacttgaaatt
ctcatgaatttgggaaatctgaaatttgatgatgcatgtttgttaatttgatagaatagg
gatgatataatgtctaggagtaaaaccctagtcaatcacatgttgaaatcatgcttattt
cttgtgaattcacaatcaccattgaaggtgataagtgggtgtagtaggaacatgttaaac
actagaattttaattgtggttctagtgtaatttgagctctaggaagtaaattcagatttt
tgttaatgtgaaaatttatgtaaacattcattgttgatgttaaccatggctaaatgacaa
ttattgagcttgttaataaattgtgagaaattatgcccgcaaggtgtttgttaaaatgcc
taagtgaatgttatatgttgagataacgaatgaaacgcgtaattgccttgtgtgactaaa
tacgtaaggtggaatagtcgtgaattgaaatgactaatctaaccaccttgtgaataatga
tagtttgtcgcctaacgagctaggtggaggcttggaaaagaagcggtcaaacgaatcaag
cacgagaagaaaacgtattcggatgcgaggtaagtagagcttacgcccctttacattatt
tgcaaagttacttaatttcaagtaatgatatgaatgctactaagtggttggtatatgata
ttccgacgcgattcaatgagagttagaatgaggggaaaatggtaaattagtcatgtaatg
acgaataattaaaaaaaacggttttaagtaaaacaagttcaaagaaaaccgggataggtt
aaaggggtgaaatggtaattaaataccatctcaacacggacaaatggtcaattagactaa
atgggtcaaatggtctggataacaccatttggcaataacatttgacaatcgcttgttgag
ttttgtgatttcaggaaataacatgtgttgcgttgctttaattagaaaatttaaagcaag
aagtatgtaaacgggtcaatactatgatccgagccaggtacgcatacgtgaatttatagt
taaaagtgcaagaaggtctaacatctagccgaaatccttcatttcaaaatgaaggactaa
atgtgaccaaagagcccttaataggtaaacaatgtagacgacccttagaggttgcttaga
aacttatattatgagtttgtaacccttagatgtgtataaaagttctaggcaaaaacaatt
gcgggtcgaacgcctagaaatagttaattgcggaaaaatgaccaaccgatgggtaaaatt
gggaaaaaaggggttcatatgttaaatccaccacaaaatagttgtggtggaatatttcta
gttaattagacatggaaaatattgtagtatcaatagaaaatcacaagttctagaccaaaa
tgcgtaaatacccttaacgggtcaaaatagaagtattagcgaaacgagttaagaatgtgt
aataacccgtgatttgaaccttgtacaataggaaataatcataatattatgtttacgaaa
gaaacaagggccacaatcaagtttgttagatgaattcatgaacgggtcaaaagttggtaa
aaagggtaataagccgaggattaaaagtctgaaattttattatgttggatgttggatttt
aactccataagatggaggatttaattacggacgcataggaaaaagaatcgcgtaaaacgg
atcaataacgaagaagttatggccgtttccgtgaaattgggttgagctgggaatgtacag
caacagctgaagcacaggc
>Contig5_HLAC-127K04_63384_74449#Gypsy/LineageAiketas
cactggtatattgtgacaccccaggaaaaccagtgaacaatacagcttaccttgcttcct
cagtgagtgcgtaccaaatttcgggacggaatttcttttaagttggggataatgtgacaa
ctcgaatttccaagatttctatttcgcatttattgcacgttcatttattatttagttgtt
tacttgcacaattgatttctatagaattgtatacgtttcgattcaatgaagtgtattgtg
tgattgtgcatagttatgtgttaattgtgataaatttgttaaatgcattaacttggtggt
gaaactgtgaaactgtttgagatggtgtgctattgtaaaatataataattaagggtgtat
agagttattagtgaaacttaaactatacttaaccctaaaccctctttcactaatcattct
cacaaaaatccaagcacgtactttcactttctctggcaatcatcatcaccaagatattca
tcactcttgattcctctccttctctagaatcattcaaggtaattgtgtaatcattgttta
ttgattgtttgattgttagcaatgcttgattcttgtaatacttgtaaaccctagccttga
tttgatggttctgtgctttgaattgattctgatcattgtaatgtgatggtgattagttgt
gtaatggtttgtttgttgtcaagatacatgttatgctacaattgtgattgataattggat
taaaatggttgccagtgtatgaaactagggttattagaacgatgaatgaaactgttgaac
ataaaacgtaactgctgcaatcacaatgaacgcatgattatttgttagtcagagttttat
gataggaagctagtccgagatttaacataaggaccttggtccgagtttttacatgaggga
gtaggtccgacctttaatgacatgatggttgtccgagtttcctttaaaatgttatatgtc
cgaacttattgacttgtttatgctccgatcttgtttgcttgtatgtatggccgagatttg
caagcctgtgtccgactttgtgagggcaaatccacaaggtccgagtttaaggggagaacc
ccacccttagtccgactttttggccaagaagtgtaataatccgagttatataggagggtt
aggggtccgagtttcaaccccaagcaattgtctgaccttttagttaacgtgtaaagtccg
aatattatatgaggttatgagtgtccgagttttagtatactaggggggggggggtagtcc
gaattttaaagggataccccagtccgagttttgtatggataataggcaatccgagtttgt
ggagggggtatcaccattgtccgagttttgttcattgtgcacatgtccgaacttgtacat
agggcatatgtccaacctatattgctagtttagggtccgactttgaatgcttatgtttat
acatgtctaaatattatggacagtcttgttaatgttgttaagtgtgtggttttggtttaa
tctgataacccgtaaggtgtgtcgctgagtagctacgttaggaacggactctgttatacg
acgcatgaattggatgaacgcgagataactgttatgtgttgcttgacgataattgcttaa
acacgcttcgtggtatttattgtatgcgaatcaatgcgaacttaactgattgaatataca
tgcaaactataggacgcgattgattattcgtgagcacctagatagcataccgagcaaacc
aaggtgagttcacacagccaaggcatggggttcccagggtgggaatgggattgatttatt
catttgtacttctctagataatggaacgtagtgatatgatcctcggttgaggaaggtgat
tggttaagatactgctagactagtgatgcttatagaactgatcttcgcacacacgccagg
gttggctgcgataatatgactgatcttcgcacacatgctagggttggctgcgataatatg
actaatcttcgcacacatgcctaggaaggctgcgaactatacactaaaacttcgcacagg
tgccgggtggccgcgatacgaacatacctagtctagaatacttgagaactttccctaatc
ttcgcatacatgcctagagggctgcgatacaaactattatgatacatgacttaatgaatg
aacacaaggcttaccatactattacaattactaaactataaactgtgaactcgctcaact
agttgttgatcctctgttacatgccttggaggtcgttagatacatggagcttgcacaggg
aggagctggtcgttgtgggcttggatcgtgattgtttgttgaacactttatgacattaca
tacttatttatattgggttttacttatacgcttccgctaaatagtgataacttacttatg
ttttggaaacacctttcatatggatttggtttggtttaattgctattactttaactatat
acattgttctatatgattggtggcttgatcctggtcagtcacgctcccaagcggtgatac
tccgcaggtggattttgggggtgtgacagattggtatcagagccattggttatagagaac
ttggttttaatatgggaaaaacgtttttattaaaaccagactataaccagaacagtgctc
tcaacgatccacaacgacgcttcgctccacgtgcaagactcaacatcctaggtaataagg
tttatgtttattgcctacttgctagaattgcatagaactttgctcgtagtatgcttagat
tacattgctcactacttgttattgcttgagaacgcctatgtgcttacactctcctgtcat
cgcactactcgcgaaccattctcacttacactacttttactatgaagatcatgtctggac
gtgtgaacatgactcaagaacagttgacggcacttatcaatgaacgagtagctgcggcac
ttgcagctgcaaacgcaggaggtataccctgtagtcgtaacttattctaggatctttaga
tcctacgttcctaaacaactcttatgtttaacctcgttctgatcttacacattaggtcaa
cacgctcatcagcctgtttgcactttcaagaacttcatggactgtcgtccaggcacattc
agtggcaccgagggggcagtgggactcctccattggtttgagaagttagagtcggtattc
gaaatgtgtgaatgccctgaggatcgcagggtgaagtacgccactggcacgttggaagga
atcgcgttaacttggtggaacgcgcaagtgcagatcttagggttggcagctgctaacgcc
accccttggaatgacttcaaggaactgattaaacgtgaatactgcactcgagaagacatc
cacaagctggaagatgagatctatcatttgaaaatgactgggtcagagattgaagcttac
actaaacggtcgaacgagctggccgtgttgtgtccaactatggtggaccctccaatcaag
cgcattgagttgtatctcaaggggttagcgccagaaattcagagccatgtgacatcggct
aatcttgataatatccaggctattcagcgccttgctcatcgtattacggatcaggcagtg
gaacagaacaagctgccaaaacgcatcagggctaccactactgctgttactacttatgct
actcccagtgacaacaagagaaaatgggagggggattccagcaggggatcagtttctgtt
cagtctcaagcacagcaacgtaagacaaacgactaccagaatccgagtcagcagacatca
ggcagtcaggggcagggtggatatcggggaattcacccattgtgtaataaatgcaacaga
caccacagcgggcggtgtcgtaaagaacgatgtcagagatgtctcaagttagggcatgaa
gcaaaagactgcaggagttcgcgacctgcaaatcagaatcagcaacacccaccaccagct
ccacagaaccaacaccagcagcagcaacagcggggtaacaggggatgttttcagtgtggg
gctaaaggtcatttcaagcgtgattgccccagttaaaccagaaccagaatcgcaacaaca
acaacaatcaaggcaatggtaacaacaacgggggaaacaacaacaacaatggcaatgaag
caaggggtcgtgcatttgtgttggggcagggtgatgccagaaatgatcccaacgtcgtta
tgggtaagtttcttctcgacgatagttatgttactgtcttgtttgattcgggtgcggata
cgagttatatgcctttgaaaatgagtaaattgttaaaacgtacaccaacacccctaaaca
ccaaacatgtcgtagagctagcaaacggtaaaagtgtagaggccacacagatagttaagg
gttgtagcattgtcttagctggtcagactttctccatcgatcttattcctatagttctgg
gtagtttcgacatcgtcatcggcatggattggttatccaagcagcaagcagagatcttat
gtaaggagaagatcattcgtattcctcgttcgggtaaggaacctctcgaagttcaaggtg
acaagagtggtgctgtggttggcatcatctctttcctaaaggctcagaaatgtttacgaa
agggtcatacggctatcttggcactagttactgatgcagctgcgaaaaagaaaagaattg
aggatattccagttgtacgcgaatttcctcaagtgtttccagaagatttacctggtctac
cgcctcatcgtcaggtcgagtttccagtcgaactagctccaggagcagcacctatagctc
gcgcaccgtatcgtttagctccaactgaactggaagaactgtcaaagcaactacaagagc
tcttggataagggctttattcgtccaagctcttcgccttggggagctccagtactattcg
tgaaaaagaaggatggcactttcaggatgtgcattgattaccgtgaactgaacaaggtga
cagtgaagaaccgctatcctcttcctcgtattgacgacttattcgaccagttgcaagggt
cgagttactactccaagatagatttgaggtcagggtatcatcaactgagagtccgggatg
aggacgtctccaagacagcattcagaactcgctacggtcattacgagttccttgtcatgc
catttgggcttacgaacacgcctgcagttttcatggatcttatgaacagggtgtgcaaac
cctatctagacaagttgtcatcgttttcatcgacgacattctgatctactccaagagtca
ggaggaacacgagcagcacttacgaattatcttggaacttcttcgaaaggaacaactgta
cgccaagttttcaaaatgcgacttctggcttcgtgaagtccacttcttaggccatgtggt
gaacagggatgggattcatgtcgatccatccaaggtagattcgatcaggaactggcctgc
accacgtacaccaacagaaatacgccaattcttgggtttggcgggttactacaggcggtt
tatcaaagacttctcaaagatcgcgcaaccgcttacgctactgacacagaaaggtgtcac
ctaccgttggggagattctcaagaaaacgcatttcagtacttaaaggataggctttgcag
cgcacctattctctcattgccagaaggcacggatgattttgtggtctattgtgacgcatc
gatacaggggcttggttgtgtattgatgcagcgagataaagttattgcctacgcttcgcg
gcaactcaaggttcatgaacggaactacacgacgcatgatttagagctgggagctgttgt
tttcgcgcttaagatatggcgacactacctgtacggtaccaagtgcactatttacaccga
tcacaggagtctcgagcatatcttcaagcagaaggaattgaacatgcgtcaacgacgatg
ggtcgagctgcttaatgattacgaatgcgccatcaagtaccatccaggcaaagccaatgt
tgtggctgacgctcttagtcggaaagacaatctacctaggcgtgtacgagctttgcagct
cactattcagtccgatcttcctgcacaaatacgagatgctcaggtggaagcattgaaacc
agaaaacgtcaaggctcaagccttgcgcggctcaaggcaacgattagaacaaaaggaaga
cggcgcctactatgtaacggggcgtatttgggtcccactatacggcggtttacgagaact
tgtgatggatgaagctcataagtctcgctactcggtacatccaggctcggataaaatgta
ccacgatcttagaactacatactggtggcctagcatgaaagccctcatcgcaacgtacgt
cggcaaatgtttgacttgtgcgagagtcaagacagagtaccagaaaacctcaggcctact
gcaacaacccaggataccacagtggaaatgggaagaaatttccatggattttgttactgg
cctgcctagatctcagcgtaggaatgatattatatgggtgatcgtggatcgactcaccaa
gtctgcacacttcctggctataaaggaaacggataagttctccaccctcgcagacgttta
tcttaaagaagttgtttcgaggcacggggtgcccacctccatcatttcggatcgggatgc
acgattcacgtcagagctatggcaagcgatgcacaaatcttttggctcacgattagacat
gagcacagcgtatcatcctcagacagatgggcagtctgattgaacgatccagactcttga
agacatgcttcaggcatgtgttattgatttcggcaacggctgggaaaagcatctcccttt
ggtggagttttcgtataataacagttatcacaccagcatacaagccgctccattcgaggc
attgtacgggcgtaaatgccggtcacctctccgttgggcagaggtgggggatagtcagat
cacgggtccggagattgtagtggacgccacagaaaagattgcacaaatacgacaacgcat
ggcggcagcacgcgaccgtcagaaagcatacgcggataagcgtaggaaaccgttggaatt
tcaggtcggggaccgggttttactaaaagtttcaccctggatgggtgtggttcgttttgg
taaacgaggcaagctcaatccatggtatgttggaccgttcgagatcattgagaaaatagg
caaagtggcctaaaagctaaacctaccagctgaactcggtgcagttcacaatgtatttca
cgtgtcgaatctgaagaagtgcctgtcagatgagaccctcatagttccttttaaggaact
cactatcgacgagcggttgcagttcgtcgaggaaccagttgaaatcacggaccgggatgt
taaggtcctcaaaagcaagagaatccctcttgttcgagttcgttggaactcccgacgtgg
cccagagtacacctgggaacgcgaagaccaaatgaaaggaaagtacccccagttattcga
aaaccgtgcaaccactactgagactgaagctactactgcggaatttcgggatgaaattcc
aaatcaacggggggatgatgtgacaccctaggaaaactagtgaacaatacagcttaccta
gcttcctcagtgagtgcgtaccaaatttcgggacgaaatttcttttaagttggggataat
gtgacaactcgaatttccaagatttctatttcgcatttattgcacgttcatttattattt
agttgtttacttgcacaattgatttctatagaattgtatacgtttcgattcaatgaagtg
tattgtgtgattgtgcatagttatgtgttaattgtgataaatttgttaaatgcattaact
tggtggtgaaactgtgaaactgtttgagatggtgtgctattgtaaaatataataattaag
ggtgtatagagttattagtgaaacttaaactatacttaaccctaatccctctttcactaa
tcattctcacaaaaatccaagcacgtactttcactttctctggcaatcatcatcaccaag
atattcatcactcttgattcctctccttctctagaatcattcaaggtaattgtgtaatca
ttgtttattgattgtttgattgttagcaatgcttgattcttgtaatacttgtaaacccta
gccttgatttgatggttctgtgctttgaattgattctgatcattgtaatgtgatggtgat
tagttgtgtaatggtttgtttgttgtcaagatacatgttatgctacaattgtgattgata
attggattaaaatggttgccagtgtatgaaactagggttattagaacgatgaatgaaact
gttgaacataaaacgtaactgctgcaatcacaatgaacgcatgattatttgttagtcaga
gttttatgataggaagctagtccgagatttaacataaggaccttggtccgagtttttaca
tgagggagtaggtccgacctttaatgacatgatggttgtccgagtttcctttaaaatgtt
atatgtccgaacttattgacttgtttatgctccgatcttgtttgcttgtatgtatggccg
agatttgcaagcctgtgtccgactttgtgaggggaaatccacaaggtccgagtttaaggg
gagaaccccacccatagtctgactttttggccaagaagtgtaataatccgagttatatag
gagggttaggtgtccgagtttcaaccccaagcaattgtctgaccttttagttaacgtgta
aagtccgaatattatatgaggttatgagtgtccgagttttagtatactaggggggggggg
ggtagtccgaattttaaagggataccccagtccgagttttgtatggataataggcaatcc
gagtttgtggagggggtatcaccattgtccgagttttgttcattgtgcacatgtccgaac
ttgtacatagggcatatgtccaacctatattgctagtttagggtccgactttgaatgctt
atgtttatacatgtctaaatattatggatagtcttgttaatgttgttaagtgtgtggttt
tggtttaatctgataacccgtatggtgtgtcgctgagtagctacgttagaaacggactct
gttatacgacgcatgaattggatgaacgcgagataactgttatgtgttgcttgacgataa
ttgcttaaacacgcttcgtggtatttattgtatgcgaatcaatgcgaacttaactgattg
aatatacatgcaaactataggacgtgattgattattcgtgagcacctagatagcataccg
agcaaaccaaggtgagttcacacagccaaggcatggggttcccagggtgggaatgggatt
gatttattcatttgtacttctctagataatggaacgtagtgatatgatcctcgggtgagg
aaggtgattggttaagatactactagactagtgatgcttacagaactgatcttcgcacac
acgccagggttggctgcgataatatgactgatcttcgcacacatgccagggttggctgcg
ataatatgactaatcctcgcacacatgcctaggaaggctgcgaactatacactaaaactt
cgcacaggtgccgggtggccgcgatacgaacatacctagtctagaatacttgagaacttt
ccctaatcttcgcatacatgcctagagggctgcgatacaaactattaagatacatgacta
aatgaacgaacacaaggcttaccatactattacaattactaaactataaactgtgaactc
gctcaactagttgttgatcctctgttacatgccttgcaggtcgttagatacatggagctt
gcacagggaggagctggtcgttgtgggcttggatcgtgattgtttgttgaacactttatg
acattacatacttatttatattgggttttacttatacgcttccgctaaatagtgataact
tacttatgttttggaaacacctttcatatggatttggtttggtttaattgctattacttt
aactatatacattgttctatatgattggtggcttgatcttggtcagtcacgctcccaagc
ggtgatactccgcaggtggattttgggggtgtgacagattggtatcagagccattggtta
tagagaacttggttttaatatgggaaaaacgtttttattaaaaccagactataaccagaa
cagtgctctcaacgatccacaacgacgcttcgctccacgtgcaagactcaacatcctagg
taataaggtttatgtttattgcctacatgctagaattgcatagaactttgctcgtagtat
gcttagattacattgctcactacttgttattgcttgagaacgcctatgtgcttacactct
cttgtcatcgcactactcgcgaaccattctcacttacactacttttaatatgaagatcat
gtctggacgtgtgaacatgactcaagaccagttgacggcacttatcaatgaacgagtagc
tgcggcacttgcagctgcaaacgcaggaggtataccctgtagtcgtaacttattctagga
tctttagatcctacgttcctaaacaactcttatgtttaacctcgttctgatcttacacat
taggtcaacacgctcatcagcccgtttgcactttcaagaacttcatggactgtcgtccag
gcacattcagtggcaccgagggggcagtgggactcctcaattggtttgagaagttagagt
cggtattcgaaatgtgtgaatgccctgaggatcgcagggtgaagtacgccactggcacgt
tggaaggaatcgcgttaacttggtggaacgcgcaagtgcagatcttagggttggcagctg
ctaacgccaccccttggaatgacttcaaggaactgattaaacgtgaatactgcactcgag
aagacatccacaagctggaagatgagttctatcatttgaaaatgactgggtcagagattg
aagcttacactaaacggtcgaacgagctggccgtgttgtgtccaactatggtggaccctc
caatcaagcgcattgagttgtatctt
>Contig5_HLAC-127K04_92644_102836#Gypsy/LineageAiketas
gtcttgcagttcgtcgaggaaccagtagaaatcacggaccgggatgtgaaggtcctcaaa
aacaagagaatccctcttgttcgagttcgttggaactccaaacgtggcccagagtacacc
tgggaacgcgaagacaggatgacagaaaagtacccccaattattcgaaaccaatgcaacc
actactgaggctgaagccactacttcagaatttcgggacgaaattccagatcaacggggg
gaggatgtgacaccccaggaaaatcagtgaacaatacagtttacctagctcccccagtga
gtgcataccaaatttcgggacgaaatttccaattagttggggataatgtgacaactcgga
ctttagacttactttaatgtaacgttacgtgtctatgtgataccttgaattaatgaatgt
tacgtgaaccttgtgaataatgtgttatgtatgttgtgtatatattgtatgcatgtatga
aattgaaccgcacaacactagacaacttgaaccgcacaagctcacatcacccgcacaagg
ccgtttgggccttattcttgtacgcggaccattaaggcagcccattgagggttcggccca
ctcccctttcacgtgaacaaacaacagtaaggggttttgtttctcatttgttaccaaata
tcacacacacccaagaaccctagacttttctctctctcgtttgctttggaattcgacggc
catcacccctcttcctctcggatatcattcttgaatcggatcaccctttactctacggtt
agtgtgttgttatttattttttcttgattgatcgatgatatgattccatgctaggctata
ccgattaggcttgtgtatgtgatattaagctaagaaccgatccgatgttattatgttgtt
atgccttgtttgcggtttgattgattgttcaccgaatcaggttaatgtccatgtgattgt
atgattgtaatcggccatatgtatatgcgatttaatcagtttgtagatggtcaatgtgct
aagtgagtcgggttaattgatgtttctcggctgcatgttcatacgaatcattagataata
gtttatgatatgattttagagttcatacaaattcatgatgtaattgccttattgatcgat
aattggttaactgatttgtggggttggtgttaattgataattgtcaaattatggaaacta
tgtaactgataatctaattgtaaccgaatagcttgattcgtggaatgattgaactaatcg
cacaactgaaccaaacacacaagactagccgatcgcacaagggagcccattcgtacaagg
ctcctggatcgcacaaggcctgtctatttgggcttgttgaaccgtgctgctattgggctg
gactgcccaaggcccccactcgcacaagatggattggatcgtacaacccaatccaatcgc
acaacagtccggtcgtacaagagaccctggtcgcacaagggtctccagtcgcacaagtta
cctcgatcgcacaaagcttttgcatattgttagaatgggccatgcttttcttaatgcttg
ggcttcagacgtttgggccggacaagtccaaaaccacatcgcacaatccaagcagatcgc
acaagtctgcttggatcgcacaagccacacgtgtatgtttttgggccgagatctttatgg
ttggttggttatatattgggccgtttgcattgggctaatagtttagactcacaagtatga
tttcatggttatactcttgactgtttacgtgctacgtgttaattcatatgttttatacgt
gcattacttgaagtcaatacctgacttatgtggtaaccctgttaggacgtggttgaccac
tgttagttcaagagtcttttattcgtgtatctgccgagcaaaccaaggtgagttcacaca
gccaaggcatgggattcccgggttgggaattgggttggaatgttgatatgatatgattac
tcgtacttacgcaatcactagactatagaccatcgtcctcaggatagtcaggacacgtta
cgtaaagcctacgtaacccagtaattaccatttgtctcccgggttgggaggacacgttac
gtaaagcctacgtaacccaataccatctactgtcttccgggtcggaaggacacgctgcgt
aaagcctacgtagcccccacgcgtaccactgtcctcggggaagggcacgtcacgtaaagc
ctacgtgacccagtacgtattcctgttctcggtttaagaagaacacatggttgcactagt
ctagtaagtaccataatgggaatcccccattgttaaggataaatgtgagaatccctcacc
aatagtatatacttgtatgggaagcccccactagatgaacttacatattactgttacgaa
cttactttctgtgaactcgctcaactagttgttgattatttgctgcatgccttgcagggg
cttaggtactttatggagcttgcacaaggaggagcgggtcgttgtggacaaggattcttg
aatgcttactaaacacttatgattgggttttacttaaatgcttccgctacatatacaatg
tttggttttgaacatcaattatgtctatggttattattaaatgctatgtttgatataatt
ggtggcttgatcctggtcaatcacgctcccaagcggtgatactccgcaggtggattttgg
gggtgtgacagattggtatcagagccattggttatagagaacttggttttaatatgggaa
aacgtttttattaaaaccaaactataaccagaacaatgctctcaacgatccacaacgacg
cttcgctccacgtgcaagactcgacatcctaggtaataaggtttatgtttattgcctgtt
tgctagaactgcttagaactttgctcgcattacgtttagatacacatgatactatagcat
gagaatccctacgtgcttacgcttttctgtcatcgccctactcgcgaaccactctcattt
acgttacttttactatgaagatcatgtctggacgaatcaacatgactcaggcccagctag
aggctctcgttcaagctcaagttgctgcggcacttgcagctgctcaagcaggtagtatac
cctgcagtatagactcatactaggatccttagatcctgcattaactctcgtatttaatct
cgtcctattcgtacacaataggtcaaccagcgcagcaagtttgcacctttaagaacttca
tggactgtcgtccaagtaccttcagcggcacagagggggcagtgggactcctccactggt
ttgaaaagctagagtcagtattcgaaatgtgcgagtgccctgaggctcgcaaagtcaagt
atgcaactggcaccttggaaggaatcgcgctaacctggtggaacgcgcaggtgcaaattc
tggggttggcagctgctaacgccacaccctggaacgattttaaggaacttatcaagaggg
agtattgtacacgtgaagatattcacaagttggaagacgagctgtataatttgaaaatgg
ttgggtcagagatcgaagcgtatactaaacggtcgaatgagctggccgtgctatgtccaa
ctatggtggaccctccatacaagcgcattgagatgtatctcaagggattggcgccagaaa
tccagagccatgttacctcggctaatctcgataacattcaggatattcaacgtctcgcgc
atcgcatcaccgaccaggcagtggatcagaataaactgccaaagcgtgtcagcgctactg
ctacagtcactccttcagctactcccgctactactggggacagcaaaagaaagtgggatg
gagattctagtaaaggttcagcatccgttcagtctcaagctcagcaacagaagactgacc
actaccagagtcccagtcagcaatcctctggtggtcatagacggggaagatatcagggat
ttcaccccaagtgtcacaattgcaacaggcaccatagcggcccatgcagcaagggtcgtt
gtcaaagatgtctcaagatgggtcacgaggccaaagactgtaggagccctcgtcctgcaa
atcagaaccagcaaccacaacaaccagctccacagaaccagcagcagcagcagcagccac
agcgtggaaaccggggatgttttcagtgtggggctgaaggtcactttaagcgtgattgcc
ctcaattgaaccagaaccagaaccgcaacaacaatcagggcaacgagaataacaacaacg
ggggaaacaacaacaacggcaatgaagctcgtggtcgtgcattcgtactaggtcgaggcg
atgcagtgaacgatcccaacgtagttatgggtaagtttctcctcgacaatatttacgtta
ctgttttgtttgattcgggtgcggatacaagctatatgtctgtgaaaatgtgtcaattgc
tacaacgtgcaccaacacttttacacaccaaacatgtagtagagctagctaacggtaaaa
gtctagaagccacgcacgtagttcagggttgtaatcttatcttagctggtcaagctttct
ctatagatctcattcccatagtattgggtagcttcgacgtcgtgattgggatggactggc
tatcccaacaccaggcagaaatcttatgcagtgaaaagataattcgcattcctcgttttg
gtcaagaatctcttgaagttcaaggcgacaagagtggtgctgtggttggcatcatttctt
tcttgaaggctcagagatgcttacgtaagggtcacacagccattttggctcttgtttcgg
atgcatcaacgaaggaaaagagactgggggatataccagttgtacgtgactttccccagg
tatttcctgaagacttacctggattacctcctcatcgtcaggtcgaatttcaaatcgagc
tcgctccaggagcagcacccatagctcgcgcaccatatcgtctagctccatcagaattgg
aagaactgtcaaaacagctgcaagagctcttggaaaagggcttcatacgtccaagctctt
cgccttggggagctccagtactatttgtgaaaaagaaagacggtacgttcagaatgtgca
tagactaccgtgaactcaacaaggtgacggtgaagaaccgttatcctcttccacgcatag
acgacttattcgaccagttgcaagggtcgtgctactattccaagatacacttgaggtcag
gataccatcagctgagagtccgggatgaggacgtctccaagacagccttcagaactcgat
acggccactacgagtttcttgtcatgccgttcgggttaacgaacgcgcctgccgtattta
tggatcttatgaacagggtatgcaaaccctatctcgacaagttcgtcatagtattcatcg
acgacattctgatctactccaagagtcaggaggaacacgagcagcatctacgcctcattt
tggaactccttcggaaggagcagctatacgctaagttttcgaaatgcgacttctggcttc
gtgaagtccatttcttaggccacgtagtaaacaaggatgggatccatgtcgatccatcca
aggtagattcgatcaggaactggcctgcaccacgaacgccaacggaaatacgccaattct
tcggtttggcaggttactacagacggtttatcaaggatttctcgaagattgcgcagccgc
ttacgttactgacacagaagggtgttacctatcgctggggagagccccaggagactgcct
ttcagcacttaaaggatatactttgtagcgcacctatcctctctttgccagagggcacag
atgacttcgtgatttattgtgatgcatccattcggggacttggatgtgtgttaatgcagc
gcgacaaggttattgcttacgcttcacgccaacttaagattcatgaacggaactacacga
cgcacgatttagagctgggagctgttgttttcgcgcttaagatttggcgacactacctgt
acggtaccaggtgcacaatttacaccgatcacaggagtctcgagcatatccttaagcaga
aggatttgaacatgcgtcaacgaagatgggttgaattactaaacgattacgaatgcgcta
tcaagtaccatccaggcaaggccaatgttgtagctgatgccctcagtcggaaagacactc
taccacggcgcgtgcgagcgctacagcttacgattcagtctagccatcctgcacagatac
gagatgctcaggtagaagcattgaaaccagaaaacgttagggcggaagccctacgcggct
cacgacagcaaatggaacagaaggcagacgacgcctactatgtaacggggcgtatttggg
tcccactttatggcggtttacgagagcttgtgatggacgaagcacacaagtctcgctact
cggtacatccagggtcggataagatgtaccacgacatcagaactacttattggtggccta
gcatgaaggcccacattgccacttatgtcggcaaatgcttgacctgtgcgagggtcaagg
tcgaatatcagaaaccagcgggtctacttcagcagcctaagatacctcaatggaaatggg
aagaaatttccatggatttcgttacaggcctacccagatcccagcgtgggaatgatacca
tatgggtgatcgtggatcgactcaccaagtctgcacacttcctacctataaaggaaacgg
ataagttctccactctcgcagacgtctatcttaaagaagttgtttcgaggcacggggtgc
ccacatccatcatttcggatcgcgatgcacgattcacgtcagagctatggcaagcgatgc
ataaatcattcggctcaaggttagacatgagcacagcttatcaccctcagacggatgggc
agtctgagcgaacgatccaaactctcgaagacatgcttcgggcgtgcgttatcgatttcg
gcaatggctgggaaaagcacctccctttggtggagttttcttacaataacagttatcaca
ccagcatacaagccgctccattcgaggcattgtacgggcgtaaatgccggtcacctctct
gttgggcagaggtgggggatagtcagattacgggtccagagattgtagtggacgccacag
aaaagattgcacagatacgacaacgcatggcggcagcacgcgaccgtcagaaagcctacg
cggacaagcgtagaaagcctttggaatttcaggtcggggaccgggttttattgaaagtct
caccctggagttttggcaaacggggcaaactgaatccgcgatacgtcgaaccattcgaaa
tcatagaaaagattggcaaagtagcctacaagttgaacctaccagctgaactcggggcag
ttcacaatgtctttcatgtgtcgaacctaaagaagtgcctatcagatgaaaccctcatca
ttccttttaaggaactcactatcgacgagcggttgcagttcgtcgaggaaccagtagaaa
tcacggaccgggatgtgaaggtcctcaaaaacaagagaatccctcttgttcgagttcgtt
ggaactccaaacgtggcccagagtacacctgggaacgcgaagacaggatgacagaaaagt
acccccagttattcgaaaccaatgcaaccactactgaggctgaagccactacttcagaat
ttcgggacgaaattccagatcaacggggggaggatgtgacaccccaggaaaatcagtgaa
caatacagtttacctagctccctcagtgagtgcataccaaatttcgggacgaaatttcca
attagttggggataatgtgacaactcggactttagacttactttaatgtaacattacgtg
tctatgtgatagcttgaattaatgaatgttacgtgaaccttgtgaataatgtgttatgta
tgttgtgtatatattgtatgcatgtatgaaattgaaccgcacaacactagacaacttgaa
ccgcacaagctcacatcacccgcacaaggccgtttgggccttattcttgtacgcggacca
ttagggcagcccattgagggttcggcccactcccctttcacgtgaacaaacaacagtaag
gggttttgtttctcatttgttaccaaatatcacacacacccaagaaccctagacttttct
ctctctcgtttgctttggaattcgacggccatcacccctcttcctctcggatatcattct
tgaatcggatcaccctttactctacggttagtgtgttgttatttattttttcttgattga
tcgatgatatgattccatgctaggctataccgattaggcttgtgtatgtgatattaagct
aagaaccgatccgatgttattatgttgttatgccttgtttgtggtttgattgattgttca
ccgaatcaggttaatgtccatgtgattgtatgactgtaatcagccatatgtatatgcgat
ttaatcagcttgtagctggtcaatgtgctaagtgagtcgggttaattgatgtttctcggc
tgcatgttcatacgaatcattagataatagtttatgatatgattttagagttcatacaaa
ttcatgatgtaattgccttattgattgataattggttaactgatttgtggggttggtgtt
aattgataattgtcaaattatggaaactatgtaactgataatctaattgtaaccgaatag
cttgattcgtggaatgattgaactaatcgcacaattgaaccaaacacacaagactagccg
atcgcacaagggagcccattcgtacaaggctcctggatcgcacaaggcctgtctatttgg
gcttgttgaaccgtgctgctattgggctggaccgcccaaggcccccactcgcacaagatg
gattggatcgtacaacccaatccaatcgcacaacagtccggtcgtacaagagaccctggt
cgcacaagggtctccagtcgcacaagttacctcgatcgcacaaagcttttgcatattgtt
agaatggaccatgcttttcttaatgcttgggcttcagactttgggccggacaagtccaaa
accacatcgcacaatccaagcagatcgcacaagtctgcttggatcgcacaagccacacgt
gtatgtttttgggccgagatctttatggttggttggttatatattgggtcgtttgcattg
ggctaatagtttagactcacaagtatgatttcatggttatactcttgactgtttacgtgc
tacgtgttaattcatatgttttatacgtgcattacttgaagtcaaaacctgacttatgtg
gtaaccctgttacgacgtggttgaccactgttagttcaagagtcttttattcgtgtatct
gccgagcaaaccaaggtgagttcacacagccaaggcatgggattcccgggttgggaattg
ggttggaatgttgatatgatatgattactcgtgcttacgcaatcactagactatagacca
tcgtcctcaggatagtcaggacacgttacgtaaagcctacgtaacccagtaattaccatt
tgtctcccgggtcgggaggacacgttacgtaaagcctacgtaacccaataccatctactg
tcttccgggtcggaaggacacgctgcgtaaagcctacgtagcccccacgcgtaccactgt
cctcggggaagggcacgtcacgtaaagcctacgtgagccagtacgtattcctgttctcgg
tttaagaagaacacatggttgcactagtctagtaagtaccataatgggaatcccccattg
ttaaggataaatgtgagaatccctcaccaatagtatatacttgtatgggaagcccccact
agatgaacttacatattactgttacgaacttactttctgtgaactcgctcaactagttgt
tgattatttgctgcatgccttgcaggggcttaggtactttatggagcttccacaaggagg
agcgggtcgttgtggacaaggattcttgaatgcttactaaacacttatgattgggtttta
cttaaatgcttccgctacatatacaatgtttggttttgaacatcaattatgtctatggtt
attattaaatgctatgtttgatataattggtggcttgatcctggtcaatcacgctcccaa
gcggtgatactccgcatgtggattttgggggtgtgacaagaattgcgatcatt
>Contig5_HLAC-127K04_104935_112547#Gypsy/LineageAiketas
ttctgtgacaactcgaactttagacatgctttgatgtaacgttacgtgctcatgagaact
gaattatatgattttaaatgaataattgtttacgtgtgttgtgtatgtatgaatgttatg
tgttgcacgagcccaaactacacaaaccggccacacaaagccctttgggccactccttgt
gcatgcggaccattagacaaccaagtgggctcggcccactccccactcgcaacacaaaac
cgagttaggggttttgttttacaaccaagctttgctctctctctctctcggcttgttgag
gaaccgacggcacaaggccatccgaccaccctcttgttcggatcacatctcgttacttgt
aatcggttagtatattatctatgattatgtgttttatgcttaggtgatgccatgataaat
cggattgtatgatttagtattcggttggtatgagttatttgattgtgctcttgttaatcg
gtttctgtgaatgatgatcatgttttcatacgaaataggttgcatgagtgatttgttaat
tggtccgaattgatgtttgtaatcggctgagatgattctgtttgtacatgcgaattaggg
tgcatgctaggatggtgttatgattaggattcggtttagtgttggttgataatccgatta
ttgatttgatacggttatgaatttgctaaatgatgaaggtttgaagacattatgaatatg
attgaatgttgtataatccttgtttgatctgatttccgaaactgcctaagtgtttgctga
aatcacggagtttaattgactagaattatggaaaccagttacacagccggttgcgactca
gattgcgagtcgaaacctccccgtctcgactcgaaaccacaaacagcaccagccgaaacc
acggttgcgagtcccgttgcgactcgtaaccagaccatgatgaaccgagatctccattgc
gactcgcaaccagctgttgcgactcgtaatctccggttgcgactcgagatctccgttgcg
actcgagaccaccctttacacgcacactgttgggccttcactgtcacgggcccaatctat
tgagcccaacgatttgaattgtggactgtttattaatggacttgtatgtgtttgctattt
gggccgattgagaatctggattgttttgttattgggctgcttatgtcattgggccgggta
tgaatggacttagaacaattggatcctcacatgctatgtcttatctgtttacgtgcgtac
atgtttgccatgactatacgtgattactatatacgtgctatatacgaacctgactcgtat
aataaccatgataggacgtgagtgatcatttacttgctacttgtactttctgtgtatctg
ccgagcaaaccaaggtgagttcacacagccaaggcatgggattcccgggttgggaattgg
gttggatatgatgaaatggaatgattactcgtacttacgcatataccagactatagacca
tcgtcctcaggttagtcaggacacgttacgtaaagcctacgtaacccagatcttttgcca
tatgtctcccgggtcgggaaggacacgttacgtaaagcctacgtaacccaataccctcca
ctggcttccaggtcggaaggccacgctgcgtaaagcctacgtagcccccacgcgtaccac
tgtcctcggggaagggcacgtcacgtaaagcctacgtgaccctgtacgttttcctgttct
cggtaaagaagaacacatggtcggaagttagtctagtaagtaccgttaatgagaagccct
cattaaccaggatgaacatgggaagcccccacctttattacacactagtatgggaagccc
ccactagctatacttatgcattactttatgaacttactttctgtgaactcgctcaactag
tttgttgattatttgttgcatgccttgcaggaccttaggtatacttgggagcttgcacag
ggaaggagcaggtcgttgtgggcagatggatcgttaatgatgtcgaactcataactcgtt
ttgaatttactttactatgcttccgctacttaaaacagtatttggttttgaaacatcaat
catgtcatggtgacttacgttaattacttttattattattaaatgctatgtttgatatga
ttgatggcttgatcctggtcagtcacgctcccaagcggtggtattccgcgggtggatttt
gggggtgtgacagattggtatcagagccattggttatagagaacttggttttaatatggg
aaaacgttttattaaaaccggactataaccagtacagtgctctcaacgatccacaacgac
gcttcgctccacgtgcaagactcgacatcctaggtaataaggtttatgtttattgcctgt
ttgctagaactgtttagaactttgctcgcattacgcttagatacacatgcttgattacat
gagaacacctatatgcctacacttttctgtcatcgccctactcgcgaaccattcttacgt
atgctacttgttactatgaagatcatgtctggacgaatcaacatgacacaagcccagcta
gaggctcttgttcaagctcaagttgctgcggccgttgcagcagctcaagcaggtagtata
tcctgcagtataggcacacactaggatctctagatcctacaccaactctcgtatttaact
ctcgtcctattcgtacacaataggtcaacacgcgcagcagcctgtctgcactttcaagaa
tttcatggactgtcgtccaaactctttcagcggcacagaaggagcggttggactcctcca
ctggttcgagaagctagaatcagtattcgaaatgtgcgagtgccctgaggctcgcaaggt
caagtttgctactggcactttggaaggaatagcactgacttggtggaacgcccaagtcca
gatcttagggttggcagctgctaacgccaccccatggaacgatttcaaggaactcatcaa
gcgtgagtattgcacgcgggaagatattcacaagctggaagacgagctgtataacttgaa
gatggttggatcggaaatcgaagcatataccaaacggtctaacgagctggccgttctgtg
tcctactatggtggaccctccatacaagcgcattgagttgtatctcaagggattggcgcc
agaaattcagagccacgtgacgtcggctaatctcgaaaacatccaggaaatccaacgcct
agctcatcgcatcactaatcaggcagtggatcagaataaactgcccaagcgtgttaatgc
tactgctaacgtcaccacctcagttactcctgctacaactggtgacagtaaaagaaagtg
ggatggggattccagcaaaggttcagcgattgttcagccacaagctcagcagcagaagat
cgatcactaccagagtcctagtcagcaatcctctggtagtcacagacagaggagatatca
gggtagtcaacccaggtgccacaactgcaacaggcatcaccacggcccatgtaacaaggg
tcgttgtcaaaggtgtcttaagatgggtcacgaggccaaagactgcaggagccctcgtcc
tgcgaatcagaatcagcagcctcagcaaccagctccacagaaccagcagcagcagcagca
gccacagcgtggaaaccggggatgtttccagtgtggggctgaaggtcacttcaaacgcga
ttgccctcagttgaaccagaatcgcaacaacaataaccagggcaacgggaacaacaacgg
tggaaacaacaacaacggcaatgaagctcgtggtcgtgcttttgtgctaggtcgaggcga
cgcagtgaacgatcccaacgttgtcatgggtaagtttctccttgacaatatttacgttac
tgttttatttgattcgggtgcggatacaagctatatgtctgtgaaaatgtgtcaactgct
aaaacgtgcaccaacacttttacccgccaaacatgtagtagagttagctaacggtaaaag
tctagaagccacgcacgtagttcaaggttgtaatcttatcctagctggtcaagctttcac
tatcgacctcattcccatagttttgggtagtttcgacgtcgtgattgggatggattggtt
atcccaacaccaggcagaaatcttatgcagcgaaaaggttattcgcattcctcgttctgg
tcaggaacctctagaagtgcaaggtgacaagagtggtgctgtggttggcatcatctcttt
cttgaaggctcagaaatgtttacgaaaggggcacacagccattctggctctcgttacaga
cgcatcagcaaaggaaaagaaattggaagatattccaattgtacgtgattaccctcaggt
gtttcctgaagacttacccggcttaccgcctcatcgtcaggtcgaatttcagatcgagct
cgctccaagagcagcacccatagctcgcgcaccatatcgcctagctccatcggaattgga
ggaattgtcaaagcaattacaagagctcttggaaaagggtttcattcgaccaagctcttc
gccttggggagctccagtactctttgtgaagaagaaagacggtacgttcaggatgtgtat
agactacagggaactgaacaaggtgacggtgaagaaccgttatcctcttccgcgcatcga
cgacttattcgaccagttgcaagggtcgtgttactactcgaagatagacttgaggtctgg
ttatcatcagctgagagtccgggatgaggacgtctccaagacagctttcagaactcgtta
cggtcactacgagtttctcgtcatgccatttgggttaacgaacgcgcctgctgtatttat
ggatcttatgaacacggtgtgcaaaccctatctcgacaagttcgtcatagtatttatcga
cgacattctgatttactccaagagtcgggaggaacacgagcagcatcttcgtcttatttt
ggaactccttcggaaggaacagttgtacgccaagctttctaaatgcgacttctggcttcg
tgaagtccacttcttaggccacgtagtgaacaaggatgggatacatgtcgatccatccaa
ggtagattcgatcagaaactggcctgcaccgcgtacaccgacagagatacgccaattctt
gggtctggcaggttactacagacggtttatcaaggatttctcgaagattgctcagccgct
tacgctactgacacagaagggtgttacctatcgctggggagagccccaggagactgcttt
tcagcacttaaaagataggctttgcagcgcacctattctctcattgccagagggcacaga
agacttcgtagtatattgtgatgcatccattcggggattgggatgtgtgttaatgcagcg
cgacaaggttattgcttacgcctctcgtcaactcaaggttcacgaacggaactacacgac
gcacgatttagagctgggagctgttgtttttgcgcttaagatatggcgacactacctgta
cggtaccaggtgcacgatttacaccgatcacaggagtctcgagcatatccttaagcagaa
ggatttgaacatgcgtcaacggcgatgggttgaattactgaacgattacgaatgcgctat
caagtaccatccaggcaaagccaatgttgtggctgacgcccttagtcgaaaggacacctt
accgaagcgcgtgcgagcgctacagcttacgatccagtctagccttcctgcacagatacg
aaatgctcagacagaagcactgaagcccgaaaacgtcaaggctgaagccttacgcggctc
acgacagcaaatggaacagaaggcagacggtgcctactatgtaacgggccgtatttgggt
ccctctttatggcggtctacgcgaacttgtaatggacgaagcacacaagtctcgctattc
ggtacatccagggtcggataaaatgtaccacgatatcagcactacttattggtggcctag
tatgaaggcccacatcgctacgtacgttggaaagtgcttgacctgtgcaagagtcaaggt
cgaatatcagaaaccagctggcctactgcagcagcctaagatacctcagtggaaatggga
agaaatttccatggattttgttacgggtttacctagatcccagcgtgggaacgatacaat
atgggtcatagttgatcgactcaccaagtctgcacacttcctgccgattaaggaaacgga
taagttctccactctcgcagacgtatatcttaaagaagttgtctcgaggcacggggtgcc
cacatctatcatttcggatcgcgatgcacgattcacgtcagaactttggcaagcaatgca
taaatcctttggctcacgattagacatgagcacagcataccaccctcagacggatgggca
gtctgagcgaacgatccaaacgcttgaagacatgcttcgggcatgcgttatcgatttcgg
caacggctgggaaaagcatctccctttagtggagttctcatacaataatagttatcacac
cagcatccaagccgctccattcgaggcattgtacgggcgtaaatgccggtcacctctctg
ttgggcagaggtgggggatagtcagatcacgggtccagagattgtagtggacgccacaga
aaagattgcacagatacgacaacgcatggcggcagcacgcgaccgtcagaaagcctacgc
ggacaagcgtagaaagccattggaatttgaggtcggggaccgggttttattgaaagtttc
accctggaagggtgtggttcgttttggcaaacggggtaaattgaatccgcggtacgtcgg
accatttgaaatcatagaaaagattggcaaggtagcctacaagttgaacctaccagctga
actcggggcagttcacaatgtctttcatgtatcgaacttaaagaagtgcctatcagatga
aaatcttatcattcctttcaaggaactcactatcgacgagcggttgcagttcgttgagga
accagtagaaatcacggaccgggatgtgaaggtcctcaaacacaagagaatccctcttgt
ccgagttcgttggaactccaaacgtggcccagagtacacctgggaacgcgaagacaggat
gacagaaaagtacccccagttattcgggaacaaggcaaccactactgaggctgaagctac
tacttcggaatttcgggacgaaattccagatcaacggggggaggatgtgacaccccagga
aaaccagtgaacagtacagtttacctagcttcctcagtgagtgcataccaaatttcggga
cgaaatttccaattagttggggataatgtgacaactcgaactttagacatgctatgatgt
aacgttacgtgctcatgagaactgaattatatgattttaaatgaataattgtttacgtgt
gttgtgtatgtatgaatgttatgtgttgcacgagcccaaactacacaaaccggccacaca
aagccctttgggccactccttgtgcatgcggaccattagacaaccaagtgggctcggccc
actccccactcgcaacacaaaaccgagttaggggttttgttttaccacttttg
>Contig173_BWAZ_227-1_83752_93634#Gypsy/LineageAiketas
atgtgacaactcgtattttaaacccgtctttgtaacaaatatgtgagcatgtgaacttga
ctgatctattgaatgttatgactttgtgatgtatatttatgtgaacgttactaattaagt
gattacgtgaattatgtgaactctatgactcatgaatgtgcgaatatgagtatgcctgaa
taacccgaacgacacaactatcacactcgtacaagccctttgggccgctttgcttaaaaa
tcggacttcaagggcagcccattaagggtcggcccattacttttcctcttggtcgcgtaa
cacaaccttgggggttgttgtttcccatttgtttcaaacatatcacacacacacacacaa
aaccctagctagttttctctctctctctctctcggcttgtttggaacccgacggcataac
atctctattcggatcaccctcttctcctctttcactcggttagtatttgattatgttctt
gtgattgaatgatgttattgatacatgctttgattagaatgatgaggactgattgttatg
ataaacaaagtgaaccgaatatagatgatcttgaagtttgtattgcatgataatattctt
gatgatcgattacatgatgatgctgatccactgtgatgttctgatttccggattggtaac
ttgttagtgtttattgaatcggttctcatgtaggatcacataaatcagattcgtatgaca
taattaagttaagtgtaggttgttaatcggctgatatgttatgcaatgcgaatggttaac
ttgattgattagtttgtgaataggttgttgttgataaccggatgcttgtttatgcaaatc
gataagtggtggttcatactttgttagggttcatatggatttaggaacgatttgcactat
ttgatcgatatcatgctaatgatttgttgaaaattttgttaattgatctggttaccgaac
tgaccaaactgttagctgaaatcacggggtttaattgactaaaattatggaaaccagtta
cacgttcggttgcgactcggattgcgagtcggaaccccactcgagaccacaaacagcaca
agccgcaatcatggttgcgagtcagattgcgactcgtaaccaaaccatgatgagccgaga
ctacctgttacgactcgtatttagctgttacgactcgagatccccgttgcgactcgtaac
cctgttgcgagtcgagaccacctttgcacataaactgttttgggccttcgctgtcacggg
cccaatcagttgggcccaatgattggattagtggactgtttgttattggacttgtatgcg
aatgctatttgggtcgattgagaatcaggactgcttatgttgttgggccgggtatagttg
ggcttagatcacacatgctatgtcttatctgcttacgtgcgtacgtgtttgtcatgacta
tacgtgatactatatacgtgctatacacgaacctgactcgtataataaccatgataggac
gtggttgaccaattacttactacctgtattctttgtgtatctgccgagcaaaccaaggtg
agttcacacagccaaggcatgggattcccgggttgggaattgggttggatatgttattgt
aaaaggagttactcgtacttacgcatataccagactatagaccatcgtcctcaggttagt
caggacacgttacgtaaagcctacgtaacccggtatatttgccatatgtctcccgggtcg
ggaggacacgttacgtaaagcctacgtaacccaataccatccactggcttccaggtcgga
aggccacgctgcgtaaagcctacgtagcccccacgcgtaccactgtcctcggggaagggc
acgtcacgtaaagcctacgtgaccctgtacgttttcctattctcggtaaagaagaacaca
tggtcggaagttagtctagtaagtaccgttaatgagaagccctcattaaccaggatgaac
atgggaagcccccacctttagtacacactagtatgggaagcccccactagctatacttat
gcattacgttatgaacatactttctgtgaactcgctcaactagtttgttgattatttgct
gcatgccttgcaggaccttaggtacattatgaagcttgcacagggaggagcaggtcgttg
tgggatttgggtcatgaacgatattcaaacttataattattttgagattacatactatgc
ttccgctacttaaacgatgttggttttgaaacatcaatcatgtcatgatgatttacatta
tttacttttatattaaatgctatgtttgatatgattgatggcttgatcctggtcagtcac
gctcccaagcggtggtactccgcgtgtggattttgggggtgtgacagattggtatcagag
ccattggttatagagaacttggttttaatatgggaaaaacgtttttattaaaaccggact
ataaccagtacagtgctctcaacgatccacaacgacgcttcgctccacgtgcaagactcg
acatcttaggtaataaggtctatgtttattgcctgtttgctagaactgtttagaactttg
ctcgcattacgtttagatacacatgatactatagcatgagaatccctacgcgcttacact
tttctgtcatcgccctactcgcgaaccattcttacgtatgctacttgttactatgaagat
catgtctggaagaatcaacatgacacaagcccagctagaggctctcgttcaagctcaagt
tgctgcggcagttgcagcagctcaagcaggtagtatatcctgcagtataggcacacacta
ggatctttagatcctacattaactctcgtatttaacttcgtcctattcgtacacaatagg
tcaaccagcgcagcaagcctgcactttcaagaacttcatggactgtcgtccaaactcttt
tagcggtacagaaggagcggttggactcctccactggttcgagaagctagaatcagtatt
cgagatgtgcgagtgccctgaggctcgcaaggtcaagtttgctactggcactttggaagg
aatagcgttaacttggtggaacgcccaagttcagatcttagggttggcagctgctaacgc
caccccatggaacgattttaaggaactcatcaagcgtgagtattgcacgcgtgaagatat
tcacaagctggaagacgagctgtataatctgaaaatggttgggtcagaaatcgaagcgta
tactaaacggtcgaatgagctggccgttctgtgtcctactatggtggaccctccatacaa
gcgcattgagttgtatctcaagggattggcgccagaaattcagagccacgtgacgtcggc
taatctcgaaaacatccaggaaatccagcgcctcgctcatcgcatcaccgatcaggcagt
ggatcagaataaactgcccaagcgtgttaatgctactgctaatgtcaccacctcagttac
tcctgctacgtctggtgacagtaaaaggaaatgggatggagattcgagtaaaggttcagc
atccgttcagtctcaagctcagcaacagaagactgaccagtatcagagtcctagccagca
atcctctggtagtcacagacagaggagatatcagggtagtcaacctaggtgccacaactg
caacaggcatcaccacggcccgtgtaacaagggtcgttgtcaaaggtgtcttaagatggg
ccacgaggccaaagattgtaggagccctcgtcctgcgaatcagaatcagcagcctcagca
gccagctccacagaaccagcagcagcagccacagcgtggaaaccggggatgtttccagtg
tggggctgaaggtcacttcaaacgcgattgccctcagttgaaccagaaccgcaacaataa
caataacaaccagggcaacggcaacaacaacggcgggaacaacaacaataatggcaacga
ggcaagaggtcgagctttcgttttgggaagaggagacgcagtgaacgatcccaacgttgt
tatgggtaagtttctcctcgacaatatttacgttactgttttatttgattcgggtgcgga
tacaagctatatgtctgtgaaaatgtgtcaactgctaaaacgtgcaccaacacttttact
caccaaacatgtagtagagttagctaacggtaaaagtctagaagccacgcacgtagttca
gggttgtaatcttatcctagctggtcaagctttctctatcgatctcattcccatagtttt
gggtagtttcgacgtcgtgattgggatggattggctttcccaacaccaggcagaaatctt
atgcagcgaaaaggttattcgcattcctcgtttgggtcaggaacctctagaagttcaagg
cgacaagagtggtgctgtggttggcatcatctctttcttgaaggctcagaagtgcttacg
taaaggtcacacagccattttggctcttgtttcagacgcatcagtaaaggaaaagaaatt
ggaagatataccggtcgtacgtgacttccctcaggtgtttcctgaagatttacctggctt
accgcctcatcgtcaggttgaattccagatcgagctcgctccaggagcagcacccatagc
tcgcgcaccatatcgtctagctccatcagaattgggagaactgtcgaagcaactgcaaga
gctcttggaaaagggtttcattcgtccaagctcttcgccttggggagctccagtactctt
cgtgaaaaagaaagacggtacgttcaggatgtgcatcgactaccgtgaactcaacaaggt
gacggtgaagaaccgttatcctcttccgcgcatcgacgacttattcgaccagttgcaagg
gtcgtgctactattcgaagatagacttgaggtctgggtatcatcagctgagagtccggga
ggaggacgtctctaagacagcattcagaactcgttacggtcactacgagtttcttgtcat
gccgtttgggttaactaacgcgcctgctgtatttatggatcttatgaacagggtgtgcaa
accctatcttgacaagtttgtcatagtattcatcgacgacattctgatttactccaagag
tcaggaggaacacgagcagcatcttcgccttattttggaactccttcggaaggaacagct
gtacgccaaactttctaaatgcgacttctggcttcgtgaagtccacttcttaggccacgt
agtgaacaaggatgggatccatgtcgatccatccaaggtagattcgatcaggaactggcc
tgcaccgcgtacaccgacggaaatacgccaattcttgggtctggcaggttactacagacg
gtttattagagacttttcgaagattgctcagccgcttacgctattgacacagaagagtgt
tacctatcgctggggagagccccaggagactgcttttcagcacctaaaggatagactttg
cagtgcacctattctttcattaccagagggcacagaagacttcgtagtatattgtgatgc
atccattcggggattgggatgtgtgttaatgcagcgcgacaaggttatcgcttacgcctc
tcgtcaactcaaggttcatgaacgcaactacacgacgcacgatttagagctgggagctgt
tgttttcgcgcttaagatatggcgacactacctgtacggtaccaggtgcacgatttacac
cgatcacaggagtctcgagcatatccttaagcagaaggatttaaatatgcgtcaacgacg
atgggtcgagttactaaacgattatgaatgcgctatcaagtaccatccaggcaaagccaa
tgttgtggccgatgcccttagtcgaaaggacaccttaccgaagcgcgtgcgagcactaca
gcttacgattcagtctagccttccagcacagatacgaaatgctcaggtagaggcactgaa
gcccgaaaacgtcaaggctgaagccttacgcggctcacgacagcagatggaacagaaggc
agacggtgcctactatgtaacgggccgtatttgggtcccactttatggcggtctacgcga
acttgtaatggatgaagctcacaagtctcgctattcggtacatccagggtcggataaaat
gtaccacgacattagcactacttattggtggcctagtatgaaggcccacattgctacgta
cgttggaaaatgcttgacctgtgcgagagtcaaggttgaatatcagaaaccagctggtct
acttcaacagcctaagataccgcaatggaaatgggaagaaatttccatggattttgttac
aggcttacctagatctcaacgtgggaacgatacgatatgggtcatagttgatcgactcac
caagtctgcacacttcctgccgattaaggaaacggacaagttctccacactcgcagacgt
ctatcttaaggaagttgtttcgaggcacggggtgcccacatctatcatttcggatcgcga
tgcacgattcacgtcagagctttggcaagcgatgcacaaatctttcggctcacgattaga
catgagcacaacttatcatcctcagacggatgggcagtctgagcgtacgatccaaactct
tgaagacatgcttcgggcatgcgtcatcgatttcggcaacggctgggaaaagcatctccc
tttggtggaattctcgtataataacagttatcacaccagcatacaagccgctccatttga
ggtattgtacggacgtaaatgccggtcacctctctgttgggcagaggtgggagatagtca
gatcacgggtccagagattgtagtggacgccacagaaaagatagcacagatacgacaacg
catggcggcagcacgcgaccgtcagaaagcctacgcggacaagcgtagaaagccattgga
atttgaggtcggggaccgggttttattgaaagtttcaccctggaagggtgtggttcgttt
tggcaaacggggcaaactgaatccgcggtatgtcggaccattcgaaattatagaaaagat
tggcaaagtagcctacaagttgaacctaccagctgaactcggggcagttcacaatgtttt
tcatgtatcgaacttaaagaagtgcctatcagatgaaaacctcatcattccttttaagga
acttactatcgacgagcggttgcagttcgtcgaggaaccagttgaaatcacggaccggga
tgtgaaggtcctcaaacacaagagaatccctcttgttcgagttcgttggaactccaaacg
tggcccagagtacacctgggaacgcgaagacaggatgacagaaaagtacccccaattgtt
cgcgaacagtacaaccactactgaggctgaagctactacttcggaatttcgggacgaaat
tccagatcaacggggggaggatgtgacaccccaggaaaatcagtgaacagtacagtttac
ctagcttcctcagtgagtgcataccaaatttcgggacgaaatttccaattagttggggat
aatgtgacaactcgtattttaaacccgtctttgtaacaaatatgtgagcatgtgaacttg
actgatctattgaatgttatgactttgtgatgtatatttatgtgaacgttactaattaag
tgattacgtgaattatgtgaactctatgactcatgaatgtgcgaatatgagtatgcctga
ataacccgaacgacacaactatcacactcgtacaagccctttgggccgctttgcttaaaa
atcggacttcaagggcagcccattaagggccggcccattacttttcctcttggtcgcgta
acacaaccttgggggttgttgtttcccatttgtttcaaacatatcacacacacacacaaa
accctagctagttttctctctctctctctcggcttgtttggaacccgacggcataacatc
tctattcggatcaccctcttctcctctttcactcggttagtatttgattatgttcttgtg
attgaatgatgttattgatacatgctttgattagaatgatgaggactgattgttatgata
aacaaagtgaaccgaatatagatgatcttgaagtttgtattgcatgataatattcttgat
gatcgattacatgatgatgctgatccactgtgatgttctgatttccggattggtaacttg
ttagtgtttattgaatcggttctcatgtaggatcacataaatcagattcgtatgacataa
ttaagttaagtgtaggttgttaatcggctgatatgttatgtaatgcgaatggttaacttg
attgattagtttgtgaataggttgttgttgataaccggatgcttgtttatgcaaatcgat
aagtggtggttcatactttgttagggttcatatggatttaggaacgatttgcactatttg
atcgatatcatgctaatgatttgttgaaaattttgttaattgatctggttaccgaactga
ccaaactgttagctgaaatcacggggtttaattgactaaaattatggaaaccagttacac
gttcggttgcgactcggattgcgagtcggaaccccactcgagaccacaaacagcacaagc
cgcaatcatggttgcgagtcagattgcgactcataaccaaaccatgatgagccgagacta
cctgttacgactcgtatttagctgttacgactcgagatccccgttgcgactcgtaaccct
gttgcgagtcgagaccacctttgcacataaactgttttgggccttcgctgtcacgggccc
aatcagttgggcccaatgattggattagtggactgtttgttattggacttgtatgcgaat
gctatttgggtcgattgagaatcaggactgcttatgttgttgggccgggtatagttgggc
ttagatcacacatgctatgtcttatctgcttacgtgcgtacgtgtttgtcatgactatac
gtgatactatatacgtgctatacacgaacctgactcgtataataaccatgataggacgtg
gttgaccaattacttactacctgtattctttgtgtatctgccgagcaaaccaaggtgagt
tcacacagccaaggcatgggattcccgggatgggaattgggttggatatgttattgtaaa
aggagttactcgtacttacgcatataccagactatagaccatcgtcctcaggttagtcag
gacacgttacgtaaagcctacgtaacccagtatatttgccatatgtctcccgggtcggga
ggacacgttacgtaaagcctacgtaacccaataccatccactggcttccaggtcggaagg
ccacgctgcgtaaagcctacgtagcccccacgcgtaccactgtcctcggggaagggcacg
tcacgtaaagcctacgtgaccctgtacgttttcctgttctcggtaaagaagaacacatgg
tcggaagttagtctagtaagtaccgttaatgagaagccctcattaaccaggatgaacatg
ggaagcccccacctttagtacacactagtatgggaagcccccactagctatacttatgca
ttacgttatgaacatactttctgtgaactcgctcaactagtttgttgattatttgctgca
tgccttgcaggaccttaggtacattatgaagcttgcacagggaggagcaggtcgttgtgg
gatttgggtcatgaacgatattcaaacttataattattttgagattacatactatgcttc
cgctacttaaacgatgttggttttgaaacatcaatcatgtcatgatgatttacattattt
acttttatattaaatgctatgtttgatatgattgatggcttgatcctggtcagtcacgct
cccaagcggtggtactccgcgtgtggattttgggggtgtgaca
>Contig173_BWAZ_227-1_95405_104772#Gypsy/LineageAiketas
caattgtgacaactcgagtttctgactttcactttcgcattaaatgcgcgttgactttga
ctgtttagtagttgacttgttggatttgtaattgtacgcgttgtgttttaatgaaacgtg
ttgtcattgtgcatacatgtaactacttgtggttgtaaaagataatattggaattattat
ttattacacttagtctagatcacgaaacatggcatactgttcgaaggattcgaaggacca
cgaaagatatccttcgattcgaaggatcagctttcggttcgaaggatctcgaaacatatc
cttcgaccaaggaccctatccttcgacatctttcggcccagcctttctgatgggcttggc
ccatttctgtgatacgtttatatacgtgatacatgcaaaccggcagttatttttcaaaac
cctagtgctattgtgtgtgtgtgacggcatatagcaaacctactctctgttcgaaggatt
ccataccgtaatccagatttccggttagtgtgatgttgtttatgatgctttgatttcatg
atttataaattgtcttgcaatatattgttagtatgttaatcggatctgttttgatgatgt
tcaatgatgatgtcttgtggattggccatgataaccggatatgtatgttggtattgcaat
atgtcgtttgcgtgttaaccggaatatgtatgttaatcggatgtaggttagtcgaattga
tcatattgtaatcggacatgtttatgtaatcggcacctatgtgtaaatcggatagtttga
atgattttgttattcagattagggttcttgataaacatgggaatcatgcttgtttgatct
tgttgatgctaattgatttgtgaaattggtgttaattgataatcagttaggaaaaacttg
gaaactttgagaaaaaaaaacgtaactgacattccgtaactgatgttcatcgaaagatat
tagtaatcgaaacatagctgtgaccgaaagatacctgtccttcgaaacataggtgttgac
cgaaggatagcattgaccgaaccatagtagtgttgaccgaaggataactatgtcgaaaca
tagctgatgtgtcgaaagataaccatgaatcgtaagatgctaactgtgtatcgatagatg
tgtcgaaacatatttgtgatggttgtgaaaattgttagaccgaaggatgagcaatatatc
gaaggatgggtaaatgtgaatcgaatgatagttaatgattaaatgcgaaatgatacgtga
tgtgccgatatgcaaactgactgttatgtgaacattaaattgcatgcgtatcattgtgaa
catgaactgatttgttatacgtgcatacaataggacgtgattaatcacttgtgagtgcat
aacctagcataccgagcaaaccaaggtgagttcacacagccaaggcatgggttcccaggg
tgggaatgggttggatgattatttgtgcatactttgatattataacgaacgattaaactg
ttgatgcttacgaactgccttcgcacacaccctggtcggtaaagactatggtcgcgaacg
aactactcaactgccttcgcacacaccctggtcggtaaagactatggtcgcgaattgatt
aaccgccttcgcacacaccctggtcggtaaagactatggtcgcgaactatacgaacccaa
tcttcgcacacctgcctgggaggccgcgatggaactaatcatatggaacgtaacgattaa
accattactcacacaatacgatattgaactttaaactgtgaactcgctcaactagtttgt
tgattatctgctgcatgccttgcaggaccttaggtacttatggagcttgcactggaggag
cgggacgttgtgggcagtggattatgaacgctatgtttaaacatttcgaataattgaact
tatggtttacttgggttattcacttatgcttccgctactgatactatgtttgttttgaaa
catcaattgtattgaatgaggttttacgaactactttatttatgttatgctatgttcaat
atgattgatggcttgatcctggtcagtcacgctcccaagcggtgatactccgcaggtgga
ttttgggggtgtgacagattggtatcagagccattggttatagagaacttggttttaata
tgggaaaacgtttttattaaaaccagactataaccagaacagtgctctcaacgatccaca
acgacgcttcgctccacgtgcaagactcaactccctaggtaataaggtttatgtttattg
cctacatgctagaatttgcatagaactttgctcgtagtatgcttacattacttgctcaca
acttgacattgcatgagaatacttatgtgcttacactcttctgtcatcgcactactcgcg
aacctttctcacttatgttgcctttgatgtgaagatcaatggccgcacgaattaccatga
ctcaagcccagctagaggctctcgttgctgcggcagttgcagccgcccaagcaggtagtg
taccctgcagtataaacactaggatctttagatcctacattaattctcgtacttaacttt
gccctattcgtacacaataggtcaacccgctcagcaacaacctgcgtgtaccttcaagac
tttcatggactgtcgtcctagctcgttcagtggcacggagggggcagtcggactcctcca
ctggtttgaaaagatcgagtcggttttcgaaatgtgtgaatgccctgaggctcgcagggt
gaagttcgccactggcacacttgaagggattgcgctcacttggtggaacgcacaagtgca
gatcttagggttggcagctgctaacgccacaccctggaatgaattcaaagaactgatcaa
gagagaatactgcactagagaagacattcacaagttggaggatgagttgtacaacttgaa
gatggtgggttcagagattgaagcttacaccaagaggtcgaacgagttggctgtgctatg
tccaaccatggtagacccaccatacaagcgcattgagttgtatctcaaggggcttgtacc
agagattcagagccacgttacctcggctaacctcaacaacattcaggagatccagcgtct
cgctcatcgcatcacagatcaggcagtagaccagggcaaactgccaaaacgtgtcggcgc
tactgctacagctgttacttcagtcactcccactgctgctacttctgccacacccagcga
gaataaaagaaagtgggacggggattccagcaggggatcagcgtctgttcagtcccaaac
tcagccacgtcgcaccaacgattaccagagtccgagtcagcaatcatcgggcagtcaggg
acatagtggttataagggaaatcacccgtggtgtaacaggtgcaacaaacaccacagtgg
aagatgtcgcaggagtcaatgtcaaagatgtcacaagccgggtcatgaggctaaagattg
tagaagctcgcgtccagcaaaccagcaccagcaacttccaccgccagctccacagaatca
gcagcagcagccacagcgtggaaaccgggggtgtttccagtgtggggctgaaggtcacta
caaacgcgattgtcctcagttgaaccagaatcgcaataacaacaacaaccagggcaacgg
aaataacaacaataatcagaacaacgggggaaacaacaataacaacggcaatgaagctcg
tggtcgtgcttttgtgttgggtcgaggagatgcagtgaatgatcccaatgtggttatggg
taagtttcttctcgacgatatttacgttactgtcttatttgattcgggtgctgatacaag
ttatatgtcattgaaaatgagtaaattattaaaacgtacaccaatacctttagacactaa
acacgtcgtagaactagcaaatggtaaaagtgtagaagccgctcatgtagtcaagggttg
tagcattgttctagcgggtcagactttcacgattgatcttatacccatagtcttgggtag
cttcgacgtcgtcatcggcatggattggttatctcaacatcacgcagagatcttatgcaa
ggaaaaagttattcgtattcctcgctccagtcaggaacctctcgaagtacaaggtgacaa
gagtggtgctgtggttggcatcatctcttacttaaaggcgcagaaatgtttacgaaaggg
acatactgccattttggcacttgtcactgacgcatcaacaaaggaaaagaagctggagga
tataccagttgtgcgtgattttcctcaagtgtttcctgaagatttacctggtttacctcc
tcatcgtcaagtcgagtttcagattgagttagctcctggagcagcaccaatagcccgcgc
accgtatcgtttagctccaaccgaactggaagaactgtcgaagcagctacaagagctctt
ggaaaagggctttattcgtccaagctcttcgccttggggagctccagtgttatttgtgaa
gaagaaagacggtacgttcaggatgtgcatcgactaccgtgaacttaacaaggtgacggt
gaagaaccgttatcctcttccacgcatagatgacttattcgatcagttgcaagggtcgtg
ttattattccaagattgatttaaggtcagggtatcatcagctgagagtccgggatgagga
cgtctccaaaaccgctttcagaactcgctacggtcattacgagtttcttgtcatgccatt
tgggcttacgaacgcgcctgcagtcttcatggatcttatgaacagagtgtgcaaacccta
tctcgacaagttcgtcatagttttcatcgacgacattttgatttactccaagagtcagga
ggagcatgagcagcatctacgtattatcttggaacttcttcgaaaagagcaactgtacgc
aaagttttcaaaatgcgacttctggcttcgtgaagtccacttcttaggccatgtggtgaa
caaggatgggattcatgtcgatccatccaaggttgattcgatcagaaactggccagcacc
gcgtacaccgacagaaatacgccaattcttgggtttggcaggttactacaggcgatttat
taaagacttctccaagatcgcgcaaccactcaccatgcttacgcagaaaggtgtcgttta
cagatggggtaatacgcaagagaccgctttccagtacttaaaggataggctttgcagcgc
acctattctttcattgccagagggcacggatgacttcgtggtctattgtgacgcatcgat
acaggggcttggttgtgtattgatgcaacgtgataaagtgatagcctacgcttctcggca
actcaaggttcatgaacggaactacacgacgcacgatttagagctgggagctgttgtttt
cgcgcttaagatatggcgacactacctgtacggtaccaggtgcacgatttacaccgatca
caggagtctcgagcatatccttaagcaaaaagatttgaatatgcgtcaacgaagatgggt
tgaactactgaacgactacgaatgtgccatcaagtaccatccagggaaggccaatgttgt
ggctgatgccctcagtcggaaagacactttacctaagcgcgtgcgagcgctacagcttac
cattcagtccagtcttcctgcacagatacgagctgctcagatagaagcactaaaacccga
aaacgtcaaggctgaagccttgcgcggttcaaggcaacaaatggaacaaaaggaagacgg
cgcctactatgtaacggggcgtatttgggtcccactttatggcggcttacgcgaactcgt
aatggatgaagctcacaagtctcgctattcggtacatccagggtcggataaaatgtacca
cgacatcagtactacttattggtggcctagtatgaaggcccacatcgccacctatgttgg
caaatgcttaacctgtgcgagagtcaaggttgaatatcagaaaccatcaggcctacttca
acagcccaagatacctcaatggaaatgggaagaaatttccatggattttgttacaggcct
acctagatctcagcgtggaaacgatacaatatgggtcatagttgatcgactcaccaagtc
tgcacacttcctgccgatcaaagaaacggataagttttctaccctagcagacatttactt
gaaagaagttgtttcgaggcacggagtgcccacctctattatttcggatcgcgatgcacg
attcacgtcagagctttggcaagcgatgcacaaatccttcggctcacgattagacatgag
cacagcatatcaccctcagacggatgggcagtctgagcgcacgattcaaactctagaaga
catgcttcgagcgtgtgttatcgatttcggcaacggctgggaaaagcacctccctttggt
ggagttctcgtacaataacagttaccataccagcattcaagccgctccatttgaggcatt
gtacggacgtaaatgccggtcacctctctgttgggcagaggtgggggatagtcaaattac
gggtccagatattgttgtggacgccacggaaaagatagcacagatacgacaacgcatggc
ggcagcacgcgaccgtcagaaagcctacgcggacaagcgtagaaaaccattggaatttga
ggtcggggaccgggttttattgaaagtttcaccctggaagggtgtggttcgatttggtaa
acgaggcaaactgaatccgcggtacgtcggaccattcgaaatcttagaaaagattggtaa
agtagcctacagattaaaactaccaactgaactcggtgcagttcacaatgtatttcacgt
gtcgaatctgaagaaatgcctatcagatgagacccttatagttccttttaaggaactcac
tatcgacgagcggttgcagttcgtcgaggaaccagttgaaatcacggaccgggatgttaa
ggtcctcaaacacaagagaatccctcttgttcgagttcgttggaactcccagcgtggtcc
agagtatacctgggaacgcgaagatcagatgaaagaaaagtatccccagttattcgaaac
aaatgcatccacttctgaggctgaagctactactactgaatttcgggacgaaattccaaa
tcaacggggggatgatgtgacaccccaggaaaaccagtgaacgatgcaacttacctagct
tcctcagtgagtgcgtaccaaatttcgggacgaaatttcttttaagttggggataatgtg
acaactcgagtttctgactttcactttcgcattaaatgcgcgttgactttgactgtttag
tagttgacttgttggatttgtaattgtacgcgttgtgttttaatgaaacgtgttgtcatt
gtgcatacatgtaactacttgtggttgtaaaagataatattggaattattatttattaca
cttagtctagatcacgaaacatggcatactgttcgaaggattcgaaggaccacgaaagat
atccttcgattcgaaggatcagctttcggttcgaaggatctcgaaacatatccttcgacc
aaggaccctatccttcgacatctttcggcccagcctttctgatgggcttggcccatttct
gtgatacgtttatatacgtgatacatgcaaaccggcagttatttttcaaaaccctagtgc
tattgtgtgtgtgtgacggcatatagcaaacctactctctgttcgaaggattccataccg
taatccagatttccggttagtgtgatgttgtttatgatgctttgatttcatgatttataa
attgtcttgcaatatattgttagtatgttaatcggatctgttttgatgatgttcaatgat
gatgtcttgtggattggccatgataaccggatatgtatgttggtattgcaatatgtcgtt
tgcgtgttaaccggaatatgtatgttaatcggatgtaggttagtcgaattgatcatattg
taatcggacatgtttatgtaatcggcacctatgtgtaaatcggatagtttgaatgatttt
gttattcagattagggttcttgataaacatgggaatcatgcttgtttgatcttgttgatg
ctaattgatttgtgaaattggtgttaattgataatcagttaggaaaaacttggaaacttt
gagaaaaaaaaacgtaactgacattccgtaactgatgttcatcgaaagatattagtaatc
gaaacatagctgtgaccgaaagatacctgtccttcgaaacataggtgttgaccgaaggat
agcattgaccgaaccatagtagtgttgaccgaaggataactatgtcgaaacatagctgat
gtgtcgaaagataaccatgaatcgtaagatgctaactgtgtatcgatagatgtgtcgaaa
catatttgtgatggttgtgaaaattgttagaccgaaggatgagcaatatatcgaaggatg
ggtaaatgtgaatcgaatgatagttaatgattaaatgcgaaatgatacgtgatgtgccga
tatgcaaactgactgttatgtgaacattaaattgcatgcgtatcattgtgaacatgaact
gatttgttatacgtgcatacaataggacgtgattaatcacttgtgagtgcataacctagc
ataccgagcaaaccaaggtgagttcacacagccaaggcatgggttcccagggtgggaatg
ggttggatgattatttgtgcatactttgatattataacgaacgattaaactgttgatgct
tacgaactgccttcgcacacaccctggtcggtaaagactatggtcgcgaacgaactactc
aactgccttcgcacacaccctggtcggtaaagactatggtcgcgaattgattaaccgcct
tcgcacacaccctggtcggtaaagactatggtcgcgaactatacgaacccaatcttcgca
cacctgcctgggaggccgcgatggaactaatcatatggaacgtaacgattaaaccattac
tcacacaatacgatattgaactttaaactgtgaactcgctcaactagtttgttgattatc
tgctgcatgccttgcaggaccttaggtacttatggagcttgcactggaggagcgggacgt
tgtgggcagtggattatgaacgctatgtttaaacatttcgaataattgaacttatggttt
acttgggttattcacttatgcttccgctactgatactatgtttgttttgaaacatcaatt
gtattgaatgaggttttacgaactactttatttatgttatgctatgttcaatatgattga
tggcttgatcctggtcagtcacgctcccaagcggtgatactccgcaggtggattttgggg
gtgtgaca
>Contig29_HLAB-P347L0_40340_50409#Gypsy/LineageAtewuvu
gtgacaactcgaaatttagaacctttcttgtgccttgatgtaacatacttgtacgttaag
tgactagttaaacttaatgataaacgtgaaccttttatgtgatatgtgctttgtcatgtg
tgcatttgtatgtatatatgtacgtgttacatgtgagccgagaacccgaccgagaacaaa
gaacccgactcgagaccatgaggtctcgagtgtatagtaaccggcttgggcctttgggcc
gtaaaccccttctatcgacttctaagcccactagggtgcaccaagaggactatataaatc
acactcatggcaaaccttgcaatcttcttgaacaacacacacactcatactctcactctt
tccccctctcaccaaaaccggacaccactcctcattctcgggcttgaatcttggatcggc
tcacacggattcctcaccaaccggttagtacttatggtgttttgattgatgtttattgtt
gttaaatgataaaaggaatgttaggatgtttattgtgtttaaatattagtgtttgcatga
tgatatgtggttacttggttgttgtttaatccatgatgtgaggataatgtttcggttaag
tgtttatgctataaagggtcaccatacttgatttgtaaatgaaaaaccatggtttaaatg
attatgtgttgtcatgaataatatttcggttcaatgatgatggaagtatcgattacatgc
ttgtcttatgaattgttgcatatattgttgcttggaaaatgggtttgatgttagcttaga
aactatagttttgtccgaatatgcataaggtttgaatgaaggttatttatgctttgaatg
tttgaagaacatgaagaacttgttgaatatcatatgaaggtgtgttgaatatttgaattc
tgccatgtttgatccattttagcaaatgtttagacaagaaaacatgtttaagtggatagt
acacaaatagggtgcatgcaattggaatgttattggatagaacaactgtgcagaatcagc
aactgttggggagtcgaaacccctggttgcgactcgcaaccacaacattacaagtcgaga
ccgccagttgcgacagaggttacgagtcctgttgcgactcgcaaccacagcatgatgaac
cgagaccatagttacgacacaggttgcgactcgaaaccttagcatgatcagccgagacca
cggttgcgactcgcaaccacctatgaccaacataacagcatgactcgaaaccatgttgcg
agtccggttgcgactcgagaccacacttagtgggcttgcttagttacgggccttagttaa
tgggccggcctagtggacatctgtgttaactgtttaatgcgttgtgttgggcctgttatc
acgagcccaactgttagggcctcacacttagactttgggttatgtttgactgttaactgc
gaactgttaatgttaaacgtgttgccatgattatcacctgtgtacaatacgtgttgaaca
tacgtacactgcttggcttgaatctgatacgaataatatctgtgataggacctaattgat
tacctgcaatttgattgacctttctgtgatttaactgccgagcaaaccaaggtgagttca
caccctccacaaagcatggggttccctgggttgggaacggggttaaggaacgtgggttcc
tcgtcctccttgggtaggacgtctatggttcaggaatgtgattcctcgtccggatggacg
gataactcgtactagaccaaaactctatcacgaagtccctcctttttgtatcgacttaat
cgccgggccaatggcgagcgggtcattagttagatagcgctatttaggcctgacaaacct
cacaccgtgccgcagaggacgggcgtgaactaatggatctggggcacgtcaatgatgata
gacattgatgttttcagggcacataaacatgactacagtcagcagtcgatatggtaacga
gtctagtgtacgcatggggtagcccccacggccgaaatgcctgataactaacatggggta
gcccccacggctggaatgccggagtaactgggaatgaacaagccacgtttttaaactatg
gggtaacccccacggcaggatgccagataaaggaaaactattttcgaaacaactaaaaca
aacacccaactgtgaactcactcaactagttgttgactcgttactacatgctttgcagga
ccataggtactcagatggagcttgcatggaggagagtcgttgtgggacacggattgctgc
gtaccttgttaaacttgaaaacatttgaacttatgttttacttttgagacttatgcttcc
gcttgcaacttaaacttatttgttttgaaacaccaatcgtattggttaaacttttataac
tgtttatatgctcgttcagtatgattggtggctggatcctggtcagtcacgcctccaagc
ggtagtactccgcaggtgggattttgggggtgtgacagattggtatcagagccattggtt
atagtgaactaggttttaataaaggaaaaatgtttttgttaaaaccagactataaccggt
ttagtgctcaacggtccacaacgacacttcgctcctcatgcaaggctcgacattctaggt
gatatgatatgtgtatattgcctacttgttagatacatagtacattgctcatggtatgct
tgattagtataactactgttgtttgaacacgtgcgtgcttactctgtcctactattgtac
tttcacgaacctctctcacacgtattactcttattatgaagaatcatgtctggacgcgtt
aacatgacacaagcccagttgacggctttgatcaacgaacgagttgccgcagcgcttgca
gctgcgaacgcaggaggtatatcctgcagtccgaatttgttctaggatcatttggatcct
actctcgtgaaccaacctttgtgttaaactctgtctttctttccacccaccttaggtcaa
tatgctcaggcaccggtgtgcacttttaagacctttatggactgccgacccactactttt
agcggaactgaaggagcagtaggtctcctacactggtttgagaaactagaatctgtgttc
gaaatgtgtgaatgccctgaagcgcgtagggtgaagtatgctactggtactctcgagggt
ttggccctcacgtggtggaatgctcaagtgcaaatgctggggttggttgctgccaacgcc
accccatgtgaaactttcaaggaaatggtcaaggaggaatactgcagtcgcgacgacatt
cataagctggaagatgagttctataatctcaagatgacggggtcagagattgaggcatac
actaagagatcgcatgagcttgccttgttgtgtcctactatggtggacccaccctataag
cgaattgaactctatctcaagggcttggtgccagagatccaaagccatgtgacttcagca
aacttgactactatccagcaggttgttcagttggctcaccgtcttactgaccaagcggtg
gagcagaacaagttacccaagcacataggtgctgcaactacttctggtacctctagtggg
gacaaacggaaatgggatggaacttcaagcaagggttcaacttctgtgcaatctcagtct
cagcagagaaagactgacgaccacaagagccccagtcagcaatcgtctggtggtcaaagt
catggtgggtacaaggggaatcaccccaaatgcaatcgttgcaacctacaccacagtggg
ccatgcaccaggggcaactgtcatcggtgcaacaagcctggtcatgttgcaaaggattgc
aggagcgcatatcccgccaatcagaatcatcagcaacctcaacagaaccagcgacagcaa
cagggtaacaacaaagggtgctttcagtgtggagctgaaggccacttcaagaaggattgt
ccccaactgaaccagaacaacaacaatcaggggaatggtaacaatgggaaccacaacaac
aacaatggtgctaggggacgagtgttcgtgattggtcaaggtgaagcaaggaatgatccc
aacgtggtgacgggtaagttccttctcgacgacttttatattacagtcttatttgattcg
ggtgccgatacaagctatgtgtcactagaagttagtaaaatgcttaagcgtattccaaca
cccctgagcgacaagcacaccgtagagctagcaaatggtaagagtttggaagcctcgcac
gtagtcaaaggttgcaaacttgttcttgctaaccagaccttctctattgaccttattcct
atcgtcttgggtagtttcgacgttgtcattgggatggattggttgtcccaacaccgagca
gagattctttgcaacgagaagatcgttcgtattcctggtttaggtggtgaaccactcatg
attcgtggcgacaagagaagtgctgttgagaacatcatctctcttcttaaggcccagaag
tgcttacgaaagggccacactgcgattttggctttagttactgacaccacagagaaagag
aagaagctagaagattttccagttgtacgtgactaccctgaggtattccctgaggaatta
cctggtcttccgccccatcgccaagtcgagtttcagattgaactagctcctggagctgcg
cctgtagcccgtgcaccttatcgtttagccccatcagagttggaagaactctctacgcaa
ctacaggaactcttggataagggttttattcgtcctagctcatcgccttggggagcccca
gtactatttgtgaagaagaaggatggtaccttcagaatgtgtatcgactatcgtgaactc
aacaaggtgactgtgaagaaccgttatcctctaccgcgtattgacgacttgttcgaccag
ttgcaggggtcgagctactattcaaagatcgatctgagatcaggatatcaccagctgaga
gttcgagaagaggatgtctctaagacagcctttagaactcgatatgggcactatgagttt
ttggtcatgccgtttgggctgacgaacgcacccgcagtcttcatggatttgatgaatcga
gtgtgcaagccgtacctggacaagtttgttatagtcttcatcgacgacatcctgatctat
tctaagagtcaagaggagcacgaacagcatctacggcttattttggaactccttcggaag
gaacagctttacgcaaagttctcaaaatgcgacttctggcttcgtgaagtccatttccta
gggcatgtggtaaaccaggatgggattcacgttgatccatccaaagtggactctattaag
aactggcctgcacctcgtacaccaaaggaaattcgccaattcttgggattggcaggttac
tacaggagattcattaaggatttttctaagatcgcgcagcctctcaccctactaacgcag
aaaggcgttgtctatcattggggaaatgcacaagagttagcttttcagcatctaaaggat
agactttgtagtgcacctatcctttcactgccagagggcacagaagattttgtggtttac
tgtgatgcatcaattcaaggtcttggttgtgtattgatgcaacgagataaagtcatagct
tacgcctcacgacaactcaaagttcacgagaagaactacacaacacatgatttggagctg
ggagctgttgttttcgcacttaaactatggcggcattacctgtacggaaccaagtgcgcc
atctacaccgaccacaggagcctagagcacatattcaagcagaaggaactgaatatgagg
caacgacgatgggtcgagctgctgaatgactacgagtgctctatcaggtatcacccgggc
aaggccaatgttgtggctgacgccctcagtcgaaaggacactgcgcctaagcgcgtaaga
gctttacaactcacgattcattctagtctaccttcgcaaatacgagctgctcagacagaa
gcactgaaaccagaaaacgttagagccgaagccctacgcgggtcgagacaacgcctagaa
cagaaggaagacggtgcttactacgtaacaggacgcatttgggtcccactctatggcgac
ttacgagaacttgtgatggatgaagcacacaaatctcgctactcggtacaccctggttcg
gacaagatgtaccacgatattaaaactacgtattggtgacctagcatgaaggcccacata
gcaacttacgtcagcaagtgtttgacttgtgcgcgagtcaagacggaatatcagaaaccc
tcaggcctactccaacaaccagagataccacaatggaaatgggagcaaatttccatggat
ttcgttactggcctacctagatcacagcgcggaaacgatactatctgggtgattgtggat
cgacttacaaagtccgcacacttcttggcaattaaggaaacagataaattctccactcta
gcggaaatatatctcaaggaagttgtttcgaggcacggggtgcccacttctatcatctct
gatcgagatgcacgttttacttcggaactgtggcaagcaatgcacaagtcttttggctca
cgtcttgacatgagcacagcgtatcacccacagacggacgggcagtccgaacgcacaatc
cagacattagaagacatgcttcgcgcttgtgtaatcgactttggcaacagctgggaaagg
catctgccacttgtggaattctcgtataataacagctaccacaccagcattaaagctgct
ccgttcgaggcattgtacggacgtaaatgccggtcacccctctgttgggcagaggtgggg
gatagtcaaatcactggtccagaacatgtggtagacactactgagcggattgctcaaata
cgacaacgcatggcggccgctcgtgaccgtcagaaggcctacgccgataggggcaggaaa
ccacttgagctccaggttggggagcgggtattactcaaaatttcaccctggaagggtgtg
gttcgttttggtaaacgaggcaaactcaacccacgatacgttggaccttttgaaatcatt
gagaaaataggcaaggtggcctacagactgaacttaccagcggaactcggtgcagttcac
aacgttttccatgtgtcgaatctgaagaagtgtctgtcagatgagacccacgtagttcct
ctgaaggaactcacgatcgacgaacagttaaagttcgtcgaggaaccagtcgaaatcacg
gaccgggatgttaaggtcctcaaaagcactagaatacctcttgttcgagttcgttggaac
tcacgtcgcggcccagagtttacctgggagcgcgaagatcggatgaaacaaaagtatccc
caactgttagagaacagtacaaccgctactgaggctgaagctacggaatttcgggacgaa
attccagatcaacggggggtggatgtgacaccccaggaaaaccgggaaaaccatacaact
taactagcttcctcagtgagttccatcaaatttcgggacgaaatttctttcaacttgggg
atgatgtgacaactcgaaatttagaacctttcttgtgccttgatgtaacatacttgtacg
ttaagtgactagttaaacttaatgataaacgtgaaccttttatgtgatatgtgctttgtc
atgtgtgcatttgtatgtatatatgtacgtgttacatgtgagccgagaacccgaccgaga
acaaagaacccgactcgagaccatgaggtctcgagtgtatagtaaccggcttgggccttt
gggccgtaaaccccttctatcgacttctaagcccactagggtgcaccaagaggactatat
aaatcacactcatggcaaaccttgcaatcttcttgaacaacacacacactcatactctca
ctctttccccctctcaccaaaaccggacaccactcctcattctcgggcttgaatcttgga
tcggctcacacggattcctcaccaaccggttagtacttatggtgttttgattgatgttta
ttgttgttaaatgataaaaggaatgttaggatgtttattgtgtttaaatattagtgtttg
catgatgatatgtggttacttggttgttgtttaatccatgatgtgaggataatgtttcgg
ttaagtgtttatgctataaagggtcaccatacttgatttgtaaatgaaaaaccatggttt
aaatgattatgtgttgtcatgaataatatttcggttcaatgatgatggaagtatcgatta
catgcttgtcttatgaattgttgcatatattgttgcttggaaaatgggtttgatgttagc
ttagaaactatagttttgtccgaatatgcataaggtttgaatgaaggttatttatgcttt
gaatgtttgaagaacatgaagaacttgttgaatatcatatgaaggtgtgttgaatatttg
aattctgccatgtttgatccattttagcaaatgtttagacaagaaaacatgtttaagtgg
atagtacacaaatagggtgcatgcaattggaatgttattggatagtacaactgtgcagaa
tcagcaactgttggggagtcgaaacccctggttgcgactcgcaaccacaacattacaagt
cgagaccgccagttgcgacagaggttacgagtcctgttgcgactcgcaaccacagcatga
tgaaccgagaccatagttacgacataggttgcgactcgaaaccttagcatgatcagccga
gaccacggttgcgactcgcaaccacctatgaccaacataacagcatgactcgaaaccatg
ttgcgagtccggttgcgactcgagaccacacttagtgggcttgcttagttacgggcctta
gttaatgggccggcctagtggacttctgtgttaactgtttaatgcgttgtgttgggcctg
ttatcacgagcccaactgttagggcctcacacttagactttgggttatgtttgactgtta
actgcgaactgttaatgttaaacgtgttgccatgattatcacctgtgtacaatacgtgtt
gaacatacgtgcactgcttggcttgaatctgatacgaataatatctgtgataggacctaa
ttgattacctgcaatttgattgacctttctgtgatttaactgccgagcaaaccaaggtga
gttcacaccctccacaaagcatggggttccctgggttgggaacggggttaaggaacgtgg
gttcctcgtcctccttgggtaggacgtctatggttcaggaatgtgattcctcgtccggat
ggacggataactcgtactagaccaaaactctatcacgaagtctctcctttttgtatcgac
ttaatcgccgggccaatggcgagcgggtcattagttagatagcgctatttaggtctgaca
aacctcacaccgtgccgcagaggacgggcgtgaactaatggatctggggcacgtcaatga
tgatagacattgatgttttcagggcacataaacatgactacagtcagcagtcgatatggt
aacgagtctagtgtacgcatggggtagcccccacggccgaaatgcctgataactaacatg
gggtagcccccacggctggaatgccggagtaactgggaatgaacaagccacgtttttaaa
ctatggggtaacccccacggcaggatgccagataaaggaaaactgttttcgaaacaacta
aaacaaacacccaactgtgaactcactcaactagttgttgactcgttactacatgctttg
caggaccatatgtactcagatggagcttgcatggaggagagtcgttgtgggacacggatt
gctgcgtaccttgttaaacttgaaaacatttgaacttatgttttacttttgagacttatg
cttccgcttgcaacttaaacttatttgttttgaaacaccaatcgtattggttaaactttt
ataactgtttatatgctcgttcagtatgattggtggctggatcctggtcagtcacgcctc
caagcggtagtactccgcaggtgggattttgggggtgtgacataggtggt
>RL1_c1_c5898_7_9297#Gypsy/LineageAtaoham
taggcgtgtacgagctttgcagctcactattcagtctgaacttcctgcacaaatacgaga
tgctcaggtggaagcattgaaaccagaaaacgtaaaggctgaagacttacgcggctcaag
gcaacgaatggaacaaaaggaagacggtgcctactatgtaacggggcgtatctgggtccc
actctatggcggtttacgagagcttgtgatggatgaagcacacaagtctcgctactcaat
acatccagggtcggataaaatgtaccacgatcttaaaacaacatattggtggcctagtat
gaaagcccacatcgctacttatgtcggcaagtgtttgacttgtgcaaaagtcaaagtgga
gtatcagaaaccagcgggcctacttcagcaacccaagataccgcaatggaaatgggaaga
aatttccatggatttcgttacaggcctacccagatcccagcgtgggaatgacactatatg
ggtgatcgtggatcgactcaccaagtctgcacacttcctggctataaaggaaacggataa
gttctccactctcgcagacatttatcttaaagaagttgtttcgaggcacggggtgcccac
ctccatcatttcggatcgggatgcacgattcacgtcagagctatggcaagcgatgcacaa
atcttttggctcacgattagacatgagcacagcatatcatccttagacggatgggcagtc
tgagcgaacgatccaaactcttgaagacatgcttcgggcatgtgttattgatttcggcaa
cggctgggaaaagcacctccctttggtggagttctcatacaataacagctatcacaccag
catacaagccgctccattcgaggcattgtacggacgtaaatgccggtcacctctctgttg
ggcagaggtgggggatagtcagatcacgggtccagagattgtagtggacgccacggaaaa
gattgcacagatacgacaacgcatggcggcagcacgcgaccgtcagaaagcctacgcgga
caagtgtaggaagcctttggaatttcaggtcggggaccgggttttattaaaagtctcacc
ctggaaaggtgtggttcgttttggcaaacggggcaaactaaatccgcggtatgtcggacc
gttcgagatcattgagaaaataggcaaagtggcctacaagctaaacctaccagctgaact
cggtgcagttcacaatgtatttcacgtgtcgaatctgaagaagtgcctgtcagatgagac
cctcatagttccttttaaggaactcactatcgacgagcggttgcagttcgtcgaggagcc
agttgaaatcacggaccgggatgttaagttcctcaaaaacaagagaatccctcttgttcg
agttcgttggaactccaaacgtggcccagagtacacctgggaacgcgaagaccagatgac
agaaaagtacccccagttattcggaaccaatgcaaccactactgagactgaagctactac
tgcggaatttcgggacgaaattccaaatcaacggggggatgatgtgacaccccaggaaaa
ccagtgaacaatacagcttacctagcttcctcagtgagtgcgtaccaaatttcgggacga
aatttcttttaagttggggataatgtgacaactcgaattttcaagatttctatttcgcat
ttattgcacgttcattgtttatgtagttaattatttgcacaattgattgctatggaattg
tatacgttttgattcaatgaagtgtattgtgcgtttgtgcatggttatgtgttaattgtg
atagacttgtcaaatatgtgaacttggtggtgaaactatgaaattgttatgagatggtgt
gcatgtgtaaaatatgatacttagggaggtagagggtaattagtgaaatcttagagatac
ttaaccctaatccttttttcactaatcattctctcaaaaccaaagcacgtactacattct
ctaatcccctaacaatcatcaccatcatcattgacacaaggcattcaacactttgattcc
acattttctctagaatcaacacaaggtaaatgcttattgtttattgatttcttgattatt
atcgattcttgattcttgattatgtgttcatgaaaaccctagttcctcatatagtattct
gtgattttgatttgattatggatgattgcgattatgatgatgattagttgcatgcttgat
agattgttcttgtgatggttattgttattaagcattgatcgattgattaagattctgccg
tttaagtgaatgaaattagggttttagaatgatgaatgaaactgttgatcgaaaggaaac
gtaactgttttaatggcaaatatcgaattattgaatgtgttgtgtctgagtttttctata
ttatgctagtccgacttctgttaaatcaaatagtctgagttttataatgttatgtaattg
tccgaattcttgatgattgtgatgtctgagttttatcataaggaaggattttgatccgag
tttaatacaagaacaaacagtccgagtttgatatgtaaacacctatgatgtccgagttct
tcatcaagtatggtccgacctttcattaagttcatatggtccgaagttaaaaaaaaggac
atgaagtccgacttttatcataagtataatgtccgacttttatgataggagataagcttg
tccgagttttgttacatggatatcttgtccgatctttaaatcaaaacaaagaggggtccg
agtttagtgaggtagatccgagttttggatccctcatgtggtccgggtttcttgagctcc
acccatagtccgactttgtgaaagagtttccccaggtccgagttttgcacaatggggagg
tgattgtctgagttttaatctcctcactttgtccgaccttgttaaccccccctctagtcc
gaggttgtgaaggacaacctctcttgtccgagtttttgacaagggaaaacccttgtccga
gttttttgtatgagagcccaaggtccgactttttggccatacatgcacattattcaattt
gtttaatatgctagttcaactctcatgcttaataaccttaataacctactccgagttatg
tgttgttgtgttgtctgaatttcccactggatattagtgtctgagttttaataatgtgtg
atctgagtttacgaatgatgctgaattcaaaaccctgaatgaagaacacattgcatgtta
gtatatatgctactgtatatcctatctgatgtcattccgcacacaactatcacacgaatc
acaactgtttagacatcaatgacttgtaaaccctaattgaatgtaaacgcttatctcgaa
tttatgtgcaatgtatcctaggtcgtgtgtaacggacttagacatttattaaaccctaga
agcaatagcataccgagcaaaccaaggtgagttcacacagccaaggcatggggttcccag
ggtgggaatgggattgatttatttatttgtacttctctagataatggaacgtagtgatat
gatcctcgggtgaggaaggtgattggttaagatactgctagactagtgatgcttatggaa
ctgatcttcgcacacacgccagggttggctgcgataatatgactgatcttcgcacacatg
ccagggttggctgcgataatatgactaatcttcgcacacatgcctaggaaggctgcgaac
tatacactaaaacttcgcacaggtgccgggtggccgcgatacgaacatacctagtctaga
atacttgagaattttccctaatcttcgcatacatgcctgaagggccgcgatacgaactat
tacgatacatgacttaatgaacgaatacaaggcttactatactattacaaataccgaact
ataaactgtgaactcgctcaactagttgttgatcctctgttacatgccttgcaggtcgtt
agatacttggagcttgcacagggaggagcaggtcgttgtggagcatggatcgtggatgcc
atgttaaaacatttaaacatttgaacttatgttacacattgggttttcatacttatgctt
ccgctacactttgaaaccatgattatgttttgaacacctatcgtattgactgattggttt
acatttattttacttgatattaattacatgttcaatatgattggtggcttgatcctggtc
agtcacgctcccaagcggtgatactccgcaggtggattttgggggtgtgacagattggta
tcagagccattggttatagagaacttggttttaatatggggaaaacgttttttattaaaa
ccagactataaccaaaacagtgctctcaacgatccataacgacgcttcgctccacgtgca
agactcaacattctaggtaataaggtttatgtttattgcctacttgctagaaatgcatag
aactttgctcgtagtatgcttagattacattgctcactacttgttattgattgagaacac
ctatgtgcttacactcttctgtcatcgcactactcgcgaacgattctcatttacactact
tttactatgaagatcatgtctggacgtgggaacatgactcaagaccagttgacggcactt
atcaatgaacgagtagctgcgacacttgcagctgcaaacgcaggaggtataccctgcagt
cgtaactcatcctaggatctttagatcctacgttcctaaacaactcttatgtttaacctc
gttctgatcttacacattaggtcaacacgctcatcagcccgtttgcactttcaagaactt
catggactgtcgtccaagctcattcagtggcaccgagggggcagtgggactcctccattg
gtttgagaagctagaatctgtgttcgaaatgtgtgaatgccctgaggctcgcagggtcaa
gtacgccactggtactttggagggaatcgcgttaacatggtggaacgcgcaagtacagat
cctagggttggcagctgttaacgccaccccttggaatgacttcaaggaactaattaaacg
tgaatactgtactcgggaagacatccacaagctggaggatgagttttatcatttgaaaat
gactgggtcagagattgaagcttacactaaacggtcgaacgagctggccgtgttgtgtcc
aactatggtggaccctccaatcaagcgcattgagttgtatctcaaggggttagtgccaga
aatccagagccatgtgacatcggctaatcttgataatatccaggctattcagcgccttgc
tcatcgtattacggatcaggcagtggaacagaacaagctgccaaaatgcatcagggctac
caccactgctgttactacttatgctactcccagtgacaacaagagaaaatgggaggggga
ttccagcaggggatcagtttctgttcagtctcaagcacaacaacgtaagacaaacgacta
ccagaatccgagtcagcagacatcaggcagtcaggggcagggtggatatcggggaattca
tccactgtgtaataagtgcaacagacaccacagcgggcggtgtcgtaaggagcgttgtca
gagatgtctcaagttagggcatgaagctaaagactgcaggagttcgcgacctgcaaatca
gaatcagcaacatccaccactagctccacagaaccagcatcagcaacagcatcagcgggg
caacaggggatgttttcagtgcggggctgaaggtcattttaagcgtgattgtccccagtt
gaaccagaaccagaatcgcaacaataaccacaatcagggaaatggcaacaacaacaacaa
tggtgggaacaacaacggcaatgaagcaaggggtcgtgcatttgtgttggggcagggtga
tgccagaaatgatcccaacgtagttatgggtaagtttcttctcgacgatatttatgttac
tgttttgtttgattcgggtgcggatacgagttatatgtctttgaaaatgagtaaattatt
aaaacgtacaccaacacccctaaacaccaaacatgttgtagagctagcaaacggtaaaag
tgtagaggccacacagatagttaagggttgtagcattgtgttagctggtcagactttctc
catcgacctcattcctatagttctgggtagtttcgacatcgtcatcggcatggattggtt
atctaagcagcaagcagagatcctatgtaaggagaagatcattcgtattcctcgttcggg
taaagaacctctcgaagttcaaggcgacaagagtggtgctgtggttggcatcatctcttt
cttgaaggctcagaaatgtttatgaaagggtcatacggctatcttggcattagttactga
tgcagctgcgaaagagaaaagaattgaggatattccagttgtacgcgaattccctcaagt
gtttcccgaagatttacctggtctaccgcctcaccgtcaggtcgagtttcaagtcgagct
agctccaggggcagcacctatagctcgcgcaccgtatcgtttagctccaactgaactgga
agaattgtcaaagcagctacaagagctcttggataagggctttattcgtccaagctcttc
gccttggggagctccagtattattcgtgaaaaagaaggatggcactttcaggatgtgcat
cgattaccgcgaactgaacaaggtcacagtgaagaaccgctatcctcttcctcgtattga
cgacttattcgactagttgcaagggtcgagttactactccaagattgatctgaggtcagg
gtatcatcagctgagagtccgggatgaggacgtctccaagacagtattcagaactcgcta
cggtcattacgagttccttgtcatgccatttgggcttacgaacgcgcccgccatttttat
ggatcttatgaacagggtgtgcaaaccctatctagacaagttcgtcatcgttttcatcga
cgacattctgatctactccaagagtcaggaggaacacgagcagcacttacgacttatctt
ggaacttcttcaaaaggagcaactgtacgcaaagttttcgaaatgtgacttctggcttcg
tgaagtccacttcttaggccatgtggtgaacagggatgggattcatgtcgatccatccga
ggtagattcgatcaggaattggccagcgcctagcactccaacggaaatacgccaattctt
gggtttggcgggttactacaggcggtttatcaaagacttctcaaagatcgcgcagccgct
tacgctactgacacagaaaggtgtcacctaccgttggggagattctcaggaaaacgcttt
tcagtacttaaaggataggctttgcagcgcacctattctctcattgcccgaaggcacgga
tgattttgtggtctattgtgacgcatcgatacaggggctgggttgtgtattgatgcagcg
ggataaagttattgcctacgcctctcgtcaactcaaggttcatgaacggaactacacgac
gcacgatttagagctgggagctgttgtttttgcacttaagatatggcgacactatctgta
cggtaccaagtgcacaatttacaccgatcacaggagtctcgagcatatcttcaagcagaa
ggaattgaacatgcgtcaacgacgatgggtcgaactgcttaatgattacgaatgcgccat
caagtaccatccaggcaaagccaatgttgtggccgacgctctcagtcgaaaagacacctt
acctaggcgtgtacgagctttgcagctcactattcagtctgaacttcctgcacaaatacg
agatgctcaggtggaagcattgaaaccagaaaacgtaaaggctgaagacttacgcggctc
aaggcaacgaatggaacaaaaggaagacggtgcctactatgtaacggggcgtatctgggt
cccactctatggcggtttacgagagcttgtgatggatgaagcacacaagtctcgctactc
aatacatccagggtcggataaaatgtaccacgatcttaaaacaacatattggtggcctag
tatgaaagcccacatcgctacttatgtcggcaagtgtttgacttgtgcaaaagtcaaagt
ggagtatcagaaaccagcgggcctacttcagcaacccaagataccgcaatggaaatggga
agaaatttccatggatttcgttacaggcctacccagatcccagcgtgggaatgacactat
atgggtgatcgtggatcgactcaccaagtctgcacacttcctggctataaaggaaacgga
taagttctccactctcgcagacatttatcttaaagaagttgtttcgaggcacggggtgcc
cacctccatcatttcggatcgggatgcacgattcacgtcagagctatggcaagcgatgca
caaatcttttggctcacgattagacatgagcacagcatatcatccttagacggatgggca
gtctgagcgaacgatccaaactcttgaagacatgcttcgggcatgtgttattgatttcgg
caacggctgggaaaagcacctccctttggtggagttctcatacaataacagctatcacac
cagcatacaagccgctccattcgaggcattgtacggacgtaaatgccggtcacctctctg
ttgggcagaggtgggggatagtcagatcacgggtccagagattgtagtggacgccacgga
aaagattgcacagatacgacaacgcatggcggcagcacgcgaccgtcagaaagcctacgc
ggacaagtgtaggaagcctttggaatttcaggtcggggaccgggttttattaaaagtctc
accctggaagggtgtggttcgttttggcaaacggggcaaactaaatccgcggtatgtcgg
accgttcgagatcattgagaaaataggcaaagtggcctacaagctaaacctaccagctga
actcggtgcagttcacaatgtatttcacgtgtcgaatctgaagaagtgcctgtcagatga
gaccctcatagttccttttaaggaactcactatcgacgagcggttgcagttcgtcgagga
gccagttgaaatcacggaccgggatgttaagttcctcaaaaacaagagaatccctcttgt
tcgagttcgttggaactccaaacgtggcccagagtacacctgggaacgcgaagaccagat
gacagaaaagtacccccagttattcggaaccaatgcaaccactactgagactgaagctac
tactgcggaatttcgggacgaaattccaaatcaacggggggatgatgtgac
>Contig29_HLAB-P35K12_4783_14620#Gypsy/LineageAesuv
tgtgacacttcggattttcccggacaacctttcgatgtaacatgtgtgtacgtaaactat
taagtgaaaaattatgaattgcttgttattacatgttgggtgcatatgtgtatgtatata
tatatatatatgtgtgtgtgttatatatatataggagccgaaacccgactcgagaccatg
ctcggtctcgagtgaacagtagcagttgggccggttagggccttgtgaccgagaacccaa
cccggaaccccctagccccaactcgagatcctatataacccaaccctcacaccctttttc
catttttcaccctcatctcctctcactaaaccctaaaaccctaagatcatcaacctcctt
tcatctcctcttcctactcggaaccaaccggagacaccaagacccccggatcgagctcaa
gatcaccacccgaaagtcggttcatcggatcttcacacccttacatctaaccggttagta
tactatagttgtttgcctcaaaatgatggttcttgatgcttaaactattttgagtagttg
gatgttggtttattttgtttgaagggtgatagattgttatgacaaatcaaacaatgtgtt
gtgtgagctaaatgcatgacttgaaataactaaatgatatagatataagctagggtgaat
attatgtgtttatatgttcttgtgtcatacatgctagaaataggatcaagtatgaaatct
agttgggtaacttggcatgcttcgaatgttttggatgtgtgtaacgtagggctgctagaa
atgccaatgttattgcaaatgaaaggtggaaaatacttgttttgggccggttaaaggata
gtctaaaacatgatgaacattcggtgatttgatgaacaatttgaatatgttatgaacatg
atgaatatttgaaattctgcttgtttgatctgttttggtgtatgttcagacaacaaaaca
tgttagtgggaatagtacacaaattacatgaaaatacaataccattggatagtacactgc
acaggttctagaaggattcaggtgcacgcaacggcggttgcgagtcggaaccctcggttg
cgactcgagaccacatcaagtcttgtcgagatctcccggttgcgagtcgcaatcaacgcg
tatcgaatccggttgcgagtcgtaaccactgctgctagttgcgagtcgtaacctctggtt
gcgactcgtaaccaaaacgtgatgaaccgagacctcggttgcgagtcgtaatctcggttg
cgagtcgcaaccacccttgtctcgactggactactttggtgttattgggctttgactgat
tggactttctgttgactgggctatgtgattgtatgttagggctgacccaataacccaact
gtttgtgtattcgcatgttatacgtgtttgctatatgtgtttgctatacgtgttcgctat
gtattacttgtacccgacttgacccatccttggtaaccatgctaggacgtggtgaccaac
atacttgaccgggtaaaaatatctaccgagcaacccaaggtgagttcacaacttaaaagc
atgcgtcccggtggtttgggacacgagactaaaacaatcctatccccttgtaaaggggat
accatttacattccttccctagttattgggaaccaacttacttttccttcccttgtcatt
gggaaaccttttagttaattactgtttatacggaatgcaaccaaacggcactaaacgcaa
ctctatcactcaagttcctactacataataccgattagtcgccggggccaggcgaacggg
ttattagttgatagcgctatttaggtcttaccaacctcacaccgtgccatggtatgggat
cggtcgtgaactaatgtactcaggcatccgtcaatgatgatagaacattgacatcggggc
atcctgcggaaacgcaaacggttacctagtgttcggtattggaaaaacagtttagtcgct
aacttttggggtagctccccatggcatgtataaacggataaattaactggtgaaacgagt
ttttggtaattaaaactggacaactagtgaactcactcagcattattgttgacccccctt
actgcatgctttgcaggtggccagtgactggagcagccgcttggggatgtgtagtggtcg
tctgcccgtgtgttgggcatttatcatgcttacctcatgaacattgtttaaaactgttta
cttatgcttccgctacttatttactgtttgaacttgaaaccttaaactctgaacttaata
tttgctaatcttatggttagtaagtatcacttttgctatcaatttaattattcagtataa
ttggtggctggatcctggtcagtcacgccctcgaagcgggtgttatccgcaggtggattt
tgggggtgtgaccgattggtatcagagccattggttatagtgaacttggttttaaaaagg
ggaaaatctttttgagaaaaaccagactataacccgtgactcgtgacgacactacactcc
aagtgcaaggctcgacttctctgacctcatagctcggacccatatttatttgcttatttg
tcttatgctttctgctttgctatacgtactagtttgcctgattagatagatacgccctct
ctcttctatctctttctcgctatgttacgacaccacactcatactatgttttctggttat
gaagacaatgagtggacgcggacgaggaaacatcaacatgactcaggctcagttcactaa
cctgctcaacacagtggctgcagctttcgcagctcaccctataggtaagctcgttgtttt
aggatgttaagatcctaccgccacatcgtcttttcgcctctaaacctgtttcgcttcact
cctcacaacaggtcagcctgcgcctgtgcaaccacgtgtctgtaccttcaagaccttcat
ggattgcaagcctcttccattcagtggcactgagggtgccataggtctcctgcactggat
cgagaaggtcgaagctgtctttgctgtctgcgagtgtccccctgctaattgggtgaagtt
tgctactggtactctagagggaagcgcactttcatggtggaaggcgcaaattcaaatgct
tggtttggaaactgctaacgctactgcatgggaagatttcaaggatatgatcaaggaaga
gtactgtcacagggatgacatccacaaactcgaggacgagtactatgaactcaagatggt
tgggtcagagattgagacctacaccaagctgtccaacgactatgctgctctttgtccaaa
catgtcccgacccatgtaccgaaggatcgaattgtacatcaagggtttagtcccagaaat
caggagccatgtgacctcagctaacctcactgccatacagcctgtggttcgtcttgccca
caaactcaccaaccaggctgtggaggagggcaggttgcccaaaatgatcagtgctgcgga
aggaacttctagtgatggtaaacgaaagtgggatggaaatcagggcaaggatgctaactc
tactcaggccccagctcagcaaaggaaaactgacaacaacaagggcactcagcaacaggg
tggctaccggggaagctaccctaagtgcaacaagtgtaacaggcaccacaatggggcatg
taacaagggccagtgtcagcgatgccacaagatggggcacgaagccaaggattgcagaag
tcagttcccagcaaggcagaatcagcaacaaccccaacagcaacagcagcagggaaacaa
ccgggcatgttttaaatgtggggcaacagggcacatgcgaaaggattgccctgaactgaa
tcagaaccgcaacaataatcagggagctgggaacaatgagcaaaacaacaatgctgggaa
tgcaaggggaagagctttcgtgattggagctggagaagcaaggaacgaccccaacgtcgt
ggcgggtaagttcctacttgatgatcgttatgtttctgtgttatttgattccggtgccga
tgccagttatgtgtcccttcgcattagtaagaaacttaagcacccgcccgcattattaag
ttctaagcacatcgtcgagatagctaatggtaagaacatcgaggccacgcacatgatcca
cgactgcacactagaattgtctggccacacgtttagtatcgatcttttccccgtcaaact
tggaagcttcgatgtcgtcattggtatggattggttatccaaacatcgcgctgagatcct
ctgtcaagagaaagcagttcgtatacctcgtcgttctggtcaacccctcatcgtccaagg
caacaaaggtggagaagtcacaggcattatctcgctcctgaaagcccagaagtgtttaca
aaaagggcacaccgcaatcctagcacttgtcaccaatactcacgaaaaggaaaagaggat
tgaagattttcctatagtacgagactatcccgaggtatttcctgaggaactacctggact
ccctccccaccgtcaggtcgaattccaaatcgagctagctctcggagcagcacccatagc
tcgtgcaccataccgtctagcccctgcagaactgaaagaactctctacgcaactacagga
acttttggataaaggatttatccgtcctagttcatcaccctggggagccccagtactctt
tgtcaagaagaaggatggcacattccgaatgtgcatcgactatcgtgagctgaacaaggt
taccatcaagaatcgttaccctctcccgcgcatcgacgacctattcgatcagctgcaagg
atcgagctactattctaagatcgacctacggtcaggttatcatcagctgagagtacgtga
cgaagatatttccaagactgcgtttaggacccgttatggtcactatgaatttctcgttat
gcctttcggaatgaccaacgcgccagcggtgttcatggatcttatgaaccgcgtatgtaa
gccttacctcgacaaattcgtgattgtgtttatcgacgacatcctgatttattcaaaaag
tcaagaggagcatgaacaacacctacgccttattctggaactccttcgcaatgagcaact
gtatgccaaattctctaaatgtgacttctggcttcgagaagtccatttcctcggccatgt
agttaacaaggatggaattcacgtcgaccccgctaagatcgaatcaataaagaactggcc
tacgcctaagactcccactgaagttcgccaattcttgggattagcaggttactaccgcag
attcattcagggattctcaaagattgcacaacccctcacgactcttactcagaagggcat
cgcctacaagtggaatgaagcccaggaatctgcttttcagaggcttaaggataacctctg
tagcgctcctattctctcgttgcctgaaggcactgacgactttgtggtttactgcgacgc
gtctattcatgggctcggttgcgtgttaatgcagcgtgagaaagttattgcctacgcctc
tcgacaactcaagacgcatgaaagaaactacactacgcatgacttggaactaggagcagt
ggtttttgctcttaagatatggagacattacctgtacggtacccagtgcaccatttacac
cgatcacaggagtctcgagcatatctttaggcaaaaggaattgaacatgcgacaacgtcg
atgggtcgaactcttgaatgactacgaatgcgccatcaagtaccatccgggcaaggccaa
tgtcgtggcagacgccctcagccgaaaggacactgtaccgaagcgcgtgcgagcgttgca
acttaccatccagtctaacctccctacccagatccgaaatgctcaagttgaagcattgaa
accggaaaacatcagggctgaatctttgcgaggatcgagacagcgactagaacagaagga
agatggcgcttactatgtgacagggcgcatttgggtccctctctatggagatttacgtga
actcgtgatggacgaagcccacaagtcccgctactcagtacatcctggttcggacaagat
gtaccacgacttgaagactacgtattggtggcctggtatgaaggcccacatagcaacata
cgtcagcaaatgtttgacttgcgcaagagtcaagacagagtaccagaagccagcaggtct
actccaacaaccagaaatcccgagatggaaatgggagcaaatttccatggattttgttac
agggctacctaggtctcaacgcggaaatgacactatttgggtaatagtagaccgattgac
caaatccgcgcactttctggctattaaggaaacagacaagttttctaccttggcggagat
ttacttaaaggaagtagtttcgaggcacggggtgccaacctcaattatttccgaccgaga
cgctcgttttacttcggaattgtggcaagctatgcacaaatcctttggctcacgtttgga
tatgagcaccgcttatcacccgcaaacggatggacagtctgaacgcaccatccaaaccct
agaagacatgcttagagcgtgtgtgattgattttggcaaaaactgggaaaagcatctacc
gctagtagagttctcctacaacaacagctaccacactagtattcaggcagcaccttttga
ggcattgtacggtcgtaaatgccggtcacctctctgctgggcggaaatcggtgatagtca
aatcacgggcccagagatggtggtagatacaacggaaaagattgcccagatcagacaacg
catggcggcagctcgtgaccgtcagaagagttacgctgataagcgtaggaaaccattgga
attccaggtcggtgaccgggttctacttaaagtctcaccctggaagggtgtggttcgctt
tggtaaacggggcaagcttaatccgcgatacatcggaccattcgaaattaccgggaaaat
cggtaaggttgcttatagattgaacctgcctgaagaactgagtgcggtacataacgtatt
tcacgtatcaaatctgaagaagtgtctgtcagatgaaacgctcgtaattcctttcaagga
actgactattgatgaacagctacactttactgaggaaccgattgagatcacggatcgaga
gatcaaaatcctcaaacgtagccagatacctcttgtacgagtccgttggaactcgcgacg
tggcccagagtatacctgggagcgggaagaccagatgaagcacaagtatccccagctgtt
tccaaacgaaaaccccagcactgaagctacagccgaatttcgggacgaaattccaaacta
acggggggatgatgtgacaccccgttgaaacgctttcacttacgctagcttgacagtggc
tgccttaactttcgggacgaaagttcctaaaacttggggataatgtgacacttcggattt
tcccggacaacctttcgatgtaacatgtgtgtacgtaaactattaagtgaaaaattatga
attgcttgttattacatgttgggtgcatatgtgtatgtatagatatatatatatatgtgt
gtgtgttgtatatatatgggatctgaaacccgactcgagaccatgctcggtctcgagtga
acagtagcagttgggccggttagggccttgtgaccgagaacccaacccggaaccccctag
ccccaactcgagatcctatataacccaaccctcacaccctttttccatttttcaccctca
tctcctctcactaaaccctaaaaccctaagatcatcaacctcctttcatctcctcttcct
actcggaaccaaccggagacaccaagacccccggatcgagctcaagatcaccacccgaaa
gtcggttcatcggatcttcacacccttacatctaaccggttagtatactatagttgtttg
cctcaaaatgatggttcttgatgcttaaactattttgagtagttggatgttggtttattt
tgtttgaagggtgatagattgttatgacaaatcaaacaatgtgttgtgtgagctaaatgc
atgacttgaaataactaaatgatatagatataagctagggtgaatattatgtgtttatat
gttcttgtgtcatacatgctagaaataggatcaagtatgaaatctagttgggtaacttgg
catgcttcgaatgttttggatgtgtgtaacgtagggctgctagaaatgccaatgttattg
caaatgaaaggtggaaaatacttgttttgggtcggttaaaggatagtctaaaacatgatg
aacattcggtgatttgatgaacaatttgaatatgttatgaacatgatgaatatttgaaat
tctgcttgtttgatctgttttggtgtatgttcagacaacaaaacatgttagtgggaatag
tacacaaattacatgaaaatacaataccattggatagtacactgcacaggttctagaagg
attcaggtgcacgcaacggcggttgcgagtcggaaccctcggttgcgacttgagaccaca
tcaagtcttgtcgagatctcccggttgcgagtcgcaatcaacgcgtatcgaatccggttg
cgagtcgtaaccactgctgctagttgcgagtcgtaacctctggttgcgactcgtaaccaa
aacgtgatgaaccgagacctcggttgcgagtcgtaatctcggttgcgagtcgcaaccacc
cttgtctcgactggactactttggtgttattgggctttgactgattggactttctgttga
ctgggctatgtgattgtatgttagggctgacccaataacccaactgtttgtgtattcgca
tgttatacgtgtttgctatatgtgtttgctatacgtgttcgctatgtattacttgtaccc
gacttgacccatccttggtaaccatgctaggacgtggtgaccaacatacttgaccgggta
aaaatatctaccgagcaacccaaggtgagttcacaacttaaaagcatgcgtcccggtggt
ttgggacacgagactaaaacaatcctatccccttgtaaaggggataccatttacattcct
tccctagttattgggaaccaacttacttttccttcccttgtcattgggaaaccttttagt
taattactgtttatacggaatgcaaccaaacggcactaaacgcaactctatcactcaagt
ccctactacataataccgattagtcgccggggccaggcgaacgggttattagttgatagc
gctatttaggtcttaccaacctcacaccgtgccatggtatgggatcggtcgtgaactaat
gtactcaggcatccgtcaatgatgatagaacattgacatcggggcatcctgcggaaacgc
aaacggttacctagtgttcggtattggaaaaacagtttagtcgctaacttttggggtagc
tccccatggcatgtataaacggataaattaactggtgaaacgagtttttggtaattaaaa
ctggacaactagtgaactcactcagcattattgttgaccccccttactgcatgctttgca
ggtggccagtgactggagcagccgcttggggatgtgtagtggtcgtctgcccgtgtgttg
ggcatttatcatgcttacctcatgaacattgtttaaaactgtttacttatgcttccgcta
cttatttactgtttgaacttgaaaccttaaactctgaacttaatatttgctaatcttatg
gttagtaagtatcacttttgctatcaatttaattattcagtataattggtggctggatcc
tggtcagtcacgccctcgaagcgggtgttatccgcaggtggattttgggggtgtgaca
>Contig36_HLAE-P245O1_51941_62145#Gypsy/LineageAtewuvu
tgtgacaactcgaaatctagaacctatcgttgtgtcttgatgtaacttgcttgtacgtta
tgtgactagttaactgattaaacttaatgataacgtgaaccttttatgtgatatgtgtct
tgtttgtgtgcattatatgtatatatatacgtgttatatacaagccgagaacccgaccga
gaataaggaacccgactcgagaccatgaggtctcgagtgaatagtgaccgaatgggcctt
gggccgagaacctagtggccggtttgggcctttggccggttgggccatttgggccgtaaa
cccttaaccgaaacccatgaagggtgcaacacttggaattagcatatataaaccaccctt
agttatttttaccatttgttgaacatcacaacacacacactctcctatcctctctctctc
actaaaactctagaacacaaacactcctcatctttcggatccaatcggttggcacaagaa
ctctcggatttggactttggatcggcacacacacacacttcaccaaccggttagtattta
tcatgattattgattgatgtttgttgttgatttcatgataatatgagtaatatgattcaa
ctagtgtaagatatgcttgatgatgttttatatgtgttaaaaagctttaatgttgaatgt
gttgctaaagaactcatgatatcttatgaccaaatatgacacaaacccttgagtattgat
gttatgaaaaaccggttttgtttatgtgtagtattatgataatcggataggtgtagatat
gattttgagatgttttgatgagtatgttaagtatgtttcattgtggttcatagttttggt
tgaataaaggttgaatatgtgatgaatatgcttgaatgattgaagaacaatttgaatgat
agttgaagatatgaaaaccctcatgattttgatccattctcactaatagcctgattagga
aaacttgttagtgaaattctattggttgtttcctgatttgggcctgatttcattgtacca
ttaagctgaccatatctgaatcaacactgatcatgaaaatgacagcattccgactcgcaa
tcacacgttgtgactcgcaaccacagcgtgacaactcgagaccacgcggttgcgactcgc
aaccataacaggacaagccgagaccacaggttacgagtcccgttgcgactcgagacctta
gcatgatgaaccgagaccatggttgcgacaccagttgcgactcgcaaccatttatgatca
gcacaaacagcatgactcgagaccatgcttgcgagtccggttgcgactcgagactacact
tttgggcctaagattagtgggccggacttatggacttctgtgctactgttgatatgttat
ttgggcctgttactatgagcccaactgttcgggctttatacttggactttgggttttatt
tgactgttacctgtgaactgtttatgattattacctatgtacaatacgtgttgaacatac
gtgcactgcttggcttgaatctgatacgaataatacctgtgataggacctaattgatttc
ctgcaacttaattgactttctgtgattaactgccgagcaaaccaaggtgagttcacaccc
tttacaaagcatgggattccctgggttgggaacggggttaaggaacgtggattcctcgtc
ctccttgggtaggacgtcagtggttcaggaatgtgattcctcgtccggatggacggataa
cacgtactagactaaaactctatcacgaagtccctcctttttgtatcgactaatcgccgg
gccaatggcgagcgggtcattagttagatagcgctatttaggtctgacaagcctcacacc
gtgccgcagaggacgggcgtgaactaatggatctggggcacgtcaatgatgatagacatt
gatgtttttcagggcacataaacgtgactacagtcagcagtcgatatggtaacgagtcta
gggtacgcatggggtagcccccacggccgaaatgcctgataactaacatggggtagcccc
cacggccgaaatgcctgataactaacatggggtagcccccacggccgaaatgcctgataa
ctaacatggggtagcccccacggctggaatgccggagtaactgagaatgaacatgtcacg
tttttaaactatggggtaacccccacggcaggatgccagttaaagtaaactgttttcgaa
acaactaaaacgaacacccaatcgtgaactcactcaactagttgttgactcgttactaca
tgctttgcaggaccttaggtactgagctggagcttgcatggaggagggtcgttgtgggac
acggattgctacgtgctgtgttaaacttgaacccattcgaacttatgttttaactttatg
acttatgcttccgcttacaatttaaacttatttgttttgaaacaccaatcgtattggtta
acttttataactgttatatgcttgttcagtatgattggtggctggatcctggtcagtcac
gtctccaagcggtagtactccgcaggtgggtttttggggggtgtgacagattggtatcag
agccattggttatagtgaactaggttttaataaaggagaaaacgtttttgttaaaaccag
actataaccggtttagtgctcaacggtccacaacgacacttcgctccgcatgcaaggctc
gacattctaggtaatatgatatgtgtatattgcctacttgttagttgtatagtacattgc
tcatggtatatttgattagtataactactgttgtttgaacacgtgcgtgcttactctatc
ctactatcgtactttcgcgaacctctctcactcgtattactcttattatgaagaatcatg
tctggacgcgttaacatgacacaagcccagttgacggctttgatcaacgaacgagttgcc
gcagcgcttgcagctgcaaacgcaggaggtatatcctgcagtccgaacttgttctaggat
catttggatcctactctcgtgaaccaacctttgtgttaaactctgtctttctttcaccta
ccttaggtcaatatgctcaggcaccggtgtgcacttttaagacctttatggactgtcgac
ccacaacttttagcggaactgaaggagcagtaggtctcctacactggtttgagaaactgg
aatctgtgttcgaaatgtgtgaatgccctgaagcgcgcagggtgaagtatgctactggta
ctctcgagggtttggccctcacgtggtggaatgctcaagtgcagatgctggggttggttg
ctgccaacgccaccccatgggaaacttttaaggaaatgatcagggaggaatactgcagtc
gtgacgacattcacaagctggaagatgagttctacaatctcaagatgacggggtcagaga
ttgaggcgtacactaagagatcgcatgagcttgccttgttgtgtcctactatggtggatc
ctccctataagcgaattgaactctatctcaagggcttggtgccagagattcaaagtcatg
tgacatcagcaaacttgactactatccagcaggttgttcagttggctcaccgtctcactg
accaagcggtggagcagaacaagttaccgaagcgtataggtgctgcaactacttctggta
cttctagtggggataaacggaaatgggatggaacttcaagcaggggttcaacttcggtgc
aaactcagtctcagcagagaaagacggacgatcacaagagccccagtcagcaatcgtctg
gtggtcagagtcacggtgggtacaaggggaatcaccccaaatgcaatcgttgcaacctac
accacagtgggccatgcaccaggggcaactgtcatcggtgcaacaagcctggtcatgttg
caaaggattgcaggagcgcataccccgccaatcagaatcgtcagcaacctcagcagaacc
agcgacagcagcagggtaacaacaaaggatgctttcagtgtggagctgaaggccattcaa
gaaagattgtccccaactgaaccagaacaacaacaacaacaatcaggggaatggtaacaa
tgggaacaacaacaatggtgctaggggacgagtgttcgtgattggtcaaggtgaagcaag
gaatgatcccaacgtggtgacgggtaagttccttctcgacgacttttatgttacagtctt
atttgattcgggtgccgatactagctatgtgtcactagaagttagtaagatgcttaagcg
tattccaacacccctgagcgacaagcacactgtagagctagctaatggtaagagtttgga
ggcctcacacgtagtcaagggttgccagcttattctcgctaaccagaccttctctattga
tcttattcctattgtcttgggtagtttcgacgttgtcattgggatggattggttatccca
acaccgagcagagattctttgcaacgagaagatcgttcgtattcctggtttaagtagtga
acctctcatgattcgtggcgacaagagaagtgctgttgagaacatcatctctcttcttaa
ggcccagaaatgcttacgaaagggccacactgcgattttggctctagttactgataccac
agagaaagagaagaagctagaagatttcccagtggtacgcgactatcctgaggtattccc
tgaggaattacctggtcttccgccccatcgccaagtcgagtttcagattgaactagctcc
tggagctgcgcctgtagcacgtgcaccttatcgtttagcgccatcagagttggaagaact
ctccacgcaactacaagaactcctggataaaggttttattcgtcctagctcatcgcctta
gggagctccagtactttttgtgaaaaagaaggacggtaccttcagaatgtgtatcgacta
tcgcgaacttaacaaggtgactgtgaagaaccgttatcctctaccgcgtattgacgactt
gttcgaccagttgcaggggtcgagctactattcaaagatcgatctgagatcgggatatca
ccagctgagagttcgagaagaggatgtctctaagacagcctttagaactcgttatgggca
ctatgagtttttggtcatgccgtttgggctgacgaacgcaccggcagtttttatggattt
gatgaaccgagtctgcaaaccgtacctggacaagtttgttatagtcttcatcgacgacat
cctgatctattctaagagcaaagaagagcatgaacagcatctacgacttatcctggaact
ccttcggaaagaacagctttatgcaaagttttcgaaatgcgacttttggcttcgtgaagt
ccatttcctagggcatgtggtgaacaaggatgggattcacgttgatccatccaaagtgga
ctctattaagaactggcctgcgcctcgcacaccaaaggaaattcgccaattcttgggatt
ggcaggttactacaggagattcattaaagatttttctaagatcgcacagcctctcacctt
actaacacagaaaggcgttgtttatcattggggaaatgcacaagagttagcttttcagca
tctaaaggatagactttgtagtgcacctatcctctcgctgccagagggcacagacgattt
tgtggtttactgtgatgcatcaattcaaggtcttggttgtgtattgatgcaacgagataa
agtcatagcctacgcctcacgacaactcaaagttcacgagaagaactacactacgcacga
tttagagctgggagctgttgttttcgcacttaagctatggcggcattacctgtacggaac
caagtgcgccatctacaccgaccacaggagcctagagcacatattcaagcagaaggaact
gaatatgcggcaacgacgatgggtcgagctactgaatgattatgagtgctctatcaggta
ccacccgggcaaggccaatgtggtggctgacgccctcagtcgaaaggacactgcgcctaa
gcgcgtaagagctctacaactcacgatccattctagtctaccttcgcagatacgagctgc
tcagatagaagcactgaaaccagagaacgttagagctgaagccctacgcgggtcgaggca
acgcttagaacagaaagaagacggtgcttactatgtaacaggacgcatttgggtcccact
ctatggcgacttacgagaacttgtgatggatgaagcgcacaaatctcgctactcggtaca
ccctggttcggataagatgtaccacgatattaaaactacgtattggtggcctagcatgaa
ggcccacatagcaacttacgtcagcaagtgtttgacttgtgcgcgagtcaagacggaata
ccagaaaccctcaggcctactccaacaaccagagataccacaatggaaatgggagcaaat
ttccatggatttcgttactggcctacctagatcacagcgcggaaacgatactatatgggt
gatcgtggattgactcacgaaatccgcacacttcttggcaatcaaagaaacagataaatt
ctccaccctggcggagatatacctcaaggaagttgtttcgaggcacggggtgcccacctc
tatcatctctgatcgagatgcacgttttacttcggaactgtggcaggcaatgcacaagtc
ttttggctcacgtcttgatatgagcacagcgtatcacccacagacggacgggcagtccga
acgcactattcagacattagaagacatgcttcgcgcttgtgtaatcgactttggcaacag
ctgggaaaggcacctgccactcgtggaattctcgtataataacagctaccacaccagcat
taaagctgctccgtttgaggcattgtacggacgtaaatgccggtcacccctctgttgggc
agaggtgggggatagtcaaatcactggtccagaacatgtggtagacactactgagcggat
tgctcaaatacgacagcgcatggcggccgctcgtgaccgtcagaaggcttacgccgataa
gggcaggaaaccacttgagctccaggttggggagcgggtattactcaaagtttcaccctg
gaagggtgtggttcgttttggtaaacgaggcaaactcaacccacgatacgttggaccatt
cgaaatccttgagaaaataggcaaggtggcctacagactgaacttaccagcagaactcgg
tgcagttcacaacgttttccatgtgtcgaacctgaagaagtgtctgtcagatgagacgca
cgtagttcctctgaaagaactcacgatcgacgaacagttgaaattcgtcgaggaaccagt
cgaaatcacggaccgggatgttaaggtcctcaagagcactagaatacctctcgttcgagt
tcgttggaactcacgtcgcggcccagagtttacctgggagcgcgaagatcggatgaaaca
aaagtatccccaactgtttgagaacagtacaaccgctactgaggctgaagctacggaatt
tcgggacgaaattccagatcaacggggggtggatgtgacaccccaggataaccaggaaaa
ccatgcaacttgactagcttcctcagtgagtgccatcaaatttcgggatgaaatttcttt
caacatggggatgatgtgacaactcgaaatctagaacctatcgttgtgtcttgatgtaac
ttgcttgtacgttatgtgactagttaactgattaaacttaatgataacgtgaacctttta
tgtgatatgtgtcttgtttgtgtgcattatatgtatatatatacgtgttatatacaagcc
gagaacccgaccgagaataaggaacccgactcgagaccatgaggtctcgagtgaatagtg
accgaatgggccttgggccgagaacctagtggccggtttgggcctttggccggttgggcc
atttgggccgtaaacccttaaccgaaacccatgaagggtgcaacacttggaattagcata
tataaaccacccttagttatttttaccatttgttgaacatcacaacacacacactctcct
atcctctctctctcactaaaactctagaacacaaacactcctcatctttcggatccaatc
ggttggcacaagaactctcggatttggactttggatcggcacacacacacacttcaccaa
ccggttagtatttatcatgtttattgattgatgtttgttgttgatttcatgataatatga
gtaatatgattcaactagtgtaagatatgcttgatgatgttttatatgtcttaaaaagct
ttaatgttgaatgtgttgctaaagaactcatgatatcttatgaccaaatatgacacaaac
ccttgagtattgatgttatgaaaaaccggttttgtttatgtgtagtattatgataatcgg
ataggtgtagatatgattttgagatgttttgatgagtatgttaagtatgtttcattgtgg
ttcatagttttggttgaataaaggttgaatatgtgatgaatatgcttgaatgattgaaga
acaatttgaatgatagttgaagatatgaaaaccctcatgattttgatccattctcactaa
tagcctgattaggaaaacttgttagtgaaattctattggttgtttcctgatttgggcctg
atttcattgtaccattaagctgaccatatctgaatcaacactgatcatgaaaatgacagc
attccgactcgcaatcacacggttgcgactcgcaaccacagcgtgacaactcgagaccac
gcggttgcgactcgcaaccataacaggacaagccgagaccacaggttacgagtcccgttg
cgactcgagaccttagcatgatgaaccgagaccatggttgcgacaccagttgcgactcgc
aaccatttatgatcagcacaaacagcatgactcgagaccatgcttgcgagtccggttgcg
actcgagactacacttttgggcctaagattagtgggccggacttatggacttctgtgcta
ctgttgatatgttatttgggcctgttactacgagcccaactgttcgggctttatacttgg
actttgggttttatttgactgttacctgtgaactgtttatgattattacctatgtacaat
acgtgttgaacatacgtgcactgcttggcttgaatctgatacgaataatacctgtgatag
gacctaattgatttcctgcaacttaattgactttctgtgattaactgccgagcaaaccaa
ggtgagttcacaccctttacaaagcatgggattccctgggttgggaacggggttaaggaa
cgtggattcctcgtcctccttgggtaggacgtcagtggttcaggaatgtgattcctcgtc
cggatggacggataacacgtactagactaaaactctatcacgaagtccctcctttttgta
tcgactaatcgccgggccaatggcgagcgggtcattagttagatagcgctatttaggtct
gacaagcctcacaccgtgccgcagaggacgggcgtgaactaatggatctggggcacgtca
atgatgatagacattgatgtttttcagggcatataaacatgactacagtcagcagtcgat
acgctaacgagtctagggtacgcatggggtagcccccacggccgaaatgcctgataacta
acatggggtagcccccacggccgaaatgcctgataactaacatggggtagcccccacggc
cgaaatgcctgataactaacatggggtagcccccacggctggaatgccggagtaactgag
aatgaacatgtcacgtttttaaactatggggtaacccccacggcaggatgccagttaaag
taaactgttttcgaaacaactaaaacgaacacccaatcgtgaactcactcaactagttgt
tgactcgttactacatgctttgcaggaccttaggtactgagctggagcttgcatggagga
gggtcgttgtgggacacggattgctacgtgctgtgttaaacttgaacccattcgaactta
tgttttaactttatgacttatgcttccgcttacaatttaaacttatttgttttgaaacac
caatcgtattggttaacttttataactgttatatgcttgttcagtatgattggtggctgg
atcctggtcagtcacgcctccaagcggtagtactccgcaggtgggtttttggggggtgtg
acata
>RL2_sub3_c6_c5898_4_8218#Gypsy/LineageAiketas
gccgggtggccgcgatacgaacatacctagtctagaatacttgagaattttccctaatct
tcgcatacatgcctgaagggccgcgatacgaactattacgatacatgacttaatgaacga
atacaaggcttactatactattacaaataccgaactataaactgtgaactcgctcaacta
gttgttgatcctctgttacatgccttgcaggtcgttagatacttggagcttgcacaggga
ggagcaggtcgttgtggagcatggatcgtggatgccatgttaaaacatttaaacatttga
acttatgttacacattgggttttcatacttatgcttccgctacactttgaaaccatgatt
atgttttgaacacctatcgtattgactgattggtttacatttattttacttgatattaat
tacatgttcaatatgattggtggcttgatcctggtcagtcacgctcccaagcggtgatac
tccgcaggtggattttgggggtgtgacagattggtatcagagccattggttatagagaac
ttggttttaatatggggaaaacgttttttattaaaaccagactataaccaaaacagtgct
ctcaacgatccataacgacgcttcgctccacgtgcaagactcaacattctaggtaataag
gtttatgtttattgcctacttgctagaaatgcatagaactttgctcgtagtatgcttaga
ttacattgctcactacttgttattgattgagaacacctatgtgcttacactcttctgtca
tcgcactactcgcgaacgattctcatttacactacttttactatgaagatcatgtctgga
cgtgggaacatgactcaagaccagttgacggcacttatcaatgaacgagtagctgcgaca
cttgcagctgcaaacgcaggaggtataccctgcagtcgtaactcatcctaggatctttag
atcctacgttcctaaacaactcttatgtttaacctcgttctgatcttacacattaggtca
acacgctcatcagcccgtttgcactttcaagaacttcatggactgtcgtccaagctcatt
cagtggcaccgagggggcagtgggactcctccattggtttgagaagctagaatctgtgtt
cgaaatgtgtgaatgccctgaggctcgcagggtcaagtacgccactggtactttggaggg
aatcgcgttaacatggtggaacgcgcaagtacagatcctagggttggcagctgttaacgc
caccccttggaatgacttcaaggaactaattaaacgtgaatactgtactcgggaagacat
ccacaagctggaggatgagttttatcatttgaaaatgactgggtcagagattgaagctta
cactaaacggtcgaacgagctggccgtgttgtgtccaactatggtggaccctccaatcaa
gcgcattgagttgtatctcaaggggttagtgccagaaatccagagccatgtgacatcggc
taatcttgataatatccaggctattcagcgccttgctcatcgtattacggatcaggcagt
ggaacagaacaagctgccaaaatgcatcagggctaccaccactgctgttactacttatgc
tactcccagtgacaacaagagaaaatgggagggggattccagcaggggatcagtttctgt
tcagtctcaagcacaacaacgtaagacaaacgactaccagaatccgagtcagcagacatc
aggcagtcaggggcagggtggatatcggggaattcatccactgtgtaataagtgcaacag
acaccacagcgggcggtgtcgtaaggagcgttgtcagagatgtctcaagttagggcatga
agctaaagactgcaggagttcgcgacctgcaaatcagaatcagcaacatccaccactagc
tccacagaaccagcatcagcaacagcatcagcggggcaacaggggatgttttcagtgcgg
ggctgaaggtcattttaagcgtgattgtccccagttgaaccagaaccagaatcgcaacaa
taaccacaatcagggaaatggcaacaacaacaacaatggtgggaacaacaacggcaatga
agcaaggggtcgtgcatttgtgttggggcagggtgatgccagaaatgatcccaacgtagt
tatgggtaagtttcttctcgacgatatttatgttactgttttgtttgattcgggtgcgga
tacgagttatatgtctttgaaaatgagtaaattattaaaacgtacaccaacacccctaaa
caccaaacatgttgtagagctagcaaacggtaaaagtgtagaggccacacagatagttaa
gggttgtagcattgtgttagctggtcagactttctccatcgacctcattcctatagttct
gggtagtttcgacatcgtcatcggcatggattggttatctaagcagcaagcagagatcct
atgtaaggagaagatcattcgtattcctcgttcgggtaaagaacctctcgaagttcaagg
cgacaagagtggtgctgtggttggcatcatctctttcttgaaggctcagaaatgtttatg
aaagggtcatacggctatcttggcattagttactgatgcagctgcgaaagagaaaagaat
tgaggatattccagttgtacgcgaattccctcaagtgtttcccgaagatttacctggtct
accgcctcaccgtcaggtcgagtttcaagtcgagctagctccaggggcagcacctatagc
tcgcgcaccgtatcgtttagctccaactgaactggaagaattgtcaaagcagctacaaga
gctcttggataagggctttattcgtccaagctcttcgccttggggagctccagtattatt
cgtgaaaaagaaggatggcactttcaggatgtgcatcgattaccgcgaactgaacaaggt
cacagtgaagaaccgctatcctcttcctcgtattgacgacttattcgactagttgcaagg
gtcgagttactactccaagattgatctgaggtcagggtatcatcagctgagagtccggga
tgaggacgtctccaagacagtattcagaactcgctacggtcattacgagttccttgtcat
gccatttgggcttacgaacgcgcccgccatttttatggatcttatgaacagggtgtgcaa
accctatctagacaagttcgtcatcgttttcatcgacgacattctgatctactccaagag
tcaggaggaacacgagcagcacttacgacttatcttggaacttcttcaaaaggagcaact
gtacgcaaagttttcgaaatgtgacttctggcttcgtgaagtccacttcttaggccatgt
ggtgaacagggatgggattcatgtcgatccatccgaggtagattcgatcaggaattggcc
agcgcctagcactccaacggaaatacgccaattcttgggtttggcgggttactacaggcg
gtttatcaaagacttctcaaagatcgcgcagccgcttacgctactgacacagaaaggtgt
cacctaccgttggggagattctcaggaaaacgcttttcagtacttaaaggataggctttg
cagcgcacctattctctcattgcccgaaggcacggatgattttgtggtctattgtgacgc
atcgatacaggggctgggttgtgtattgatgcagcgggataaagttattgcctacgcctc
tcgtcaactcaaggttcatgaacggaactacacgacgcacgatttagagctgggagctgt
tgtttttgcacttaagatatggcgacactatctgtacggtaccaagtgcacaatttacac
cgatcacaggagtctcgagcatatcttcaagcagaaggaattgaacatgcgtcaacgacg
atgggtcgaactgcttaatgattacgaatgcgccatcaagtaccatccaggcaaagccaa
tgttgtggccgacgctctcagtcgaaaagacaccttacctaggcgtgtacgagctttgca
gctcactattcagtctgaacttcctgcacaaatacgagatgctcaggtggaagcattgaa
accagaaaacgtaaaggctgaagacttacgcggctcaaggcaacgaatggaacaaaagga
agacggtgcctactatgtaacggggcgtatctgggtcccactctatggcggtttacgaga
gcttgtgatggatgaagcacacaagtctcgctactcaatacatccagggtcggataaaat
gtaccacgatcttaaaacaacatattggtggcctagtatgaaagcccacatcgctactta
tgtcggcaagtgtttgacttgtgcaaaagtcaaagtggagtatcagaaaccagcgggcct
acttcagcaacccaagataccgcaatggaaatgggaagaaatttccatggatttcgttac
aggcctacccagatcccagcgtgggaatgacactatatgggtgatcgtggatcgactcac
caagtctgcacacttcctggctataaaggaaacggataagttctccactctcgcagacat
ttatcttaaagaagttgtttcgaggcacggggtgcccacctccatcatttcggatcggga
tgcacgattcacgtcagagctatggcaagcgatgcacaaatcttttggctcacgattaga
catgagcacagcatatcatccttagacggatgggcagtctgagcgaacgatccaaactct
tgaagacatgcttcgggcatgtgttattgatttcggcaacggctgggaaaagcacctccc
tttggtggagttctcatacaataacagctatcacaccagcatacaagccgctccattcga
ggcattgtacggacgtaaatgccggtcacctctctgttgggcagaggtgggggatagtca
gatcacgggtccagagattgtagtggacgccacggaaaagattgcacagatacgacaacg
catggcggcagcacgcgaccgtcagaaagcctacgcggacaagtgtaggaagcctttgga
atttcaggtcggggaccgggttttattaaaagtctcaccctggaagggtgtggttcgttt
tggcaaacggggcaaactaaatccgcggtatgtcggaccgttcgagatcattgagaaaat
aggcaaagtggcctacaagctaaacctaccagctgaactcggtgcagttcacaatgtatt
tcacgtgtcgaatctgaagaagtgcctgtcagatgagaccctcatagttccttttaagga
actcactatcgacgagcggttgcagttcgtcgaggagccagttgaaatcacggaccggga
tgttaagttcctcaaaaacaagagaatccctcttgttcgagttcgttggaactccaaacg
tggcccagagtacacctgggaacgcgaagaccagatgacagaaaagtacccccagttatt
cggaaccaatgcaaccactactgagactgaagctactactgcggaatttcgggacgaaat
tccaaatcaacggggggatgatgtgacaccccaggaaaaccagtgaacaatacagcttac
ctagcttcctcagtgagtgcgtaccaaatttcgggacgaaatttcttttaagttggggat
aatgtgacaactcgaattttcaagatttctatttcgcatttattgcacgttcattgttta
tgtagttaattatttgcacaattgattgctatggaattgtatacgttttgattcaatgaa
gtgtattgtgcgtttgtgcatggttatgtgttaattgtgatagacttgtcaaatatgtga
acttggtggtgaaactatgaaattgttatgagatggtgtgcatgtgtaaaatatgatact
tagggaggtagagggtaattagtgaaatcttagagatacttaaccctaatccttttttca
ctaatcattctctcaaaaccaaagcacgtactacattctctaatcccctaacaatcatca
ccatcatcattgacacaaggcattcaacactttgattccacattttctctagaatcaaca
caaggtaaatgcttattgtttattgatttcttgattattatcgattcttgattcttgatt
atgtgttcatgaaaaccctagttcctcatatagtattctgtgattttgatttgattatgg
atgattgcgattatgatgatgattagttgcatgcttgatagattgttcttgtgatggtta
ttgttattaagcattgatcgattgattaagattctgccgtttaagtgaatgaaattaggg
ttttagaatgatgaatgaaactgttgatcgaaaggaaacgtaactgttttaatggcaaat
atcgaattattgaatgtgttgtgtctgagtttttttatattatgctagtccgacttctgt
taaatcaaatagtctgagttttataatgttatgtaattgtccgaattcttgatgattgtg
atgtctgagttttatcataaggaaggattttgatccgagtttaatacaagaacaaacagt
ccgagtttgatatgtaaacacctatgatgtccgagttcttcatcaagtatggtccgacct
ttcattaagttcatatggtccgaagttaaaaaaaaggacatgaagtccgacttttatcat
aagtataatgtccgacttttatgataggagataagcttgtccgagttttgttacatggat
atcttgtccgatctttaaatcaaaacaaagaggggtccgagtttagtgaggtagatccga
gttttggatccctcatgtggtccgggtttcttgagctccacccatagtccgactttgtga
aagagtttccccaggtccgagttttgcacaatggggaggtgattgtctgagttttaatct
cctcactttgtccgaccttgttaaccccccctctagtccgaggttgtgaaggacaacctc
tcttgtccgagtttttgacaagggaaaacccttgtccgagttttttgtatgagagcccaa
ggtccgactttttggccatacatgcacattattcaatttgtttaatatgctagttcaact
ctcatgcttaataaccttaataacctactccgagttatgtgttgttgtgttgtctgaatt
tcccactggatattagtgtctgagttttaataatgtgtgatctgagtttacgaatgatgc
tgaattcaaaaccctgaatgaagaacacattgcatgttagtatatatgctactgtatatc
ctatctgatgtcattccgcacacaactatcacacgaatcacaactgtttagacatcaatg
acttgtaaaccctaattgaatgtaaacgcttatctcgaatttatgtgcaatgtatcctag
gtcgtgtgtaacggacttagacatttattaaaccctagaagcaatagcataccgagcaaa
ccaaggtgagttcacacagccaaggcatggggttcccagggtgggaatgggattgattta
tttatttgtacttctctagataatggaacgtagtgatatgatcctcgggtgaggaaggtg
attggttaagatactgctagactagtgatgcttatggaactgatcttcgcacacacgcca
gggttggctgcgataatatgactgatcttcgcacacatgccagggttggctgcgataata
tgactaatcttcgcacacatgcctaggaaggctgcgaactatacactaaaacttcgcaca
ggtgccgggtggccgcgatacgaacatacctagtctagaatacttgagaattttccctaa
tcttcgcatacatgcctgaagggccgcgatacgaactattacgatacatgacttaatgaa
cgaatacaaggcttactatactattacaaataccgaactataaactgtgaactcgctcaa
ctagttgttgatcctctgttacatgccttgcaggtcgttagatacttggagcttgcacag
ggaggagcaggtcgttgtggagcatggatcgtggatgccatgttaaaacatttaaacatt
tgaacttatgttacacattgggttttcatacttatgcttccgctacactttgaaaccatg
attatgttttgaacacctatcgtattgactgattggtttacatttattttacttgatatt
aattacatgttcaatatgattggtggcttgatcctggtcagtcacgctcccaagc
>Ungerer_07A15_26420_34049#Gypsy/LineageAiketas
atgtgacaactcgagtttctatgattccatttacgcatttattgcacgttcattgattgt
ttagttgtttatttgcacaattagttgctatggaattgtatacgttttgatgcaatgaat
cgtattgtgtgattgtgcatggttgtttgttacttatgaaagatttgtcaaatgtatgaa
cttggtggtgaaactgtgaaattgtttgagatggtgtactattgaaaaatataataatta
agggtgtatagagtaattagtgaaacttaaactattcttaaccctaatcccttttcacta
atcattacacaaaacaaaacacgtactttcattctttgattctctggcaatcatcatctc
catcacaagcacaagtctcctgcatcaatctgaatcttgcaatctagttagaatcaatcc
aaggacttgactgatttcttgtgagtgcataacctagcataccgagcaaaccaaggtgag
ttcacacagccaaggcatggggttcccagggtgggaatgggatttggatgatttattcgt
acatactgaactgatagaacctaatgatatggtcctcaggtgaggaagagtaatgataag
atacggctagactagtataccaattgaactgatcttcgcacacacgccaggggttggctg
cgatattatgactaatcattcgcacacatgccttgggaaggccgcgaactaaagatacta
aaacttcgcaagtaatgccagggtggccgcgatacaaatatgcatagtctaggatatttg
ggagtatttccccaaatcttcgcatacatgccgagaggcccgcgatggaaactaatacga
tacacgacttaacgaacgaacataatactactcatactattacaattactgaactttaca
ctgtgaactcgctcaactagttgttgactctctgttacatgccttgcaggtcgttagata
catggagcttgcacagggaggagtaggtcgttgtggagcatggatcgtggatgttttgtt
aaactttataacacttgaacttatgatatacattgggttttcatacttatgcttccgcta
cactttgaaactataattatgttttgaacacctatcgtattgaatgattggtttgcattt
attttacttgatattaattacatgttcaatatgattggtggcttgatcctggtcagtcac
gctcccaagcggtgatattccgcaggtggattttgggggtgtgacagattggtatcagag
ccattggttatagagaacttggttttaatatgggaaaaacgtttttattaaagccagact
ataaccagaacagtgctctcaacgatccacaacgacgcttcgctctacgtgcaagactca
acatcctaggtaataaggtttacgtttattgccagcttgctagaactatacagaaccttg
ctcgtagtatgcttagatttcattgactactatacgtcattacatgagaatacctgtgtg
cttacactcttctgtcatcgcattactcgtgaacctttctcacttactctacttttacta
tgaagatcatgtctggacgtgtgaacatgactcaagcccagttgatggcacttatcaatg
aacgagtagctgcggcacttgcagctgcaccagcaggtagtataccctgcggatgggata
cacactaggatctttgaatcctacattcctatatcaacctttgtatttaatattgtccta
ttctatgcacaataggtcaaaacgctcaacaacctgtctgcactttcaagaacttcatgg
actgtcgtccaagcacattcagtggcacggaaggagcagtgggactactccattggtttg
agaaactcgagtcggtattcgagatgtgtgaatgccctgaggctcgcagggtcaagtacg
ccactggtactttggaaggaatcgcgttaacttggtggaacgcgcaagtacaggtcctag
ggttggcagctgctaacgccaccccttggaatgatttcaaggaactgattaaacgtgaat
actgcacacgggaagacatccacaagttggaagacgagttttaccatttgaaaatgtatg
ggtcagaaattgaagcttataccaagaggtcaaacgagctggccgtgctgtgtccaacta
tggtggaccctccaatcaagcgcattgagttgtatctcaaggggttagcgccagaaatcc
agagccatgtgacatcggctaatcttgacaacatccaagctatccagcgccttgctcatc
gtattacggatcaggcagtagagcagaacaagctgccaaaacgcatcagtgctaccacta
ctgctgttactgcttctgctactcccagtgacaacaaaagaaaatgggatggggatttcc
agcaagggatcggcttcagttcagtcacaggttcagcagcgaaagactgacagttatcag
agtcccagtcagcactcttcaggcaatcaggggcagggtggatatcggggaattcaccca
ctatgtaataagtgcaacagacaccacagtggacggtgtcgcaaggaacgttgtcagaga
tgcctcaagttagggcatgaagctaaagactgcaggagtgcgcgacctgtgaatcagaac
caacaactacaactaccagctccacagaaccaacagcagcagccacagcgtggaaaccgg
gggtgtttccagtgtggggcagaaggtcatttcaaacgtgattgccctcaattgaaccag
aaccagaatcgcaacaacaacaacaacaaccagggcaacgggaacaacaacaacggggga
aacaacaacaacaatggcaacgaagctcggggtcgtgcctttgtgctgcgtcggggcgac
gcaatgaatgatcccaatgtggttatgggtaagtttcttctcgacgatatttatgttact
gtcttatttgattcgggtgccgatacaagttatatatcgttaaaagtgagtaaaatgtta
aaacgtacaccaacacccctaaacaccaaacatgtcgtagatttagcaaatggtaagagt
gtagaagccgcacacgtagtcaagggttgtagcatcgtcttagctggtcagaccttcttg
attgatcttatacccatagttttgggtagtttcgacatcgttatcggtatggattggtta
tcccaacatcacgcagagattttatgcaaggaaaagatagttcgcattccccgttctggc
aaggaacctcttggagttcaaggcgacaagagtggggctgtggttggcatcatctctttc
ttcaaggctcagaaatgtttacgaaaggggcacactgccatcttggcacttgttactgat
acatcagcgaaaaaaaagaagttggaggatgtaccagtagtacgcgactttcctcaggtg
tttcctgaagatttacctggactaccgcctcatcgtcaggtcgaattccagattgagtta
gctcctggagcagcaccaatagcccgcgcaccgtatcgtttggctccaactggactggaa
gaattgtcaaagcaactacaagagcttttggaaaagggcttcattcgtccaagctcttcg
ccttggggagctccaatgttgttcgtgaaaaagaaggacggtaccttcaggatgtgcata
gattaccgggaacttaacaaggtgacggtgaagaaccgttatccccttccgcgtatagac
gacttatttgaccagttgcaagggtcgagttactactccaagatagacctgaggtcaggg
tatcatcagctgagagtccgggatgaggacgtctccaaaaccgcattcggaactcgctac
ggtcactacgagtttcttgttatgccattcgggttaacgaacgcgcctgccatatttatg
gatctgatgaactgggtgtgcaagccgtacttagacaagtttgtgattgtcttcatcgac
gacattctgatttactccaagagtcaggaggagcacgagcagcacctacgattgattttg
gaacttcttcgaaaggaacaattgtacgccaagttttcaaaatgcgacttctggcttcgt
gaagtccactttctaggccacgtggtaaaccaggatgggattcatgttgatccatccaag
gtagattcgatcaggaactggcctgcaccgcgtacaccaacggaaatacgtcaattcttg
ggtttggcgggttactacaaacggtttatcaaagacttctcgaagatcgcacaaccgctt
acactgttgacacagaaaggtgtcacctaccgttggggtaatacgcaggaaaccgccttc
cagtatctaaaggatagactatgcagtgcacctattctctcattgccagagggcacggat
gattttgtggtttattgtgacgcgtcaatacagggtcttggttgtgtattgatgcaacgg
gataaagttattgcttacgcttcgcggcaactcaaggttcatgaacggaattacacgacg
cacgatttagagctgggagctgttgttttcgcgcttaagatatggcgacactacctgtac
ggtaccaagtgcacaatttacaccgatcacaggagtctcgagcatatccttaagcaaaag
gatttgaacatccggaaacgaagatgggtcgaacttctgaacgattacgaatgcgccatc
aagtaccatccaggcaaggccaatgttgtggctgatgccctcagtcggaaagatactaca
cctagacgtgtacgagctttgcaactcaccattcagtccagtcttcctgcacagatacga
actgctcagatagaagcattgaaacccgaaaacgtcaaggctgaagccttacgcggctca
aggcaacgaatggaacaaaaggaagacggcgcctactatgtaacagggcgtatttgggtc
ccactatatggcggattacgggaacttgtgatggacgaagcacacaagtcttgctactcg
gtacatccagggtcggataaaatgtaccacgatctcaaaacaacatactggtggcctagc
atgaaagcccacatcgctacttacgtcggcaagtgtttgacatgtgcaagagtcaaggtg
gagtatcagaaaccagcgggcctacttcagcaacccaagataccacaatggaaatgggaa
gaaatttccatggattttgttacaggcctacccagatcccagcgtgggaatgataccata
tgggtgatcgtggatcgactcaccaagtctgcacacttcctggctataaaggaaatggat
aagttctccactctcgcaaacgtttatcttaaagaagttgtttcgaggcacggggtgccc
acctccattatttcagatcgagatgcacgattcacgtcagagctatggcaagcgatgcac
aaatcttttggctcacggttagacatgagtacagcatatcatcctcagacggatgggcag
tctgagcgaacgatccagactctcgaagacatgcttcgggcatgcgttatcgacttcggc
aacagctgggaaaagcatctccctttggtggagttctcatacaataacagttatcacacc
agcatacaagccgctccatttgaggcattgtacgggcgtaaatgccggtcacctctctgt
tgggcagaggtgggggatagtcaaatcacgggtccagaacttatagtggacaccacggaa
aagattgcacaaatacgacaacgcatggcggcagcacgcgaccgtcggaaaagctacgcg
gataagcgtaggaagccattagaatttcaggtcggggaccgggtcttacttaaagtctca
ccctggaagggtgtggttcgttttggtaaacggggcaaactaaatccacggtacgttgga
ccgttcgaaatcactgaaaggataggcaaagtggcctacagactaaacctaccagctgaa
ctcggtgcagttcacaacgtattccacgtgtcgaatctgaagaagtgtctgtcagatgag
acccttatagttccttttaaggaactcactatcgacgagcggttgcagttcgtcgaggaa
ccagttgaaatcacggaccgggatgtcaaggtcctcaagaacactagaatacctctggta
cgagttcgttggaactcccgtcgcggcccagagttcacctgggagcgtgaagatcaaatg
aaactcaagtatccccagttattcagaaccaatgcaaccactactgaggctgaagctact
actactgaatttcgggacgaaattccaaatcaacggggggatgatgtgacaccccaggaa
aaccagtaaacaatacaacttacctagcttcctcagtaaccgcatgctaaatttcgggac
gaaatttctttcaagttggggataatgtgacaactcgagtttctatgattccatttacgc
atttattgcacgttcattgattgtttagttgtttatttgcacaattagttgctatggaat
tgtatacgttttgatgcaatgaatcgtattgtgtgattgtgcatggttgtttgttactta
tgaaagatttgtcaaatgtatgaacttggtggtgaaactgtgaaattgtttgagatggtg
tactattgaaaaatataataattaagggtgtatagagtaattagtgaaacttaaactatt
cttaaccctaatcccttttcactaatcattacacaaaacaaaacacgtactttcattctt
tgattctctggaaatcatcatctccatcacaagcacaagtctcctgcatcaatctgaatc
ttgcaatctagttagaatcaatccaaggacttgactgatttcttgtgagtgcataaccta
gcataccgagcaaaccaaggtgagttcacacagccaaggcatggggttcccagggtggga
atgggatttggatgatttattcgtacatactgaactgatagaacctaatgatatggtcct
caggtgaggaagagtaatgataagatacggctagactagtataccaattgaactgatctt
cgcacacacgccaggggttggctgcgatattatgaataatcattcgcacacatgccttgg
gaaggccgcgaactaaagatactaaaacttcgcaagtaatgccagggtggccgcgataca
aatatgcatagtctaggatatttgggagtatttccccaaatcttcgcatacatgccgaga
ggcccgcgatggaaactaatacgatacacgacttaacgaacgaacataatactactcata
ctattacaattactgaactttacactgtgaactcgctcaactagttgttgactctctgtt
acatgccttgcaggtcgttagatacatggagcttgcacagggaggagcaggtcgttgtgg
agcatggatcgtggatgttttgttaaactttataacacttgaacttatgatatacattgg
gttttcatacttatgcttccgctacactttgaaactataattatgttttgaacacctatc
gtattgaatgattggtttgcatttattttacttgatattaattacatgttcaatatgatt
ggtggcttgatcctggtcagtcacgctcccaagcggtgatattccgcaggtggattttgg
gggtgtgaca
>Ungerer_07A15_39067_48671#Gypsy/LineageAiketas
tgtgacaactcgaatttccaagatttctattacgcatttattgcacgtttattaattgtt
tatttgtttgcttgcacaattggtttgctatgaaactgtatacgttttgatataatatag
tgtttggtagtggtgcatggttatgtgttacttgtgaaaggtttgacaaataatggaatg
tggtgttgaaactgtaataaataatactaaagggtgcttagggttgatagtgaaacttta
acaactcataaccctaattcttttccctaatcattctctaatcattcacaaagaatcaaa
aacacgtactttcacctcctctaatcctctctacaacaccttctcatcattcttggattc
acaagttcttttgcatcaagtttgattgccaatccatctagaatcgaatcaaggtaattg
tttaatcattgtttgtgattggttgattgttattaatccttgattcttgtgattcatgta
aaccctagttccacatgtaatgatttggtgttattgaattctgattattgtgtactggtg
ttgattgttgtataaccattgcttgatgatctaaatgattgatttgtagaaagtgttgat
gattgatttcattctacattagtatgaattatggtttttgattataagagaacgaaactg
ttgaatgtacgtgtgtaactgtttcaatcgcaattttgattgtctgagttttgataaaat
atgttagtcatgaaatagtctgagttttgataataaaacacatgatgtccgagctttata
agtgttaatggttgtccgagattttgaataaaacaagcaaggtccgagttttagtattga
actatgatgtccgagtttcaagtttggagctcctgtccgaatttttattgatattagtgt
gaccgagtttgtaaaggcaacataggtccgagtttgtacatataaacacttggtccgact
tttatcatggagcctaggtccgagttttatgatcttgtttccttggtccgaacttaaacc
cccaaacccctatccgagttttgagcccacccctagtccgactttattgataaacaaggg
gtccgagtttttgatcctaaccttttgtccgacttttataaaggggaacccccccccccc
actagtccgagtttcagatattactaatcaagtccgaatttttaacccccaacacattgg
tccgagttttgtgacttatttctcatgtactatccgactttcaaacaggggaaacccccc
cccccccacacttgtctgagtattgaatctgatgtgtgtttaatatgaggctctgtacgt
atatatataatgattgaatctgataggttgtgtatgtcacattcttaagccgctaactcg
gttaaacttgttaagtttatcaacgccgttgaatatacgaagtgtgttaacagtgacaca
tacgttaacctccatgttagacttaaaggtgaaagtaaagatgtgacgcatgaaatatgt
gaatacgatgaattgattacatgatgtatgattctatgtgtataatcatatgatactgaa
tgcaactatatgattctacgtgcgtgaacattctatgtgatatcatcatgtacacaataa
acacacacaaagcaccgttacttgaatatcgaggattgtaaaccctaattgaatgaatca
tgtgcaatatatcctaggtcgtgtgtaacggacttagagattaataaaccctagaagcaa
taacataccgagcaaaccaaggtgagttcacacagccaaggcatggggttcccgggtggg
aatgggatttgatgaactattgtatatacttcgctgatagaactacgactagactagtaa
cacttattgaactgatcttcgtacacctgccaagggttggccgcaatattatgactgact
tcgcacacctgcctttggaaggccgcgagctgaatttactaatcttcgcacacctgcctg
gtaggccgcgatacagataaacctagtctagaatactcgggatgaacatcccctaatatc
ttcgcatacctgcctgggaggccgcgatggaaactaatacgatacatgacataacgaacg
aacatactactactcacgctatactattactgaactgttaactgtgaactcgctcaacta
gttgttgatcctctgttacatgccttgtaggtcgttagatacatggagcttgcacaggga
ggagcaggtcgttgtggagcatggatcgtggatgccatgttaagacatttaaacatttga
acttatgttacacattgggttttcatacttatgcttccgctatactttgaaactatgatt
atgttttgaacacctatcgtattgaatgattggtttacatttattacacttgatattaat
tacatgttcgatatgattggtggcttgatcctggtcagtcacgctcccaagcggtggtac
tccgcgtgtggattttgggggtgtgacagattggtatcagagccattggttatagagaac
ttggttttaatatgggaaaacgtttttattaaaaccagactataaccagaacagtgctct
caacgatccacaacgacgcttcgctccacgtgcaagactcgacatcctaggtaataaggt
ttatgtttattacctacttgctagaattgcatagaactttgctcgtagtatgcttacatt
actttgctcactacttgttactgcttgagaacacctatatgcctacacttttctgtcatc
gcactactcgcgaaccattcatacttacgctacctttactgtttgatcatgtctggacgt
gttaacatgactcaagcccagttgacggctctcattaacgaacaagttgctgcggcactt
gcagccgcacaagcaggaggtataacctgctattccagacctatcctaggatgttagatc
ctactctcgtgacccaactctcgcgcttaaccttgacctatctttctcgcgcaacgggtc
agaacgcatagcaacctgtctgcacattcaagaacttcatggactgtcgtccaagcacat
tcagtggcacagaaggagcagtgggactactccattggtttgggaagctcgagtcggtat
tcgagatgcgtgaatgccctgaggctcgcagggtcaagtacgccactggtactttggaag
gaatcgcgctaacctggtggaacgcgcaagttcagatattagggctggcagctgctaacg
ccaccccttggaacgaattcaaagaacgcattaaaagggaatactgcacgcgtgatgaca
tccacaagttggaagtggagctttaccatttgaaaatgacggggtcaggaaattgatgct
tatacgaaacggtcgaacgaactggccatcttgtgtccaaccatggtggaccctccaagc
aagcgtatcgaattgtacctcaagggtctagcctcagagattcagagccatgctacatcg
gctaacctcgacaatatccaagacattcagcgtcttgctcatcgcctcgcggatcaggca
gtggaacagaacaggctgcctagttgtatcagcgctattactaccgctatcacttctgct
actcccgctactcctagtgacaacaagcggaaatgggatgggtattccagcaagggttcc
gctaccgttcagtctcaagtacagcagcagcgcaagaatagtgatcaccagagcccgagt
catccaacttctggtggtcaggggcagggtggatatcggggaattcacccaaggtgtaac
gaatgcaacagacaccacggtggttagtgcaacgagggacgttgccagaagtgcctcaag
atgggccatgaagctaaggattcaggagcccacggcttgcaaatcggaatcgccagcagc
aacagcaagcagaaatcctatgcaaagaaaagattgtttgcattcctcgttctggtcaag
aacctctcgaagttcaaagcgacaaaagtggtgctgtggttggcatcacctctttctaga
aggctcagaaatgtttgcggaagggccacaccgcaattttggctctcgttactgacgcat
cagcgaaagaaaagaagttggaagatcatccagttgtacgcgactttcctcaggtgtttc
ctaaagacttacctggtctaccgcctcatcgtcaggacgaatttcaaatcgagctcgctc
caggagcagcacccatagctcgagcaccgtatcgcttagctccatcagaatcggaagaac
tatcgacgcagctataagaaaccttggataagggatttatccgacctatctcttcgcctt
ggggagctacaagaactattggataccaattatcggtgaaaaagaaggatggcaccttca
ggatgtgaaattgattaccgtgaactgaacaaggtcaaagtgaagaaccgttatcctctt
ccacgcattgacgacttattcgaccagttgcaaaggtcgagttactactccaaggttgat
ctaaggtctggttatcatcagctgagagtccaggatgaggacgtctccaagacagcattc
agaactcgctacggccattacgagtttctcgtcatgccattcgggcttacgaacgcgcct
gcagtcttcatggatcttatgaatagggtgtgcaaaccctatcttgacaagttcgtcatt
gtcttcatcgacgacattctgatatactccaagagtcaggaggaacacgagcagcactta
cgtcttatcttggaacttcttcgaaaggagcaactgtacgcaaagttttcaaaatgcgac
ttctgcttcgtgaagtccacttcttaggccatgtggtgaacagggatgggattcacgtcg
atccatccaaggtggattcgatcaagaactggcctgcaccgcgtacaccaacggaaatac
gccaattcttgggcttggcggggtattatagacgatttattaaagacttctccaagatcg
cgcagccgctcacaatgttgacacagaaaggtgtcacctaccgttggggagattcccagg
aaacggcctttcagtacttaaaggataggctttgcagcgcacctattctctcattgccag
aaggcacggatgattttgtggtctattgcgacgcgtcgatacaggggcttggttgtgtat
tgatgcagcgggataaagttattgcctacgcctctcgtcaactcaaggttcatgaacgga
actacacgacgcacgatttagagctgggagctgttgtttttgcgcttaagatatggcgac
actacatgtacggtaccaggtgcacgatttacaccgatcacaggagtctcgagcatatcc
ttaagcaaaaggatttgaacatgcgtcaacgaagatgggtcgaactactgaacgattacg
aatgcgccatcaagtatcatccaggcaaggcaaatgttgtggccgacgccctcagtcgaa
aggacaccctacctaagcgcgtgcgagtgctacagcttactattcagtccagtcttcctg
cacagatacgaactgctcagatagaagcgttaaaacctgaaaacgtcaaagctgaagctt
tacgcggctcaaggcaacgaatggaacaaaaggaagacggcgcctactatgtaacggggc
gtatttgggtcccactttatggcggtttacgagaacttgtgatggacgaagcacacaagt
ctcgctactcggtacatccagggtcggacaaaatgtaccacgacatcagaactacttatt
ggtggcctagcatgaaggcccacatcgccacctatgttggcaagtgcttgacctgtgcaa
gagtcaaggttgaatatcagaaacccgcaggcctacttcagcagcctaagatacctgaat
gcaaatgggaagaaatttccatggatttcgttacaggcctacccagatcccagcgtggga
atgatactatatgggtgatcgtggatcgactcaccaagtctgcacacttcctagctataa
aggaaacggataagttctccactctcgcagacatctatcttaaagaagttgtttcgaggc
acggggtgcccacctccattatttcggatcgggacgcacgattcacgtcagagctatggc
aagcgacgcacaaatcttttggtttacgtttagacatgagcacagcatatcatcctcaga
cggatgggcagtctgagcggacgatccagactcttgaagacatgcttcgggcatgtgtta
tcgatttcggcaacggctgggaaaagcatctccctttggtggagttttcgtataataaca
gttatcacaccagcatacaagccgctccattcgaggcattgtacggacgtaaatgccggt
cacctctctgttgggcagaggttggggatagtcagatcacgggtccagagattgtagtgg
acgccacagaaaagattgcacagatacaacaacgcatggcggcagcacgcgaccgtcaga
aagcctacgcggataagcgtaagaagccattggaatttcaggtcggagaccgggttttat
taaaagtctcaccctggaagggtgtggttcgttttggtaaacgaggcaaactcaatccac
ggtatgttggaccgttcgaaatcactgaaagaataggcccagtagcctacagactgaacg
taccagctgaactcggtgcagttcacaatgtatttcacgtgtcgaatctgaagaagtgcc
tgtcagatgagaccctcataattccttttaaggaactcactatcgatgagcggttgcagt
tcgtcgaggaaccagttgaaatcacggaccgggatgttaaggtcctcaaacacaagagaa
tccctcttgttcgagttcgttggaactcccgacgtggcctagagtacacctgggaacgcg
aagaccaaatgaaagaaaagtacccccagttattcagaaccaatgcatccactactgagg
ctgaagctactactactgaatttcgggacgaaattccaaatcaacggggggatgatgtga
caccccaggaaaaccagtgaacaatacagcttacctagcttcctcagtgagtgcgtacca
aatttcgggacggaatttcttttaagttggggataatgtgacaactcgaatttccaagat
ttctattacgcatttattgcacgtttattaattgtttatttgtttgcttgcacaattggt
ttgctatgaaactgtatacgttttgatataatatagtgtttggtagtggtgcatggttat
gtgtttcttgtgaaagatttgacaaataatggaatgtggtgttgaaactgtaataaataa
tactaaagggtgcttagggttgatagtgaaactttaacaactcataaccctaattctttt
ccctaatcattctctaatcattcacaaagaatcaaaaacacgtactttcacctcctctaa
tcctctctacaacaccttctcatcattcttggattcacaagttcttttgcatcaagtttg
attgccaatccatctagaatcgaatcaaggtaattgtttaatcattgtttgtgattggtt
gattgttattaatccttgattcttgtgattcatgtaaaccctagttccacatgtaatgat
ttggtgttattgaattctgattattgtgtactggtgttgattgttgtataaccattgctt
gatgatctaaatgattgatttgtagaaagtgttgatgattgatttcattctacattagta
tgaattagggtttttgattgtaagagaacgaaactgttgaatgtacgtgtgtaactgttt
caatcgcaattttgattgtctgagttttgataaaatatgttagtcatgaaatagtctgag
ttttgataataaaacacatgatgtccgagctttataagtgttaatggttgtccgagattt
tgaataaaacaagcaaggtccgagttttagtattgaactatgatgtccgagtttcaagtt
tggagctcctgtccgaatttttattgatattagtgtgaccgagtttgtaaaggcaacata
ggtccgagtttgtacatataaacacttggtccgacttttatcatggagcctaggtccgag
ttttatgatcttgtttccttggtccgaacttaaacccccaaacccctatccgagttttga
gcccacccctagtccgactttattgataaacaaggggtccgagtttttgatcctaacctt
ttgtccgacttttataaaggggaaccccccccccccccactagtccgagtttcagatatt
actaatcaagtccgaatttttaacccccaacacattggtccgagttttgtgacttatttc
tcatgtactatccgactttcaaacaggggaaaccccccccccccacacttgtctgagtat
tgaatctgatgtgtgtttaatatgaggctctgtacgtatatatataatgattgaatctga
taggttgtgtatgtcacattcttaagccgctaactcggttaaacttgttaagtttatcaa
cgccgttgaatatacgaagtgtgttaacagtgacacatacgttaacctccatgttagact
taaaggtgaaagtaaagatgtgacgcatgaaatatgtgaatacgatgaattgattacatg
atgtatgattctatgtgtataatcatatgatactgaatgcaactatatgattctacgtgc
gtgaacattctatgtaatatcatcatgtacacaataaacacacacaaagcaccgttgctt
gaatatcgaggattgtaaaccctaattaaatgaatcatgtgcaatatatcctaggtcgtg
tgtaacggacttagagattaataaaccctagaagcaataacataccgagcaaaccaaggt
gagttcacacagccaaggcatggggttcccgggtgggaatgggatttgatgaactattgt
atatacttcgctgatagaactacgactagactagtaacacttattgaactgatcttcgta
cacctgccaagggttggccgcgatattatgactgacttcgcacacctgcctttggaaggc
cgcgaactgaatttactaatcttcgcacacctgcctggtaggccgcgatacagataaacc
tagtctagaatactcgggatgaacatcccctaatatcttcgcatacctacctgggaggcc
gcgatggaaactaatacgatacatgacataacgaacgaacatactactactcacgctata
ctattactgaactgttaactgtgaactcgctcaactagttgttgatcctctgttacatgc
cttgcaggtcgttagatacatggagcttgcacagggaggagcaggtcgttgtggagcatg
gatcgtggatgccatgttaagacatttaaacatttgaacttatgttacacattgggtttt
catacttatgcttccgctatactttgaaactatgattatgttttgaacacctatcgtatt
gaatgattggtttacatttattacacttgatattaattacatgttcgatatgattggtgg
cttgatcctggtcagtcacgctcccaagcggtggtactccgcgtgtggattttgggggtg
tgaca
>Ungerer_07A15_68991_79849#Gypsy/LineageAiketas
ggggtgagccacaagaatctgcatttcaacacctaaaggatagactttgtagcgcaccta
ttctcttgttgcctgaaggcacagacgattttgtagtttattgtgacgcatcaatacagg
gtattgattgtgtattgatgcacgggataaattcattgcttacgcctcgcgccaacttaa
gattcatgaaaggaattacactacacacgatttggagctgggagctgttattttcgcact
taagatatggagacatttcctgtacggtaccaagtgcactatctacatcgatcacaggag
tctcgagcatatcttcaagcaaaaggaattgaacatgcgacaacgtcgatgggtcgagtt
attgaacgattacgaatgtgccatcaagtaccatccaggcaaggccaatgttgtggccga
cgccctcagtcgaaaagataccacacctaggcgtgtgcgagcactacaactcaccatcca
atctattcttccttcacagatacgagatgctcaggtagaagcattgaaaccagaaaacgt
cagggctgaagccctacgcggctcaaggcagcggttagaacaaaaggaagacggcgccta
ctatgtaacaggacgcatctggatcccactctatggcaacctgcgagagcttgtgatgga
tgaagcacataagtcccgctactcagtacatcccggttcggataagatgtaccacgatct
cagaactacgtattggtggcctagtatgaaagctcacatagcaacttacgttagcaaatg
tttgacttgtgtgagagtcaagaccgaataccagaaaccatcgggcctactccagcaacc
aaagataccgcaatggaaatgggaggaaatttccatggatattgttactggtctgcttag
atctcaacgtggaaatgatactatttgggtgatcgtggatcgactcactaagtctgcaca
cttcttggctatcaaggaaacagacaagttctctaccttagcacacatttacttaaagga
agtggtttagaggcacggggtgccaacctccattatttctgatcgtgatgcacgttttac
tttagaactgtggcaagcaatgcacaaatgttttggctctcggttagacatgagcacagc
ttatcaccctcaaacgaatgggcagtctgaacgcaccatccagactctagaagacatgct
tcgggcttgtgttatcgatttcggcaacggctgggaaaaacatcttctgttagtggagtt
tttgtataacaacagttaccacaccagcattcaagccgctccatttgaggcattgtacgg
gcgtaaatgccgatcacctctttgttgggcagaggtgggtgatagtcaaatcacgggtcc
agaacttgtagtagacgcaacggaaagaattgctcagatacgacaacatatggcggcagc
tcgtgaccgtcagaaaagctacgctaataagcgcaggaaaccactcgagttccaggttgg
ggatcgagtgctactcaaagtctcaccctggaacggtgtagttcgttttggcaaatgagg
caagctcaatccgcgatatgtcggaccgttcgaaatcatagagaaaataggcaaagtggc
ctacaaactgaatctaccagcagaacttggtggagttcacaacgtctttcacgtgtcaaa
tctgaagaagtgtctgtcagatgagaccttgatagttcctttgaaggagctcactatcga
cgatcagttgcgattcgtcaaggaaccagttgaaatcacggaccgagatgttaaggtcct
caagcacaccagaatacctcttgttcgagttcgttgaaactcccgtcgtggcctagagtt
tacctgggaatgagaagaccaaatgaaactcaagtatccccagttgttcaagaacaatgc
aactactactgaggctgaagctactacagaatttcgggacgaaattccaaatcaacatgg
ggatgatgtgacaccccaggaaaaccaggaaacaacacaacacaactagcttcctcagta
accatgtgctaaatttcgggacgaaatttctttcaagttggggataatgtgacaacccga
gtattcaaggtctctatttgactcaacttagtacttatttgcaatgtacgtttttatatt
tagttggtgtgcaatatacgtgttgcttatagattcgtggtgtgtgatgtgcgttaggtg
taatatatttttgatgagtatttaagccccttttttacacttttagccaagttttaaatt
tataaaacacgatattcactaacactaaacacacatatgggcaagtgcacccatcgtgga
cgtagtatagtgttggtaagataccgaggtcgtccaaggacacaagagcttttagtaccg
gtttatcctcaacgtctaatcaaatcaaaaagtgagaaaaatgttttaaactaagaaaaa
taaaaactaactaaatgctgaaaaataaaaataaaataaaaacagatagacaagatgaat
cacttggatccgacatgtgtattagtataacctttgattattttcgcacttttgcacttg
tttaagagattatcttagttattgtagtaggcccctcttttgaaggcgacgttaccctca
acccagtagtttgagtcagcaaggatacaatcctaaagggtcggattattgaaagataat
gaattaagttattaatgcaaattgtggtaggccccgcttttggcggtgacgttaccctcg
gctaagtagtctgagtcagcagggatacagtcctaaatagccgggttatagtattaatag
tagttaacttatgagggggtcaaagagtttggatccccgccatccaatacctatgggcat
tgaaggagatcctactaaaattgacccaggtcccaagcaggacctctaaacgctgaacaa
gggcaagacccttaccaaaccgttcccttaacccccgaccaggtagccaacatacctcca
tatagaccgtggagatatgaatggtgaaaatcttttattttatatagacagtaaaataat
gccaagacaccacggacaaacgataaggaaagatcaccttcaacataagtaactagttat
taaagtcattaatacaaaaccaaataaaaagtgcaaaagattaaaaataaaaagtattat
actaaacacttgtcttcaccaagtgatgtaagagacttaggcaaacatggccttgattgt
caagatctcttacgatcaatcttggatcccgagacgactcacacactctatgatggacaa
tggatgatggtggtggatgatggtgttatggtggtggtgggtggtggatgaagtgtgaga
gaggtggtgtgccaagggatgagagagaatggaaccaagctcctctatttataggctgaa
cagaaggctggacacggcctcgtgtccgctggacacggccccgtgcccgtctgacattct
ctctcttcattaattgtaattcgcaattacaattaatgcgcctgctgtactttcaccacg
cccccgtgcccgctggacacggccccgtggtgggcaatggaagcttctactggtttgtct
tttctgctgcttcctgggcacgcccccgtgttcgttggacacggggcgtgttcagactct
gtttcttctcctttgccttgggaggtgccgttgagggtccgggcagtctacttttgttcc
ttttcttgtatttatggtagaattagttgtctttttgcttcttttgtgattttgagctca
tttcatcctgaaaatacaaaaggaagacaaaaacactctttttccaacattagtacttaa
aaagggttagttttatgccttaattgatgtgatttatatgttgcattttacacacatcag
tgtgtatgttaggtgtgtatgtgttatacatatcttgtattaacattatgatttgtaatg
attaaaacatggatccttattaccaaacaccccacctgaaaacaccctcccctcacgaaa
acaccttagtgttttcgtcacccaccccctacgaaatcacaccaaccgaaaacacccctt
gtggtgaaaacactttgtgttttcgtccactaaggggccaacgaaaacaagaatgggcct
cggcccagtaacaactaaatataggaactgttctaactcgtgcaagaaatcgataattgg
caaaaccctaaccacctctcacattctctctcgctaacctttgaacctgacggcaaattt
gcgttccctgaattctcaagatcaatctaaatattgtctcgttcgttacggttagtgtta
acctttaactgattgtttgatttaaatctattgtatgaacgatttgtttattatcgtaac
tgtggttgttttacgaacgtaagactgaatgatcgttatatatagatgtattgtcttcaa
actgtcatgtatattgggtggtatgattgaccgtgtgtgcctgtaaataaatgacctgct
gtgtgattatgatcttagtctcgcatgatttggcaatttatacgtttatatatcaatgat
ttgattaaatgatttcgtagatgattaatcacataactgttagatgagaatagggttgct
gtgttattcgtaactgttgctgttgttgatgacgatgtaccagcgaaaacacaggggcca
cgaaaacacatagggtcagacgaaaacactttgtgttttcgtcacaccttatgctcgacg
aaaacaaaggggttttcgtcagacaaggatttcgccaagcatggtgttttcgccactagg
cttttcgcccaatagggttttcgtccaaaacattttttcgccacaagtgttttcgccatg
cattgtgttctcgttctgtgtctgtgtctgttagctcagttaagttaagaaggttaacgc
cgttagttgttaactctgttaagtggttagccctgttaagtattaactgtgttaagtatg
ccaaataggttatgtatgttaactgggttatgttaattatgttaactatgataagctcat
tatgtatgataactctgttatgacacagtgtttatgttaaagtgtgttaactcaactatg
catgttagttctgttaatcttgattaacgtcgttatcacagttaagtttaccaagactgt
taatgaatatctaagttaaaataaactgaggaagcctataaggtaaagcttgaattgcgt
gaattgattaactgcttatgtgttacatgatgttaactttcaaacacaccttgtgacata
gagtgtatgtgaaaccttacaaacatgtactgactgagcatatgtggataaatataggac
ttgactgattacttgtgagcatagtttagcataccgagcaaaccaaggtgagttcacact
ctttccaaggcatgggaatcccaagggttgggaatgggttaatgatttaaacggtaacta
caaccatcctccgtgggtaggatgccaagattacacactggaccaaacctctatcattga
agtccctcactttatcgacttaatcgccgaggcctatggcgagcgggtcattagttaata
gcgctattaggtttaacaaacctcacaccgtgtcgttcgaacgggcgtgtactaatggag
tatgggcaaagggtcaatgctgatagacattgacttagggcacctcttacattttcatag
cagtcaatacatacggtctagtaacacatgggaagcccccactaatcttcacaaacatgt
ctgggagaccgcgatacgaattaatacaaaacatggtttacaaaaagaacatatgattta
cgaaacgactactataactggacaaccaactgtgaactcgctcaactttgttgttgactc
gttgttacatgccttgcaagtcgttaggtacccatggagcttgcacagggaggcgcggtc
attatgggacatggcagtgtgtgcaatgctaaaacattactttatttcatacttaatact
tacattgggtttttacaattatacttccgctaaacacttaactacgtttttgatttgaaa
cacctttcatattgtgtggttgaatttacttattgcttgttatgttcaatatgattggtg
gcttgatcctggtcagtcacgcctccaagcggtgatactccgcatgtggattttgggggt
gtgacagattggtatcagagccattggttatagtgaacttggttttaataagggaaaagg
gtttttattaaaatcagactataacctgtacagtgctcaacgatccacaacgacgcttcg
ctccacgtgcaagactcaacactataggtgatactattcatgtttacattacctacttgt
tagaaacatactacattgctcatggtatgcttagataacgtagcaactactatttgaaaa
ccttgtttgctcacactcttctgtcattctacacttgcgtattgatacaacgcacttctc
acttgtgttctcttacttgtgaagatcatgagtggacgcgttaacatgactcaagcccag
ttgacggctctgattaacgaacaagttgttgcgccacttgcagccgcacaagcagaaggt
ataccctgcagttgtaactcactttaggatctttagatcctacactcctaaaccaactct
tgtgtttaaccttgtcctgttcttaaacacaacaggtcaacacgcccagccacctgtatg
caccttcaagactttcatggactgtcgtcctagtactttcagtggcactgaaggggcagt
tggactcctccactggttcgagaagctcgagtcggtcttcaaaatgtgtgaatgccctaa
ggttcgtagggtgaagtacgccactggtactctcgaaggcgtggcgttggcttggtggaa
cgcacaagtgcaaatgttggggctggtagctgccaatgccaccccatggaacgactttaa
ggaactgatcaagcgagaatactgtagtcgtgatgacatccacaagttagaagtggagtt
ctttaacctgaagatgacagtgtcagaaatagaggcgtatactaaaaggtcaaacgagct
ggccatcttgtgtccaactatggtggaccctcccatcaagcgtatcgaactgtatctcag
gggtcttgtaccagaaattcaaagccatgtgacttcggctaaccttgctactatccagga
tgttactcgtcttgctcatcgtctcacagaccaggcagtggagcagaatagactgcctaa
gcgcatcggtgctactactactactactactaccacttctactactcccagtgataacaa
gcgaaaatgggatggagcctccagcaagggttcgacttcagttctgtcccaggcacagca
gcgaaagattgatgactatcagagccctggtcagcaatcttctggtagtcaaaggcaggg
tggatatcgaggaaacctcccgaagtgtaacacatgcaacaggcaccacaatggtcagtg
caacaagggtcgttgtcagaggtgtctcaagatgggtcatgaagctaaggattgtaggag
ctcacgacctgcgaatcagaaccaacaacaacaaccacccgcttcacagaactagcagcg
gcaacagcgaggtaacaggggatgctttcagtgtggtgctgaaggccacttcaagcggga
ctgccccagttaaatcaaaatccgaacaacaacaacaacaacaacaataatcagggcaat
gggaacaacaacgggggaaacaatgatggaaacaatggtgccaggggtcgagcgttcgtg
ctggggcagggtgaagcaaggaatgatcctaatgtggtgatgggtaagttccttctcgat
gacttttatgttactgttttatttgattcgggtgcggataccagttatatgtctctgaaa
gttagtcaaatgcttaaacgtacaccaactcctttaaacaccaaacatgtcgtagagtta
gccaagggtaaaagtttagaggccacacacacagtcaagggttgtaacatcgtcttagct
ggtcagacgttctccatcgttctcattcctatagttctgggtagtttcgacatcgttatc
gggatggattggttatcccaacagtaagcagagatcctatgcaaagagaagattattcgt
attccccgttctggtaaagaacctctcgaagttcaaggcgacaagagtggtgctgtggtg
ggcatcatctcctttcttaaggcccagaagtgtttacgaaagggccacaccgctatcttg
gcacttgtcactgacgcgtcaacgaaagagatgaagatcgaggatattccagtagtacgc
gacttccctcaagtgtttcctgaggatttacctgggctaccgcctcatcgccaggtcaaa
ttccaaatcgagctagctcccggagcagcacccgtagctcgagcaccttatcgcttagca
ccagcaggattggaagaactatcctaacaactgcaagaactcttggataagggtttcatt
tgtcctagctcttcgccttgggggctccagtattgtttgtgaagaagaaagacggtacct
tccgtatgtgcatagattaccgcgaattaaacaaggtgaccgtaaagaaccgctatcctc
ttccacgtattgatgacttgttcgatcaacttcaagggtcgagctactattcaaagatta
atctgaggtcaggctaccatcaactgagagtctgggatgaggacgtctccaaaacagcat
tcagaactcgctacggccactacgagtttctagttatgccatttgggttaacaaacgcac
ctgcagtcttcatggatcttatgaacagggtatgcaagccttacttggataagtttgtga
ttgtattcatcgacgacattctgatctactctaagagtcgggaggaacacgagcagcatt
tacgacttattttggaactccttctaacagaacagctgtatgccaagttttaaaaatgtg
acttctggcttcgggaagtccatttcttaggccacgtggtaaatcggaatgggattcacg
ttgatccatcaaaagttgactcgatcaagaactgggctgcacctcgcacaccaacggaaa
ttcgccaattcgtgggtttggcaggttactacaggaggttcatcaaggatttttccaaga
ttgcgcagcctctcactttactaactcagaaaggagtcacttaccgttggggtgagccac
aagaatctgcatttcaacacctaaaggatagactttgtagcgcacctattctctcgttgc
ttgacggcacagacgattttgtagtttattgtgacgcatcaatacagggtcttgattgtg
tattgatgcaacgggataaattcattgcttacgcctcgcgccaacttaagattcatgaaa
ggaattacactacacatgatttggagctgggagctgttattttcgcacttaagatgtgga
gacatttcctgtacggtaccaagtgcactatctacaccaatcacaggagtctcaagcata
tcttcaagcaaaaggaattgaacatgtgacaacatcgatgggtcgagttattgaacgatt
acgaatgtgccatcaagtaccatccaggcaaggccaatgttatggccgacgccctcagtc
gaaaagataccacacctaggcgtgtgcgagcactacaactcaccatccaatctattcttc
cttcacagatacgagatgctcaggtagaagcattgaaaccagaaaacgtcaaggctgaag
ccctacgcggctgaaggcagcggttagaacaaaaggaagacggcgcctactatgtaacaa
gacgcatctggatcccactctatggcaacctgcgagagcttgtgatggatgaagcacata
agtcccgctactcagtacatcccggttcggataagatgtaccacgatctcagaactacgt
attagtggcctagtatgaaagctcacatagcaacttacgttagcaaatgtttgacttgtg
cgagagtcaagaccgaataccagaaaccatcgggcctactccaacaaccaaagataccgc
aatggaaatgggaggaaatttccatggattttgttactggcctgcctagatctcaacgtg
gaaacgatactatttggatgatcgtggatcgactcactaagtctgcacacttcttggctg
tcaaggaaacagacaagttctctaccttagcagacatttacttaaaggaagtggtttcga
ggcacggggtgccaacctccattatttccgatcgtgatgcacgttttacttcagaactgt
ggcaagcaatgcacaaatattttggctctcggttagacatgagcacagcttatcaccctc
aaacgaatgggcagtctgaacgcaccatccagactctaaaagacatgcttcgggcttgtg
ttatcgattttggcaatggttgggaaaaacatcttctgttagtggagttttcgtataaca
acagttaccacaccagcattcaagccgctccatttgaggcattgtacgggcgtaaatgcc
gatcacctctttgttgggcagaggtgggtgatagtcagatcacgggtccagaacttgtag
tagacgcaacggaaagaattgctcagatacgacaacatatggcggcatctcgtgaccgtc
agaaaagctacgctgataagcgcaggaaaccactcgagttccaggttggggattgagtgc
tactcaaagtctcaccctggaaaggtgtagttcgttttggcaaacgaggcaagctcaatc
cgcgatatgtcggaccgttcgaaatcataaagaaaataggcaaagtggcctacaaactt
>Contig112_HLAB-P189P_24413_32824#Gypsy/LineageAesuv
ccttgtctcgactggcacgtgttattgggccacgacttgttgggctatctgttgactggg
ctgcatgtgtttctgttactatttgtttgtgaaaatgttagggcaggcccaataacccaa
ctgtttgaatgtatgcatgctaagtgtgtctatacgtgtttgctatacgtgattacttgt
accccaacttgacctatatttggtaaccatgctaggacgtggtgaccaacgtgattgacc
gggtaattaatctaccgagcaacccaaggtgagttcacaacctaaagcatgcgttcccgg
tggtttgggaaacggaactaaaaacaacactatccccttatgagggatactacttacttt
tcttcccttgttattgggaacctttagttaattactgtttatacggattgcaacaaacgg
cactaaacgaaactctatcactcaagtccctactacataataccgattagtcgccggggc
caggcgaacgggttattagttgatagcgctatttaggttttaccagcctcacaccgtgcc
cgcgtatgggatcggtcgtgaactaatgtactcaggcatccgtcaatgatgatagaacat
tgacatcggggcatcctgcggaaacgcaacggttacctagtgttcggtattggaaaaaca
gtttagtcgctaacttttggggtagctccccatggcatgtataaacggataaattaactg
gtgaaacaagtttttggtaattaaaactggacaactagtgaactcgctcaacattattgt
tgacaccttactgcatgctttgcaggtaaccagtgacggaggagcttgctgcttggggat
gtgtagtgttcgtctacccctgtgttgggtgttaaataaacatgaactatgaaccttgtt
taaaactgttttacttatgcttccgctacttgctactatttgaacttgaaactttaagct
ctgaacatgatatttgctaatcgtatggttagtaagtattactttggttattaatttaat
tattcagtataattggtggctggatcctggtcagtcacgccctcaagcggatgatactcc
gcaggtggaatttgggggtgtgacagattggtatcagagccattggttatagtgaacttg
gttttaaaaaaaagggggggggaaaatctttttgagaaaaaccagactataacctgtgac
tcgtgacgacactacactccaagtgcaagactcgacttatctgatctcatagctcggacc
catgtttacttgcttgtttgtcttatgctttctgctctgctatacgtactagtttgccta
attagatagacacgcctcccctcttctatctcattctcgctatattacgacatcacactc
ataatatgttttctggctatgaagacaatgagtggacgcggacgaggaaacgtcaacatg
actcaggctcagttcactaacctgatcaacacggtggctgcagctttcgcagctcaccct
ggaggtcagcatgcacctgtgcaaccacgtgtttgtactttcaagacctttatggattgc
aagcctcttcctttcaatggcactgagggtgccatagggctactgcactggatcgagaag
gtggaagctgtcttcgctatctgcgaatgtcccccagctaattgggtaaagttttctact
ggtacccttgagggaagcgcgctttcgtggtggaaggcgcaaattcaaatgcttggtttg
gagactgctaatgctactgcatgggaagatttcaaggatatgatcaaggaagagtattgt
cacagggatgacatccacaaactcgaggacgagtactatggtctcaagatggttaggtca
gagattgggacctacaccaagctgtccaacgactatgctgcactttgcccaaacatgtcc
cgacctatgtatcgaaggatcgaattgtacatcaagggcttggtcccagaaatccggagc
catgtgacctcggccaacctcactaccatacagcctgtggttcgtcttgcccacaaactc
accaaccaggctttagaagagggcaagttgcccaaaaggatcagtgttgcggaaggaact
tctagtgatggcaaacgaaagtgggatggaaatcagggcaaggatgctaactctactcag
gccccagcccagcaaaggaaaactgagaacaacaaaggccctcagcaacagggtggctac
cggggaagctaccctaagtgcaataagtgtaacaggcaccacaatggggcatgtaacaaa
ggtcagtgccagcgatgcaacaagatggggcatgaagccaaggattgtagaagccagttc
ccggcaaggcagaatcagcaacaaccccaacagcaacagcagcagggaaacaaccgcggg
tgttttaaatgtggggcaacaggacacatgcggaaggattgccctgaactgaaccagaat
cacaacaacaaccagggagctgggaacaatgaacaaaacaacaatgcggggaatggtgcg
aggggaagagcttttgtgattggagccggagaagcaaggaacgaccccaacgtcgtggcg
ggtaagttcctacttgatgatcgttatgtttctgtgttatttgattctggagccgatgct
agttatgtatccctacgaataagtaagaagcttaagcacccacctgcattattaagttct
aagcacatcgtcgagatagccaatggtagaaacatcgaggcctcgcacgtaatccacggc
tgcaagctagaattgtctggccaaacgtttagtatcgaccttttccctgtcaaacttgga
agcttcgacgtcgtcatcggcatggattggttatccaaacatcgcgctgagatcctctgt
caagagaaagcggttcgtattcctcgccgttctggcaaacccctcatcgttcaaggtaac
aaaggcggagaagtctcaggcattatctcgcttctgaaagcccagaagtgtttacaaaaa
gggcacaccgctatcttagcactcgtcactgacacgcaggaaagggaaaagaggattgaa
gattttccagtagtacgtgactaccccgaggtgtttcctgaggaactacctggactccct
ccccaccgtcaggtcgaattccaaatcgagctagctcccggagcagcgcccatagctcgt
gcgccttatcgactagcccctgcagaactgaaggaactctctacgcaattacaggaacta
ttggataaaggatttatccgtcctagttcatcaccctagggagcaccagtactctttgtt
aagaagaaggatggcacattccgaatgtgcatcgactatcgtgagctgaacaaggttacc
atcaagaatcgttaccctctcccgcgcatcgacgacctgttcgatcagttgcaaggatcg
agctattattctaagattgacctgcgatcaggctatcatcagctgagagttcgtaatgaa
gacatctccaagactgcgttcaggactcgttacggtcattacgagttcctcgtcatgcct
ttcggaatgactaacgcgcctgcggtttttatggatctcatgaaccgagtgtgtaagcct
tacctcgacaaattcatgattgtgtttatcgacgacatcctgatctactcgaaaagtcaa
gaagagcatgaacgacacctacgccttatcctcgaactcttacgcaatgagcaattgtac
gccaaattctcgaagtgtgacttttggcttcgagaggttcatttccttgggcatgtggtc
aataaggacgggattcacatcgaccccgctaagatcgactcgataaagaattggcctacg
cccaagacgccaaccgaagttcgccaattcttgggattagcaggaacctaccgcatattc
atcaaaggattctcaaagattgctcaacccctcacgactctcactcagaaaggcattgct
tacaagtggaatgaagctcaggagtcggcctttcaaaggctaaaggataacctctgtagt
gctcctattctctcgttgcctgaaggcactgacgactttgtagtttactgcgatgcgtct
atccatgggctcggttgcgtgttgatgcaacgcgagaaggttattgcttacgcttctcga
caacttaagacgcatgagagaaactacactacgcacgacttggaactgggagcagtgatc
tttgctcttaagatatggagacactacctgtacggtaccaagtgcactatttacaccgat
cacaggagtctcgagcatatctttaggcaaaaggaattaaacatgcgacaacgtcgatgg
gtcgaactcttgaatgattacgaatgcgccatcaagtaccatccgggcaaagctaatgtc
gtggcagacgcccttagccgaaaggacactacaccaaagcgcattcgagcattgcaactt
accatccagtctaacctccctattcagattcgaaaggctcaagtggaagcactgaaaccg
gaaaacatcagggctgagtccctgcgagggtcgagacagcgactagaacagaaagaagat
ggcgcttactatgtaacagggcgcatttgggttccactctatggagatttgcgtgaactc
gtgatggacgaagcccataagtcccgttactcagtacatcctggctcgcataagatgtac
cacgacttgaggactacatactggtggcctggtatgaaagcccacatagcaacatatgtc
agcaaatgtttgacttgcgcaagagtcaagacagagtaccagaaaccggcaggcctactc
caacaaccagaaatcccaaaatggaaatgggagcaaatttccatggattttgttacagga
ctacctaggtctcaacgcggaaatgacactatttgggtaatagtagatcgattgaccaag
tccgcacactttttggctattaaggaaacagacaagttttctaccttggcggaagtttac
ttaaaggaagtagtttcgaggcacggggtgccaacctcaattatttccgaccaagacgct
cgttttacttcagaattgtggcaatctatgcacaaatcctttggctcacggttggacatg
agcaccgcttatcacccgcaaacggatggacagtccgaacgcaccatccaaaccctagaa
gacatgcttagagcctgtgtgatcgactttggcaaaaattgggagaagcatctaccgcta
gtggaattctcctacaacaacagctaccacactagcattcaggcagcaccttttgaggca
ttgtacggtcgtaaatgccgatcacctctctgctgggcggaaatcggtgatagtcaaatc
acgggcccagagatggtggtagatacaacggaaaagattgcccagatcagacaacgcatg
gcggcagctcgtgaccgtcagaaagactacgctaataagcgtaggaaaccactagaattc
caggtcggtgaccgggttctacttaaagtctcaccctggaagggtgtggtacgctttggt
aaacggggcaaacttaatccgtgatatattggaccattcgaaattaccgagaaaatcggt
aaggttgcttatatattgaacctgcctgaagaactgagtgtggtacacaacgtatttcac
atatctaatctgaagaagtgcttgtcagacgaaacgcttgtaattcctttcaaggaactc
actattgacgaacagctacactttactgaggaaccgattgagatcacggatcgagagatc
aaaaccctcaaacgtagccagatacctctcgtgcgagtccgttggaactcgcgacgtggc
ccagaatttacgtgggagcgggaagaccagatgaagcacaagtatccccagttattccca
aacgaaacccccagcactgaagctacaaccgaatttcgggacgaaattccaaactaacgg
ggggatgatgtgacaccccgttgaaatgttctcatttacactagcttgacagtggctgtc
ttaactttcgggacgaaagttcttaaaacttggggataatgtgacacttcgggtttttcc
cgggcaaccttctcgaactaactttttgtgtatatatatgtgtacgttactatatgaaaa
gtttccatttttatctcggtgtgctatgtgttattaacgtgtatgtagtatatatatata
ggtatgtatgtgtgtagtgggccgagaccacggaacccaactcgagaccacccggtctcg
agtgaacagtgaacggttgggccggttgggccgcaacctccccttagcccactcggaaac
ctttagggtgcaccttttgttatatatagccccaaaccctcacactttctcctttacact
ctctctcacttcatcctcactcactctctccctcactaaaaccctaaaccctaacaaaat
catcctcctctcctcctctcggtggactcaaccggatacatcaaagctctcggactagct
cgagatcatcactcagaacttggttcatcaatttcttgtactcctccatctaaccggtta
gtatactatagttgtttgattgaaaatgatggttcatgatgcacaaactactttgattag
ttggatgtttgatcgattatgttgcttgttaggtaatagatttgttatcaaattcaaatg
aacaatgtgttgcttgcgagccaaatgaatgacttgaaataactaaaggatatgagtaag
ctagtgtgctttgaataagtgattcatgctagaaaaatgaagggaaatgttgctttggta
tctagtctatgtgctatgatttttgtccgaaaaatacaaggttatgtaggatgatgatat
gatgaatatgtgttgaatatgtatgaatacttgatgaactatttgaatgttgatatgaat
atttaaaaacagtgggtttgatccattttctttgatattagacaaagaaacatgttattg
caatatggttggttagtacaaaattacatgaaaacagaattctattggatagtacatgtt
gacaggttctagaagatttctgtgcacgtaatcatggttgcgagttggaacccttggttg
cgactcgagaccaaagcatgatgaaccgatacgggcttcagggactcgagaccgactaag
tctcgacttgagacgacatgatctcgactcgagactgggctcgagactcctgagattgcg
actcacaagcagcacactcgagaccaaaacgtgattcttcgagatctcccggttgcgact
cgagaccgtgtattctcgagtcgagaccacccttgtctcgactgggctgcctacgtgtta
ttgggccacgacttgttgggctatctgttgactgggctgcatgtgtttctgttactattt
gtttgtgaaaatgttagggcaggcccaataacccaactgtttgaatgtatgcatgctaag
tgtgtctatacgtgtttgctatacgtgattacttgtaccccaacttgacctatatttggt
aaccatgctaggacgtggtgaccaacgtgattgaccgggtaattaatctaccgagcaacc
caaggtgagttcacaacctaaagcatgcgttcccggtggtttgggaaacggaactaaaaa
caacactatccccttatgagggatactacttacttttcttcccttgttattgggaacctt
tagttaattactgtttatacggattgcaacaaatggcactaaacgaaactctatcactca
agtccctactacataataccgattagtcgccggggccaggcgaacgggttattagttgat
agcgctatttaggttttaccagcctcacaccgtgcccgcgtatgggatcggtcgtgaact
aatgtactcaggcatccgtcaatgatgatagaacattgacatcagggcatcctgcggaaa
cgcaacggttacctagtgttcggtattggaaaaacagtttagtcgctaacttttggggta
gctccccatggcatgtataaacggataaattaactggtgaaacaagtttttggtaattaa
aactggacaactagtgaactcgctcaacattattgttgacaccttactgcatgctttgca
ggtaaccagtgacggaggagcttgctgcttggggatgtgtagtgttcgtctacccctgtg
ttgggtgttaaataaacatgaactatgaaccttgtttaaaactgttttacttatgcttcc
gctacttgctactatttgaacttaaaactttaagctctgaacatgatatttgctaatcgt
atggttagtaagtattactttggttattaatttaattattcagtataattggtggctgga
tcctggtcagtcacgccctcaagcggatgatactccgcaggtggaatttgggggtgtgac
agatctgatgtc
>Contig169_HLAE-P339N_68334_78054#Gypsy/LineageAiketas
gaaacaggggaagcccccccccccccacacttgtttgtccgagctttgaatagggcaagg
tcatgtctaactttatatgatgttaagtgaagctgaatgtatgttattagttattacatg
attgaacctgttaagtgttgactgtgttatattcgtcagattgtaaagcatgcaactgtt
gtttagcctgataatccataaagcgtgttattgatttactatgttagaattgaccgatga
acgtgaaatataactgttagacgttgcatgatgatgattgcttaaagacacttcgtgaca
tatgctgcatgcgaaatccttgagaacttaactgattgtgtatacatgcatactatagga
cgtgattgagtattcgtgagcacatagtttaacataccgagcaaaccaaggtgagttcac
acccttactaaggcatgggattcccaagggcttgggaatgggattaaaggaatgagattg
actagattcgtacattcactgttactagactaccataccatcgtcctcggttgtgcagga
cacatacgtaaaacctacgtatacttatgctactcgctatcctcggttgtgaaggatact
cacgtaaaacctacgtgaaattatactcactactgcctcggttgtgtcaggcacttactt
aaaacctacgtaaacccccgcgtacccctatcctcggttgtgaaggattacttatgtaaa
acctacgtaaacttgtacgtgttattgttctcgggatatgtagaacacttatggttacga
atagtctagtggatatacatcatgggaagcccccaccaatagaacgtactatcggtccag
tagagccacatgttacatacgaacttactattacgcatttactttctgtgaactcgctca
actagttgttgatcctctgttacatgccttgcaggtcgttaggtacatggagcttgcaca
gggaggagctggtcgttgtgggtttggatcgtgattgtttgatgaacactttatgacatt
acatacttatttatattgggttttacttatacgcttccgctaaacaatgataacttactt
atgttttggaaacacctttcatatggatttcgtttggttcaattgctattactttaacta
tatacattgttctctatgattggtggcttgatcctggtcagtcacgctcccaagcggtga
tactccgcaggtggaatttgggggtgtgacatcaaaagctttggtaaaaagggcggcacg
ttggtcatcggtgtggaccatgacaacattgacgagtttcatagagaaacaatcacgtgt
gaggtgatattcgagatcaacgtgtcaggccaaagagtgctgtatgagatgatataattc
ataaagcagcttaaaaatcaacaagtataggagagattagaaatttaaaaaaaaaaaacc
gtatcctgcaactgcttcgtgcattgcaaggaatctgagcactctcccaaactggatatc
cacccggtgtggacttcaaagtcgattttgtagctactgaaaaatctcttcacagcaaca
cgatcaaaaacctttggttccggctggtcttccacattgcaccagcgaaggtctttgtct
tcctctttgttttacttatacgcttccgctaaacaatgataacttacttatgttttggaa
acacctttcatatggatttggtttggttcaattgctattactttaactatatacattgtt
ctatatgattggtggcttgatcctggtcagtcacgctcccaagcggtgatactccgcagg
tggaatttgggggtgtgacagattggtatcagagccattggttatagagaacttggtttt
aatatgggaaaacgtttttattaaaaccagactataaccagaacagtgctctcaacgatc
cacaacgacgcttcgctccacgtgcaagactcaacatcctaggtaataaggtttatgttt
attacctgcttgctagaactgcatagaactttgctcgtagtatgcttagattacactgct
cattacttgttattgcttgagaacacctatgtgcttacactcttctgtcatcgcactact
cgcgaatcaaactcacttattctacttttactatgaagatcatgtccggacgtgtgaaca
tgactcaagcccagttgacggctttcgttaatgaacaagttgctgcggcacttgcagctg
ctcaagcaggtagtataccttgcagtttagagtcacactaggatctttagatcctacatt
aactcttgtgattaaccttgtcctatccgtacacaataggtcaacacgctcagcagcccg
tctgcactttcaagaactttatggattgtcgtcctagcacatttagtggcactgaaggag
cggttggactcctccactggtttgaaaagctcgagtctgtgttcgagatgtgtgaatgcc
ctgaggctcgcagggtgaaatatgccactggtacacttgaaggaataacactaacttggt
ggaacgcccaagttcagatcttagggttggcagctgcaaacgtcacaccctggaatgatt
tcaaggaactgatcaagagggaatactgcacacgtgaagacattcacaagttggaagacg
agttgtatcatttgaaaatggtggggtcagagatcgaagcttatactaaacggtcgaatg
agttggccgtgctatgcccaactatggtggaccctccagtgaagcatattgagttgtatc
tcaagggtttggcgccagaaattcagagccatgtgacatcggctaatctcgacaacatcc
aggctattcaacgcctcgctcatcgcatcacagatcaggcagtggatcagaacagactgc
ctaaacgtgtcagcgctactgctaccgctactacttctgctacacctgctactcccagtg
acaacaagagaaaatgggatggggattccagcaagggatcagcttcagttcagtcacagg
ttcagcagcgaaagactgacagttatcagagtccgagtcagcattcttcaggcagtcaca
ggcaggggggatatcgagggaacctcccaaagtgtaacaactgcaacagacaccacagtg
gccagtgtaacaagggtcgctgtcaaagatgcctcaagatgggtcatgaggccaaagatt
gtagaagccctcgacctgcgaatcagaatcagcagcagccaccagcgcagcagaatcaac
agcagggcaacaaagggtgttttcattgcggtgcagagggtcacttcaaaaggcactgcc
cccagctgaacaggaaccacaacaacaacaataacaacaatcagggtaatggcaacaaca
acaacaacggtggaaacaacaacggcaatgaagcaaggggtcgtgcatttgtgttgggac
agggtgatgccagaaatgatcccaacgtcgttatgggtaagtttcttctcgacgatattt
atgttactgttttgtttgattcgggtgcggatacgagttatatatccttgaaaatgagta
aattgttaaaacgtacaccaacacccttaaacaccaaacatgtcgtagaactagcaaatg
gtaagagtgtagaagccacgcatgtagtcaagggttgtaacatcgttctagcgggtcaga
ccttctcgattgaccttatccctatagttctgggtagtttcgacatcgttatcggcatgg
attggttatccaagcagcagacggagatcctatgcaaggagaaaatcattcgtattcctc
gtgcgggaaaggaacctctcgaagttcaaggcgacaagagtggtgctgtggttggcatca
tctctttcttgaaggctcagaaatgcttacgaaaggttcatacggctatcctggcacttg
ttactgatgcagctacaaaggagaaaagaatagaggatattccagttgtacgcgaatttc
ctcaagtgtttcctgaagatttacctggtctaccgcctcatcatcaggtcgaatttcaag
tcgagctagctctaggagcagtacctatagctcgcgcaccgtatcgtttagctccaaccg
aactggaagaactgtctaagcaactacaagagcttttggataagggcttcattcgtccaa
gctcttcgccttggggagctccagtgctattcatgaaaaagaaggatggcacattcagga
tgtgcattgattaccgtgaactgaacaaggtcacagtgaagaaccactatcctcttcctc
gcattgacgacttattcgaccagttgcaagggtcgagttactactccaagattgatctaa
ggtcaggttaccatcagctgagagtccgggatgaggacgtctccaagacagcattcagaa
ctcgctacagtcactacgagtttctcgtcatgccattcgggcttacgaacgcgtctgcag
tcttcatggatcttatgaacagggtgtgcaaaccctatctagacaagttcgtcattgtct
tcatcgacgacattctgatctactccaagagtcaggaggaacatgagcagcacttacgcc
ttattttggaacttcttcgaaaggagcaactgtacgccaaattttctaaatgcgacttct
ggcttcgtgaagtccacttcttaggccatgtggtgaacagggatgggattcatgtcgatc
catccaaggtagattcgatcaggaacctggcctgcaccgcgtacaccgacagaaatacgc
caattcttgggtttggcggggtactacagacgattcatcaaagacttctccaagatcgca
cagccgctcactatgttgacatagaaaggtgttacctatcgttggggtaatacacaagaa
actgcctttcagtacctgaaggatagactatgcagcgcacctattctctcattgccagag
ggcatagatgattttgtcgtctattgtgacgcatcgattcaggggcttggttgtgtattg
acgcagcgggataaagttattgcctaagcctctcgtcaactcaaggttcatgaacggaac
tacacgatgcacgatttagaactgggagctgttgttttcacgcttaagatatggcgacac
tacctgtacagtaccaagtgcactatttacaccgatcacagaagtctcgaacatatcttc
aagcagaaggaattgaatatgcgtcaacgacgatgggtcgagttacttaatgattacgaa
tgcgccatcaagtaccatccaggcaaggccaatgttgtggctgacgctctcagccggaaa
gacactctacctagacgcgtacgagccttgcagctcactattcagtccattctccccgca
cagatacgaactgctcagatggaagcattaaagtctgaaaacgtcaaagctgaagcctta
cgcggctcaaggcaacgaatggaacaaaaggaagacgacgcgtactacgtaacggggcgt
atttgggtcccactttatggcggcttacgagagcttgtaatggacgaagctcacaagtcc
cgctactcggtacatccagggtcggataagatgtaccacgatctcaaaacaacatattgg
tggcctagcatgaaagcccacattgctacttatgtcggcaagtgtttgacatgtgcaaag
gtcaaagtggagtatcagaaaccagcgtgcctacttcaacaacccaggataccacagtgg
aaatgggaagagatttccatggattttgttacaggcctacctagatctcagcgtgggaat
gataccatatgggtgatcgtggatcgactcaccaagtctgcacacttcctggctataaag
gaaacgaataagttttccactctcgcagacatctatcttaaagaagttgtttcgaggcac
ggggtgcccacctccatcatttcggatcgggatgcacgattcacgtcagagctatcgcaa
gcgatgcacaaatcttttggctcacgattagacatgagcacagcatatcatcctcagacg
gatggacagtctgagcgaacgatccagactcttgaagacatgcttcgggcatgtgttatt
gatttcggaaacggctgggaaaagcatcttcctttggtggagttttcgtataataacagt
tatcacaccagcatacaagccgctccattcaaggcattgtacggacgtaaatgccggtca
cctctctgttgggcagaggtgggggatagtcagatcaagggtccagagattgtagtggac
gccacagaaaagattgcacaaatacgacaacgcatggcggcagcacgcgaccgtcagaaa
gcatacgcggataagcgtaggaaaccgttggaatttcaggtcggggaccgggttttacta
aaagtctcaccctggaagggtgtggttcgatttggtaaacgaggcaagctcaatccacgg
tatgttggaccgtttgaggtcattgagaaaataggcaaagtggcctacaagctaaaccta
ccagctgaactcggtgcagttcacaatgtattccacgtgtcgaatctgaagaagtgcctg
tcagatgagaccctcatagttccttttaaggaactcactatcgacgagcggttgcagttc
gtcgaggagccagttgaaatcacggaccgggatgttaaggtcctcaaaagcaagagaatc
cctcttgttcgagttcgttggaactcccgacgtggcccagagtacacctgggaacgcgaa
gaccaaatgaaagaaaagtacccccagttattcggaaccaatgcattcactactgagact
gaagctactactgcggaatttcggtacgaaattccaaatcaacgggggggatgatgtgac
accccaggaaaaccagtaaacgatacaacttacctagcttcctcagtaaccgcatgctaa
atttcgggatgaaatttctttctagttggggataatgtgacaactcgaatttccaagatt
tctatttcgcatttattgcacgttcttgtattgtttagttgattatttgcataattaatt
gctatggaattatatacgttttgatgcaatgaatcgtattgtgtgattgtgcatggtcgt
ttgttaattgtgaaagacttggtagatatatgaacttggtggtgaaactatgaaatggtt
atgagatgctgtacatgtgtaaaatatgatacttagggaggtagagggtaattagtgaaa
tccttgagatacttaaccctaatcccttttcactaatcatttggcacacaaaacaaagca
cgtactttcacttcttgggttctctctagcaatcatcaccatcatcattggcaagctatt
catcactttcgattccgcattttctctagaatcaattaaggtaattgtttattgatcatt
gtagtacttgtaaaccctaattgatttctggattattatcaattcttgattcttgattag
gtgttcataaaaaccctagttcttcatataatactctgcaattcttgaattgattcggat
taggatgataatgatattgaatagttgtttaatcgattgcctgtgaatgatagaatggtt
ggatgttgaattgatgtttgcaatgcactgaaatttaggtttccagatcgtagaaagaaa
taacgtaactgattgaatgtatgtgtgtaactgttacaatcgttattttattgtctgagt
tttaatacgatgtgttagtccgacctttgaatgtaaaggtcagagttttaatgaaaacac
atgtctgagttttataataacatgttgtccgacgttttggagtccgagtatatacatgac
ttctagtccgagctttaagcataaatcatataatccgagttttgaataacttatcatgtc
cgagttccatatacaaacataccaaggtccgagtttatctatatagatgtaatgtccgag
tttcatgaggaaacccccccacatgtccgactttgtgaccctccacccatgttgtccgaa
tttctaacccctagccacttagtccgacttttaacccccaccatgtgatccgagttttga
tcccacaccccctaatccgggttttttaaccttgccacttgatccgacttttaaacaggg
gaagcccccccccccccacacacttgtttttccgagctttgaatagggcaaggtcatgtc
tagctttatatgatgttaagtgaagctgaatgtatgttattagttattacatgattgaac
ctgttaagtgttgactgtgttatattcgtcagattgtaaagcatgcaactgttgtttagc
ctgataatccataaagcgtgttactgatttactacgttagaattgaccgatgaacgtgaa
atataactgttagacgttgcatgatgatgattgcttaaagacacttcgtgacatatgctg
catgcgaaatccttgagaacttaactgattgtgtatacatgcatactataggacgtgatt
gagtattcgtgagcacatagtttaacataccgagcaaaccaaggtgagttcacaccctta
ctaaggcatgggattcccaagggcttgggaatgggattaaaggaatgagattgactagat
tcgtacattcactgttactagactaccataccatcgtcctcggttgtgcaggacacatac
gtaaaacctacgtatacttatgctactcgctatcctcggttgtgaaggatactcacgtaa
aacctacgtgaaattatactcactactgcctcggttgtgtcaggcacttacgtaaaacct
acgtaaacccccgcgtacccctatcctcggttgtgaaggattacttatgtaaacctacgt
caacttgtacgtgttactgttctcgggatatgtagaacacttattgttacgaatagtcta
gtggatatacatcatgggaagcccccaccaatagaacgtactatcggtccagtagagcca
catgttacatacgaacttactattacgcatttactttctgtgaactcgctcaactagttg
ttgatcctctgttacatgccttgcaggtcgttaggtacatggagcttgcacagggaggag
ctggtcgttgtgggtttggatcgtgattgtttgatgaacactttatgacattacatactt
atttatattgggttttacttatacgcttccgctaaacaatgataacttacttatgttttg
gaaacacctttcatatggatttcgtttggttcaattgctattactttaactatatacatt
gttctctatgattggtggcttgatcctggtcagtcacgctcccaagcggtgatactccgc
aggtggaatttgggggtgtgacatcaaaagctttggtaaaaagggcggcacgttggtcat
cggtgtggaccatgacaacattgacgagtttcatagagaaacaatcacgtgtgaggtgat
attcgagatcaacgtgtcaggccaaagagtgctgtatgagatgatataattcataaagca
gcttaaaaatcaacaagtataggagagattagaaatttaaaaaaaaaaaaaaccgtatcc
tgcaactgcttcgtgcattgcaaggaatctgagcactctcccaaactggatatccacccg
gtgtggacttcaaagtcgattttgtagctactgaaaaatctcttcacagcaacacgatca
aaaacctttggttccggctggtcttccacattgcaccagcgaaggtctttgtcttcctct
t
>Contig86_HLAB-P392C1_55350_65201#Gypsy/LineageAiketas
tgtgacaactcgaatttccaagatttctattacgcatttattgcacgtttattgattgtt
taattgtttgcttgcacaattggtttgctatgaaactgtatacgttttgatacaatatag
tgttttgtggttgtgcatggttatgtgttacttgtgaaagatttgacaaataatggaatg
tggtgttgaaactgtaataaaaaatacttaagggtgcttagggttgatagtgaaacttta
acaactcataaccctaatccccttccctaatcattcactaatcattggcaaagaatcaaa
acacgtactttcacctcctctaatcctctctacaaccatcttctcattattcttggtttc
acaagtctttggcatcaagtttgatctttcaatccatttggaatcaataaaggtaattgc
ttaatcattgttggttgttagtaagtgattgtttgattgttattaatccttgattcttgt
gattcttgtaaaccctagttcttctcatgctagttctgtagttgttgatttgattctgtc
tattgtgataatgttgttgattagttgtacaatcgattgcttgatgatcgagattcatgg
tatgttagaagtgtatgaaattagggttttggaacgatgaacgtaactgatgaatgaagg
aaacgtaactgttgaaattgtgtcaatggaaattggatatttcatgtttatgtttgtccg
agctttgtgatattataagggagtccgagcttttaactaacccaacatatccgaccttta
gatgtgaacaatgtccgaacttttataagtaacacactaggtccgacctttatgatcaca
agatgcccgacttttatttaagagcatatagtccgagttttaatgaatgttgaggtccga
atttttataaacaaagcatgagtccgacctttggtttgatatgtccgagttatacaagaa
acaaacgggtccgagctttcttatactcaagcacatgtccgagttcttttgatgggggac
ttggtccgagttcttaaccacataaacgtgcatgtccgacttttattcaaaggagagggg
tccgacttttattcaaaggagaggggtccgacttttgatcaagggagtaggttgtccgat
cttttgaaatgaaacacccccatgtccgagtttcatgcattattgccttgtccgacttta
aacccccacaccccccatggtccgacctttccacttgttgtttatgtccgactttgtgaa
tagaggatccttaggtccgagtttattaatgtgataacatgtccgagtttattaatgtgt
tacatgtccgagctttattaatgtgatgacatgaccgagttttgatatcataactgttat
ccgagctttgtgaggagatatattgtccgacttgtaaacaggggaagcccccccccccac
acttgtctgagttttaagaagggcaaggccctgtctattttgcgtatgattaatatgagg
ccatgcattgtatgttaactcatgatttcatctgttaagatatgcctgtaaccctgttta
atgtgtttacctggtagagcatgttaactgcctgattatcctgtcaagtatgaaactata
tggatttgactgactacttgaataccgcatgatgaataattgccaaacacaatgtgacat
ttgatttgtgtgcaagaattgttacgaacgaaaaactgatttattacatgtacacacaat
aggacttgactgattacttgtgagtgcataacctagcataccgagaaaaccaaggtgagt
tcacacagccaaggcatggggttcccgggtgggaatgggatttgatgaactattgtatat
acttcgctgatagaactacgactagactagtaacacttattgaactgatcttcgcacacc
tgccaagggttggccgcgatattatgactgacttcgcacacctgcctttggaaggccgcg
aactgaaatttactaatcttcgcacacctgcctggtaggccgcgatacagataaacctag
tctagaatactcgggatgaacatcccctaatatcttcgcatacctgcctgggaggccgcg
atggaaactaatacgatacatgacataacgaacgaacatactactacacacactatacta
ttactgaactgttaactgtgaactcgctcaactagttgttgatcctctgtttgccttgca
ggtcgttagatacatggagcttgcacagggaggagcaggtcgttgtggagcatggatcgt
ggatgccatgtctagaacatttaaatatttgaacttatgttacacattgggttttcatac
ttatgtttccgctatactttgaaactatgatcatgttttgaacacctgtcgtattgaatg
attggtttacaattattatacttgattttaattgcatgttcgatatgattggtggcttga
tcctggtcagtcacgctcccaagcggtgatactccgcaggtggattttgggggtgtgaca
gattggtatcagagccaggttatagagaacttggttttaatatggggaaaacgtttttat
taaaaccagactataaccagtacagtgctcacaacgatccacaacgacgcttcgctccac
gtgcaagactcgacatcctaggtaataaggtttatgtttattgcctacatgctagaattg
catagaactttgctcgtagtatgcttacattactctgctcactacttgttattgcttgag
aacacttacgtgcttacactcttctgtcatcgcactattcgcgaacctttctcacttatg
ctgcctttgatgtgaagatcaatggccggacgaatcaacatgactcaagcccagctagag
gctctcgttcaagctcaagttgctgcggcacttgcagctgcacaagcaggtagtataccc
tgcagtttagactcacactgggatccttagatcctacattaactctcgtatttaactttg
tcctattcgtacacaataggtcaacacgcgcagtagcctgtctgtactttcaagaacttc
atggactgtcgtccaagtactttcagtggcaccgagggggcagtgggactcctccattgg
tttgagaagctagaatctgtgttcgaaatgtgtgaatgccttgaggctcgcagggtcaag
tacgccattggcactttggaaggaatcgcgttgacttggtggaacgcgcaagtacagatc
ctagggttggcagctgctaacgccaccccttggaatgatttcaaagaattgatcaaaagg
gaatactgcactcgtgaagacattcacaagctggaagatgaactgtatcacttgaaaatg
actgggtcagaaatcgaggcttataccaagaggtcgaacgagttggctgtgttgtgtcca
actatggtggaccctccatacaagcgcattgagttgtatctcaaggggttagcgccagag
atccagagccatgtgacatcggctaatcttgataatatccaggccattcagcgccttgct
catcgtattacagatcaggcagtggatcagaacaggctgccaaaacgtatcaaggctacc
actactgctgtcactacttctgctactcccagtgacaacaagagaaaatgggagggggat
tccagcaagggatcagtttctattcagtctcagcagcgcaagacaaatgactaccagaat
ccgagtcagcaatcatctggcagtcaggggcagggtggatatcggggaattcacccactg
tgtaataagtgcaacagacaccacagcggaagatcgcagggaacgttgtcaaagatgcct
caagatgggtcatgaggctaaggattgtagaagctcacggccagcaaatcagaaccagca
actcccaccgccagctccacagaaccagcaccagcagccacagcgtggaaaccggggatg
tttccagtgtggggctgaaggccactacaaacgtgattgccctcaattgaaccagaacca
gaatcgcaacaatcacaacaatcaaggaaatggcaacaacaacaacaatggtgggaacaa
caacggcaacgaaggaaggggtcgtgcatttgtgttggggcagggtgatgccagaaatga
tcccaacgtcgttatgggtaagtttcttctcgacgatatttatgttactgttttgtttga
ttcgggtgcggatacgagttatatgtctttgaaaatgagtaaactgttaaaacgtacacc
aacacccctaaacaccaaacatgccgtagagttagctaatggtaaaagtgtagaagccac
gcatgtagtcaagggttgtaacatcgttctagcgggtcagaccttctcgattgatcttat
tctgatagttttgggtagtttcgacatcgtcatcggcatggattggttatccaagcagca
agcggagatcctatgcaaggagaagatcattcgtattcctcgtacgggaaaagaacctct
cgaagttcaaggcgacaagagtggtgccgtggttggcatcatttctttcttgaaggcaca
aaaatgtttacgaaagggtcatacggctatcttggcactagttactgatgcagcttcaaa
agagaaaagagtagaggatattccagttgtacgtgactttcctcaggtgtttcctgaaga
tttacccggtttaccgcctcaccgccaagtcgaatttcaaatcgagctcgctccgggggc
agcacctatagctcgagcaccttatcgattagctccaactgaactagaagaactgtctaa
acagctacaagagctcttggaaaagggctttattcgtccaagctcttcgccttggggagc
tccagtgttatttgtgaagaagaaagacggtacgtttagaatgtgcatcgactaccgtga
actgaacaaagtcacagtgaagaaccgttatcctcttccacgcactgacgacttattcga
tcagttgcaagggtcgagctactactccaagattgatttaaggtcagggtatcatcaact
gagagtccgggatgaggacgtctccaagacagcattcagaactcgctacggtcactacga
gtttcttgtcatgccgtttgggttaacgaaggcgcctgctgtattcatggatcttatgaa
cagggtgtgcaaaccctatcttgacaagttcgtcattgtcttcatcgacgacattctgat
ctactccaagagtcaggagaaacacgagcagcacttacgccttatcttggaacttcttcg
aaaggagcaactgtacgcaaagttttcaaaatgcgacttctggcttcgtgaagtccactt
cttaggccatgtggtgaacagggatgggattcacgtcgatccatccaaggtggattcgat
caagaactggcctgcaccgcgtacaccgacggaaatacgccaattcttgggtttggcggg
gtattacagacgattcattaaagacttttcgaagatcgcgcagccgcttactatgctgac
acagaaaggtgtcacctaccgttggggagattcacaagagaccgcttttcagtacctaaa
ggataggctttgcagtgcacctattctctcattgccggagggcacagatgacttcgtggt
ttattgtgacgcatcgatacagggtcttggttgcgtattgatgcaacgggataaggttat
tgcttacgcttcacggcaactcaagattcatgaacggaactacacgacgcacgatttaga
gctgggagctgttgttttcgcgcttaagatatggcggcactacctgtacggtaccaggtg
cacgatttacaccgatcacaggagtctcgagcatattcttaagcaaaaggatttgaacat
gcgtcaacgaagatgggtcgaactactgaacgattacgaatgcgccatcaagtatcatcc
aggcaaggccaatgttgtggccgacgccctcagccgaaaggacactctgcctaggcgcat
acgagctttgcaactcactatccagtccagtcttcctgcacagatacgaactgctcagat
agaagcgttaaaacccgaaaacgtcaaagctgaagccttacgcggctcaaggcaacgaat
ggaacaaaaggaagacggtgcatactatgtaacggggcgtatttaggtcccactttatgg
cggtttacgagagcttgtgatggacgaagcacacaagtctcgctactcggtacatccagg
gtcggataaaatgtaccacgatctcaaaactacatattggtggcctagtatgaaggctca
catcgctacttacgtcggcaagtgcttgacctgtgcaagagtcaaggttgaatatcagaa
accagcgggtctactgcaacaacccaggataccacagtggaaatgggaagaaatttccat
ggattttgttactggcctgcctagatcccagcgtgggaatgataccatatgggtgatcgt
ggatcgactcaccaagtctgcacacttcctggctataaaggaaatggataagttctccac
tctcgcagacatctatcttaaagaagttgtttcgcggcacggggtgcccacctccatcat
ttcggatcgggatgcacgattcacgtcagagctatggcaagcgatgcacaaatctttcgg
ctcacggttagacatgagcacagcgtatcatcctcagacggatgggcagtctgagcgaac
gatccagactcttgaagacatgcttcgggcatgtgtcattgatttcggcaacggctggga
aaagcatctccctttggtggagttttcgtataataacagttatcacaccagcatacaagc
cgctccattcgaggcattgtacggacgtaaatgccggtcacctctctgttaggcagaggt
gggggatagtcagatcacgggtccagagattgtagtggacgccacataaaagattgcaca
aatacgacaacgcatggcggcagcacgcgaccgtcagaaagcatacgcggataagcgtag
gaaaccgttggaatttcaggtcggggaccgggttttactaaaagtctcaccctggaaggg
tgtggttcgatttggtaaacgaggcaagctcaatccacggtatgttggaccgttcgagat
cgttgagaaaataggcaaagtggcctacaagctaaacctaccagctgaactcggtgcaga
tcacaatgttttccacgtgtcgaatctgaagaagtgcctgtcagatgagaccctcatagt
tccttttaaggaactcactatcgacgagcggttgcagttcgtcgaggaaccagttgaaat
cacggaccgggatgttaaggtcctcaaaagcaagagaatccctcttgttcgagttcgttg
gaactcccaacgtggcccagagtacacctgggaacgcgaagaccagatgacagaaaagta
cccccagttattcggaaccaatgtaaccactactgagactgaagctactactgcggaatt
tcgggacgaaattccaaatcaacggggggatgatgtgacaccccaggaaaaccagtgaac
aatacagcttacctagcttcctcagtgagtgcgtaccaaatttcgggacgaaatttcttt
taagttggggataatgtgacaactcgaattttcaatatttctattacgcatttattgcac
gtttcttgattgtttaattgttttcttgcacaattggtttgctatgaaactgtatacgtt
ttgatacaatatagtgttttgtggttgtgcatggttatgtgttacttgtgaaagatttga
caaataatggaatgtggtgttgaaactgtaataaaaaatacttaagggtgcttagggttg
atagtgaaactttaacaactcataaccctaatccccttccctaatcattcactaatcatt
ggcaaagaatcaaaacacgtactttcacctcctctaatcctctctacaaccatcttctca
ttattcttggtttcacaagtctttggcatcaagtttgatctttcaatccatttggaatca
atcaaggtaattgcttaatcattgttggttgttagtaagtgattgtttgattgttattaa
tccttgattcttgtgattcttgtaaaccctagttcttctcatgctagttctgtagttgtt
gatttgattctgtctattgtgataatgttgttgattagttgtacaatcgattgcttgatg
atcgagattcatggtatgttagaagtgtatgaaattagggttttggaacgatgaacgtaa
ctgatgaatgaaggaaacgtaactgttgaaattgtgtcaatggaaattggatatttcatg
tttatgtttgtccgagctttgtgatattataagggagtccgagcttttaactaacccaac
atatccgacctttagatgtgaagaatgtccgaacttttataagtaacacactaggtccga
cctttatgatcacaagatgcccgactattatttaagagcatatagtccgagttttaatga
atgttgaggtccgaatttttataaacaaagcatgagtccgacctttggtttgatatgtcc
gagttatacaagaaacaaatgggtccgagctttcttatactcaagcacatgtccgagttc
ttttgataggggacttggtccgagttcttaaccacataaacgtgcatgtccgacttttat
tcaaaggagaggggtccgacttttattcaaaggagaggggtccgacttttgatcaaggga
gtaggttgtccgatcttttgaaatgaaacacccccatgtccgagtttcatgcattattgc
cttgtccgactttaaacccccacaccccccatggtccgacctttccacttgctgtttatg
tccgactttgtgaatagaggatcccttaggtccgagtttattaatgtgataacatgtccg
agtttattaatgtgttacatgtccgagctttattaatgtgatgacatgaccgagttttga
tatcataactgttatccgagctttgtgaggagatatattgtccgacttgtaaacagggga
agcccccccccccacacttgtctgagttttaagaagggcaaggccctgtctattttgcgt
atgattaatatgaggccatgcgttgtatgttaactcatgatttcatctgttaagatatgc
ctgtaaccctgtttaatgtgtttacctggtagagcatgttaactgcctgattatcctgtc
aagtatgaaactatatggatttgactgactacttaaataccgcatgatgaataattgcca
aacacaatgtgacatttgatttgtgtgcaagaattgttacgaacgaaaaactgatttatt
acatgtacacacaataggacttgactgattacttgtgagtgcataacctagcataccgag
caaaccaaggtgagttcacacagccaaggcatggggttcccgggtgggaatgggatttga
tgaactattgtatatacttcgctgatagaactacgactagactagtaacacttattgaac
tgatcttcgcacacctgccaagggttggccgcgatattatgactgacttcgcacacctgc
ctttggaaggccgcgaactgaaatttactaatcttcgcacacctgcctggtaggccgcga
tacagataaacctagtctagaatactcgggatgaacatcccctaatatcttcgcatacct
gcctgggaggccgcgatggaaactaatacgatacatgacataacgaacgaacatactact
acacacactatactattactgaattgttaactgtgaactcgctcaactagttgttgatcc
tctgttacatgc
>Contig283_HLAB-P94O1_38592_46307#Gypsy/LineageAiketas
atacgactgccttaggaaggccgcgaactaaatttactaattttcgcacacctgcctggg
ggccgcgatacaaataaacctagtctagaatacttgggaagaacatcccctaaacttcgc
atacctgcctgggaggccgcgatggaaactgatacgatatatgacataacgaacgaacat
actactactcacactatactattactgaactgttaactgtgaactcgctcaactagttgt
tgactctctgctgcatgccttgcaggaccttaggtacttatggagtttgcacagggagga
gcaggtcgttgtgggcatggatcatgaatgcttgctaaacatttatgacatttcatacat
tattacttacgttgggttttacttacatgcttccgatacttaaacaaagtttggaatgaa
catcaatcgtattgaattcggttttatgaattactttaactattatgcactatgttcgat
atgattgatggcttgatcctggtcatgtcacgcctccaagcggtggtactccgcgggtgg
attttgggggtgtgacagattggtatcagagccattggttatagagaactaggttttaat
atgggagaacgtttttattaaaaccagactataaccagaacagtgctctcaacgatccac
aacgacgcttcgctccacgtgcaagactcaacatcctaggtaatatggcttatgtttata
tattacctgcatgctagaattccatagaactttgctcgtagtatgcatagatacacatga
tactattgcctgagaacacttacgtgcttacactcttctgtcatcgcactttacgcgaac
ctctctcttaccgatgttatctttgcaaatgaagatcatttctggacgaattaacatgac
tcaagcccagttgacggctctcattaacgaacaagttgttgcggcatttgcagccgcaca
agcaggaggtatatcctgtagttataactcacactaggatccttagatcctacactccta
aaccaactcttgtgtttaaccatgtcctattcgtacacaataggtcaacacgcaccgcaa
ccagtttgcactttcaagaacttcatggactgtcgtccaagtgcgttcagtggcacggaa
ggagcagtgggactactccattggtttgagaagctcgagtcagtgttcgagatgtgtgaa
tgccctgaggctcgcagggtcaagtacgccactggtacgttgtaaggaatcgcgctaacc
tggtggaacgcgcaagttcagattctagggttggcagctgctaacgccacaccttggaac
gattttaaagaactgatcaatcgagaatactgcacgcgcgatgacatccacaagttggag
gatgagttttatcatttgaaaatgacggggtcagaaattgaagcttacacgaaacggtcg
aacgaactggccatcttgtgtccaaccatggtggaccctccaatcaagcgtatcgaattg
tacctcaacggtctagcctcagagattcagagccatgttacatcggcaaacctcgacaac
atccaagacattcagtgtcttgctcatcgccttacggatcaagcggtggaacagaacaag
ctgcccaaacgcatcagtgctaccactactgctgtcactacttctactactcccagtgac
aacaagagaaaatgggagggggattccagcaggggatcagtctctgttcagtctcaagca
cagcagcgcaaggcaaatgactaccagagtccgaatcagcaatcatcaggcagtcagggg
cagggcggatatcggggaattcacccatggtgtagtaggtgcaacaaacaccacagtgga
agatgtcgcagggagcgttgtcaaagatgtctcaagatgggtcatgaggccaaggattgt
agaagtgcgcgaccagcaaatcagaaccagcaactcccaccgccagctccacagaaccag
cagcagcagccacagcgtggaaaccggggatgtttccagtgtggggccgaaggccactac
aaacgtgattgccctcaattgaaccagaaccagaatcgcaacaacaacaataaccagggc
aacgggaacaacaacaacgggggaaacaacaacaacaatggcaacgaagctcgaggtcgt
gctttcgtgctaggtcagggtgacgcaaggaatgatcccaatgtggttatgggtaagttt
cttctcgacgatatttatgttactgtcttatttgattcgggtgcggatacaagttatata
tcgttaaaaagtgagtaaattgttaaaacgtacacccacacttctaaacaccaagcatgt
ggtagagttagctaatggtaagagtctagaagccacgcatgtagtcaggggttgtaatat
tgtcttagccggtcaagcgttctccatcgaccttattcccacagtcttgggaagtttcga
catcgtcattgggatggattggttatcccaacatcaggcagagatcatgtgcagcgagaa
gatcgtacgtattcctcgttctagtcaagaacccctcgaagttcaaggcgacaagagtgg
tgctgtggttggcatcatctccttcttgaaggctcagaaatggttacgaaagggtcacac
tgctattctggcacttgtcactgatgcagcagcgaaggaaaagaaattggaggatattcc
agttatacgcgacttccctcaggtgtttcctgaagatttaccaggtctaccgcctcatcg
tcaggtcgaatttcaaatcgagctcgctccaggagcagcacccatagctcgagcaccgta
tcgtttagctccaacagaactggaagaactgtcgaagcagctacaagagctcttggaaaa
gggctttattcgtccaagctcatcgccttggggagctccagtgttattcgtgaaaaagaa
ggatggcaccttcaggatgtgcatagactaccgagaactcaacaaggtgacggtgaagaa
ccgttaccctcttccacgcatagacgacttattcgaccagttgcaagggtcgtgctacta
ctccaagatagacttaaggtcgggttaccatcagctgagagtccgagaggaggacgtctc
caaaaccgcattcagaactcgctacggtcactacgagtttcttgtcatgccattcgggct
aacaaacgcgcctgccgtatttatggaccttatgaacagggtgtgtaaaccctacttaga
caaattcgtgatagtgtttattgacgacattctgatctactccaagagtcaggaggaaca
cgagcagcatttacggcttattttggaactcctacgaaaggaacagctgtacgctaagtt
ctcgaaatgtgacttctggcttcgtgaaatccatttcctaggccacgtagtaaacaagga
tgggattcatgttgatccatccaaggtagattcgatcaggaactggcctgcaccgcgtac
accaacggaaatacgccaattcttgggtttggcgggatactacagacggttcatcaagga
tttctcaaagattgctcagccgcttacactactgacacagaagggtgtcacctaccgttg
gggtgatactcaggaaactgcttttcggcacttaaaggatagactttgcagtgcacctat
cctctcattgccagagggcacagacgacttcgtggtttactgtgatgcatccattcaggg
tcttgtatgtgtattgatgcaacgggataaagttattgcctacgttttgcgccaactcaa
ggttcatgaacggaactacacgacgcacgatttagagctgggagctgttgttttcgcgct
taaggatatggcgacactacctgtacggtaccaagtgcactatttacaccgaccacagga
gtctcgagcatatccttaagcaaaaggatttgaacatgcgtcaacgtcgatgggttgaac
tacttaatgattacgaatgcgctatcaagtaccatccaggcaaagccaatgttgtggctg
acgctctcagtcggaaagatactacacctaggcgtgtacgagccttgcagctcactattt
agtctagtcttcctgcacagatacgaactgctcagatagaagcattaaaacccgaaaacg
tcaaggctgaagccttacgcggctcaaggcaacaaatggaacaaaaggaagacggcgcct
actatgtaacagggcgtatttgggtcccactctatggcggtttacgagagcttgtgatgg
atgaagcacacaagtctcgctactcggtacatccagggtcggataaaatgtaccacgaca
tcaagactacgtattggtggcctagcatgaaggcccacattgccacttatgtcggcaaat
gcttgacctgtgcaagagtcaaggcagaatatcagaaaccagcaggcttacttcagcaac
caaagataccacagtggaaatgggaggaaatttccatggattttgttacaggcctgccta
gatctcagcgtgggaacgatactatttgggtgatcgtggatcgactcaccaagtctgctc
acttcttgacaatcaaagaaacggacaagttttccacacttgcagacatatacttgaaag
aagtagtctcaaggcacggggtgcccacctccatcatttcggatcgcgatacactattca
catcagagctatagcaagcaatgcacaaagcctttggctcacagttagacatgagcacag
catatcaccctcagacggatggacagtctgaacgcacgatacaaactctagaagatatgc
ttcaggcatgtgttatcgatttcggcaacggctgggaaaaacatctccctttggtggagt
tttcgtataataacagttaccacaccagcatccaagccgctccattcgaggcattgtacg
ggcgtaaatgccggtcacctctctgttgggcagaggtgggggatagtcagatcacgggtc
cagaacttatagtggacaccacggaaaagattgcacagataagacaacgcatggcggcag
cacgcgaccgtcagaaaagctacgcggataagcgtaggaagccattggaatttcaggtcg
gggaccgggttttacttaaagtctcaccctggaagggtgtggtacgttttggcaaacggg
gcaaactaaatccgcggtacgtcggaccgttcgaaatcattgagaagataggcaaagtag
cctacagactgaacctaccagctgaactcggggcagttcacaacgttttccacgtgtcga
atctgaagaagtgcttgtcagatgaaaccctcataattccttttaaggaactcactatcg
acgagcggttgcagttcgtcgaggagccagttgaaatcacggaccaggatgttaaggtcc
tcaaacacaagagaatccctcttgtccgagttcgttggaactccaaacgtggcccagagt
acacctgggaacgcgaagaccagatgacagaaaagtatccccagttattcggaaccaatg
caaccactactgaggctgaagctactactgcggaatttcgggacgaaattccagatcaac
ggggggaggatgtgacaccccaggaaaaccagtgaacgatacaacttacctagctccctc
agtgagtgcgtaccaaatttcgagacgaaatttcttttaagttggggataatgtgacaac
tcgtatttcaaacctacttttgtgtaacgttacgtgattatgtgaactctatttgaataa
catgttatacgtgccttgtgtgaaattgtgaatgtttgtttatatgtttgcgtgacccac
tcgactacacaagcccattcgggccacacacatccgactcgagaccatggggcaacccaa
gggagggttcggcccatcccctaatcgcataaactttgagatgtggtaactatctcacac
ttttacaaaacatcctcacacacacaaaccctagaacaaactctctctctctctcgactc
ggaaccgaggcagccgagcattcctttccatcgaagctcttggattcggatcattccctt
ttctcatctcggttagtagtatgtttaccgattacgtgttttatatgtgtgattatgtga
tgacgttgttattaatcggattgcatgatctagaatttctgttagcatgattgactagga
tgtttcttagtgttcatgttaatcggctcacatacatattgataggattgcatgatttag
aaccgaatggataataaaatcggctgttacatgtatgagtatgatccgattgtgattgtc
cttgatgttgatgatatgaacgagtatgaatatgcatgattcctggataaaacccttgtt
tgatcgaatagtaactaagtttgaaactgttgatttgttgattgatttaaattgtggaac
tgctaaaactgattgctgatattacggaactaattgagctgataataaggaaactgttac
aatctgctagtctcgacacgggttgcgagtcgagaacccttagtctcgactcgagaccac
attgccaacacacaacaagcacaactcgagaccacggttgcgggtccggttgcgactcga
gaccgtgtagtctcgactaggccataatgactcgagacctccttgttgcgactcgagaca
ttgaagccggcacaactcgagaccgcttagtctcgactcgagatctctggtctcgactcg
agaccgtgaacacttacacattattattggactttcactgttacgagcccaaccgattgg
gccggatacttggacttatttacgtgtctgttattggactgctatgacatacttgtgcat
gccatgattatacctgtgtacaatacgtgtagaacatacgtgctatattcgaatgtgaac
ctgacttgtatgataaccatgctaggacgtggttgatcaccatatagcttacttgaactt
tctgtgtatctgccgagcaaaccaaggtgagttcacacagccaaggcatgggttcccggg
tgggaatgggattggatgacttattgtttatactcagatgatagaacctaacgacaagat
acgactagactagtaacacttattgaactgatcttcgcacacctgccaagggttggccgc
gatattatgactgacttcgcatacctgccttaggaaggccgcgaactaaatttactaatt
ttcgcacacctgcctgggggccgcgatacaaataaacctagtctggaatacttgggaaga
acatcccctaaacttcgcatacctgcctgggaggccgcgatggaaactgatacgatatat
gacataacgaacgaacatactactactcacactatactattactgaactgttaactgtga
actcgctcaactagttgttgactctctgctgcatgccttgcaggaccttaggtacttatg
gagtttgcacagggaggagcaggtcgttgtgggcatggatcatgaatgcttgctaaacat
ttatgacatttcatacattattacttacgttgggttttacttacatgcttccgctactta
aacaaagtttggaatgaacatcaatcgtattgaattcggttttatgaattactttaacta
ttatgcactatgttcgatatgattgatggcttgatcctggtcatgtcacgcctccaagcg
gtggtactccgcgggtggattttgggggtgtgacaa
>ENAJN021935JN02193_4_8003#Gypsy/LineageAitalian
gcgttatgtaggagtgtacctgctcacactgcgctctcgttgaggacgatcgggagacta
atgtactcagcaatctgtcagtgatgatagaacatacacatcgtcgcatcaggcagatac
gcacccgttacctagtgttcggtattggaaaaacagtttagtcgctaacttttggggtag
ctccccatggcatgtataaacggataaattaaccggtgaaacaaagtttttggtaattaa
aactggacaactagtgaactcactcagcattattgttgaccccttactgcatgctttgca
ggtaaccagtgacgaaggagcttgcagcttgggaacgtgtagtgtctgttcacccttgtg
ttgggtgttaccttattttgaatcatgaactttgttttaaactaccttacctatgcttcc
gctacttattactgttttgaacttaagactttaaactctgaacttaatatttgctaagct
tatgaatagtaagtattacttttgttatcaacttaagtattcggtataattggtggctgg
atcctggtcagtcacgccctcgaagcgggtgttatccgcaggtggaatttgggggtgtga
cagattggtatcagagccattggttatagtgaacttggttttaaaaagggggaaatcttt
ttggagaaaaccagactataacccgtgactcgcgacgacactacactccaagtgcaaggc
tcgacacatttgacctcatagctcggaccagtgtttacttgtctgctttatgtttcctgt
atgctatacgtactagtgtgcctaaactagatagatacacctccctcacctatctcattc
tcgctacactacggcatcacactcatactgtgttttctggttatgaagacaatgagtgga
cgcggaagaggaaacattaacatgacacaggctcagttcactaacctactcaacacagtg
gctgcagctttcgcagctcaccctataggtaagctcgttgttttaggatgtttagatcct
accgccacatcgacttttcgcctctaaacctatgcgtttcgcttctcaccctataggtca
gcatgcacctgcgcaaccaccagtgtgtactttcaaaactttcatggattgcaagcctct
ccctttcaacggcactgagggtgccataggtcttctgcattggattgagaaaattgaagc
tgtctttgctgtttgtgaatgtccccctgcaaattgggtgaaatttgctactgctacgct
tgaaggaagcgcactttcttggtggaaggcgcaaattcagatgtttggattggaaactgc
aaatgctacggcatgggaggatttcaaggatatgattaaggatgaatactgtcaccggga
tgacatccacaagcttgagaatgagtactatgaactcaagatggttgggtcggaaattga
aacatacaccaagctgtcaaatgactatgccgctctttgcccaaacatgtcacgaccaat
gtaccgaaggatcgaactgtatatcaaaggtttggctccagagattcgaagccatgtcac
ttcagccaaccacactaccattcagccgattgttcgacttgctcacaaactcactgatca
ggctgtagaggagggcaggctgcccaaaaggatcagtgctactgtcggaacttctagtga
caacaagcgtaagtgggaaggaagtcagggcaaggatgctaaccccactcaggccccagc
acaacaaaggaaaaccgaaaacaacaaaggcacccagcaacagggtggctaccggggaag
ctaccctaagtgcaacaagtgtaacaagcaccacaatggggcatgtaacaagggccagtg
tcagcgatgccacaagatggggcacgacgccaaggattgtcgaagtcagttcccagctag
acagaatcagcaacaaccccaacagcaacagcagcagggaaacaaccgggcatgttttaa
gtgtggagctgagggacactttaagagggattgccctgaactgaatcagaatcgcaacaa
taatcagggagctgggaacaacaatcagaacaacaatgctgggaatggtgctagaggaag
agctttcgtgattggagctggtgaagcaaggaatgaccccaatgtcgtgacgggtaagtt
cctactcgatggtcgttatgtttctgtgttatttgattccggtgccgatgctagttatgt
atccctacgtattagtaagaagcttaagcgtccgctttcgttactaagttctcctcatat
cgtcgagttagctaatggtagaaacatcgaggcctcacacgttgtcaagggttgcaaact
agagttgtctggtcagacatttagtatcgatcttttccctgttactctcggaagcttcga
cgtcgttattggtatggattggttatccaagcaacgcgctgagatcctctgtcaagagaa
agcagttcgtattcctcgccgttctggcaaacccctcattatacaaggtggcaaaagtgg
agaaatctccggcgttatttctttcttgaaagcccagaagtgtttacgaaaagggcacac
cgctatcttagcacttgttaccaacacgcaggaaaaggaaaagaggattgaagactttcc
agtagtgcgtgactaccccgaggtatttcctgaggaactacctggactccctccccatcg
tcaggtcgaattccaaatcgagctagctcccggagcagcgcctatagctcgtgcacctta
tcgactagcccccgcagaattgaaggaactctcgacgcaactacaataacttttggataa
aggatttatccgtcctagttcatcaccctggggagcaccggtactctttgttaagaagaa
ggatggcacgttccgaatgtgtattgactatcgtgagctgaacaaggttaccatcaagaa
tcgttaccctctccctcgaatcgacgacctattcgatcagttgcaaggatcgagctacta
ttccaagattgacctgcgatcaggctaccatcagttaagggtccgtagtgaagatatttc
caagactgcattcagaactcgttatggtcattatgaattcctcgttatgccctttggaat
gaccaacgcccctgcagtgttcatggatctcatgaaccgagtatgcaaaccctacctcga
caaatttgtgatcgtgtttatagacgacatcttgatctactcgaaaagtcaggaagagca
tgaacagcacctacgccttatcctcgaactccttcgcaatgagcaactgtatgccaagtt
ctcgaaatgcgacttctggcttcgagaagtccatttccttgggcacgtggttaacaagga
tggaatccacgtcgacccagctaagatcgactctataaagaattggcctacccctaagac
tccgactgaagtccgccaattcttgggactggcgggatactatcgaagatttatcatggg
attttcaaagatcgctcagcctctcacggctcttactcagaagggtatggtttataagtg
gggtgaagctcaggaaaccgcgtttcagaaactaaaggataacctctgcagtgctcctat
cctctcgttgcctgaaggcactgacgacttcgtagtttattgcgatgcatctattcatgg
gctcggttgcgtgttaatgcaacgcgagaaagttattgcctatgcatcccgacaactcaa
gacacacgaaaggaactacacaacacacgacttggaactaggagcggtgatatttgcgct
taagatatggagacattacctgtacggtaccaagtgcactatctacaccgatcacaggag
tctcgagcatatctttaagcagaaggaattaaacatgcgacaacgccgttgggtcgaact
tctgaatgattatgaatgcgccatcaagtatcatccgggcaaggccaatgttgtggcaga
cgccctcagccgaaaagacactataccaaagcgcgtgcgagcattgcaacttaccatcca
gtctagtctccctacccagattcgaaatgctcaggttgaagctctgaaaccagaaaacat
cagggctgagtccctgcgaggatcgagacagcaactagaacagaaagaagacggcgccta
ctatgtggcaggacgcatttgggtcccactttacggggatttacgagagcttgtgatgga
cgaagcccataagtcccgttattcagtacatcctggtgcagataagatgtaccacgactt
aaggaccacatactggtggcctggcatgaaagcccacatagcagcctacgttggcaaatg
tttgacctgcgcaagagtcaagatcgagtatcagaaaccagcaggcttactccagcaacc
ggaaatcccgaagtggaaatgggagcaaatttccatggattttgttacagggctacctag
atcccaacgcgggaatgatactatttgggtgatagtagatcgattgactaagtctgcaca
ctttttggccattaaggaaacagacaagttttctaccttagcagaaatctatttaaaaga
agtagtctccaggcacggggtgccaacttctattatttccgaccgagacgctcgttttac
ttccgaattgtggcaagctatgcacaaatcctttggctcacgtttggacatgagcaccgc
ttaccacccgcaaacggatgggcagtctgaacgcaccatccaaaccctggaagacatgct
tagagcatgtgtgatcgattttggcaagaactgggagaagcatctaccgttagtggaatt
ctcctacaacaacagctatcacactagcattcaggcggcaccttttgaggcattgtacgg
tcgtaaatgccgatcacctctctgctgggcggaagtcggtgatagtcaactcacaggccc
agaactagtagtagatacaacagaaaagatatcacagatcaggcaacgcatggcggcagc
tcgtgaccgtcagaaaaactacgctgacaagcgtaggaaaccattagaattccaggtcgg
ggaccgggttctacttaaagtctcaccctggaagggtgtggtccgtttcggtaaacgggg
caagctgaatccacggtatgttggaccattcgaaattaccgagaaaatcggtaaggttgc
ttatagattaaacctgcctgcagagctgagtgcagtgcacaacgtatttcacatatctaa
cctgaagaagtgtttgtcggatgaaacacttgtaattccttttaaggaactgacgattga
tgaacagctacactttactgaggaaccgattgagatcacggatcgagaaatcaaaaccct
caaacgtagccagataccccttgtgcgagttcgttggaactcacggcgcggcccagagtt
tacctgggagcgggaggaccagatgaagtccaagtatccccagttattcccaaacgaaaa
ccccagcactgaagctacaaccgaatttcgggacgaaattccaaactaacggggggatga
tgtgacaccccgttaaaacacgctagcttggcagtggctgcttcaactttcgggacgaaa
gttcttaaaacttggggataatgtgacactctaggtttttccgaacgaacaccttgtaat
attttgtgtatatatatgatattaaatgaaaacgtgatcctttatgcatttatgtgtcgt
atgtattatatatatatatatatgtatgagaaccgaaaccacgacccgagaccatgactc
gcaaccgggcggttgcgagtgggccactcggtctcgagtgggcctttgagccgaaaccgg
tttgggccgaaaccccaagcccaacccgaaacccccttagtcttgttgacacttggtata
taatcccccactttccttcatttccttcatttggcacaacacaccaacacatacactcct
tatttctctctcaactagaacaccccaaaacaacaaaccatcctctccttctcttctcgg
ttcaagcttggatcccggacaagaaactcggacaagttcatcaccactcattcggacact
tcatctcctcggcttcttcctttcattcggctcattcttctccttctcaaccggttagtc
atcattatgtgcataggacttatgttgtgagagtgtttggttagaaacattatgcatgat
tctagggcgatttgtgaagaaaactatatgtgaaaaccatttatgtgtgaatgcttgtga
catgtttaaaatgactagaaaaaggtagatcaagaatgattatggctaaccatactatgc
ttctttgtttcttgcaagaatgatgatgtttaacataagattttcggctatataatgtat
gttttcttgtttagcatcatgatcttgtcaaaatatgtgattttcggttcataaatatgt
gtttatgttggcatgaaaaccctagaaaactatgaacataagaagaacttgtttgaatgt
tggtttgaagatttaaaatggcaaagtttgatccatattttattaaaggcagattaggaa
aagtgtttgtagaaatcttattggtagtttcctaatctgggtctgatttcatatgtacaa
attggactgtcttttctgcatcatcacgtgtgtatgaaagtgacagattacgactcgcaa
cgacggcgttacgactcgaaaccacacggttgcgactcgcaaccaaagcatgacaagtcg
aaaccacgagattgcgactcgagaccacgccgttgcgactcgcaaccaaaacgtgacaac
tcgagaccacggttgcgactcgcaaccataacacgacaagccgaaaccacctggttgcga
ctcgagaccagctggttgcgagtgggctgttcattttggttattgggccattctgtgtta
acttgggctatctgttaaatgaactatgtgttgctgtgttcagtttgactgtgttactgt
tagggccggcccaataatcccatgactattacttgtatgcatgttatgtgcctatatatg
ttcttacgtgattgcttgcacaccgaacctgacctataccggtaaccatgttaggacgtg
gtgaccaacgtgattgacaagtaacctaaacctaccgagcaacccaaggtgagttcacaa
cttaaaagcatgcgtcccggtggtttgggacacgagactaacaaccctatcccctggtga
aaggggatactattcacataccttccctagttattgggaacaaaacttacttttccttcc
cgggtattgggaaaccttttggttaattactgtttatacggattgcaactaacggcacta
aacgaaactctatcactcaagtccctactacaaataccgattagtcgccgggttcaggcg
aacgggttattagttgatagcgctatttaggtgtttaccagcctcacaccgtgccctggt
ttgggacggtcgtgaactaatgtactcagaaatccgtcaatgatgatagaacattgacat
cggggcatcctgcggatacgcaacggttacctagtgttcggtattggaaaaacagtttag
tcgctaacttttggggtagctccccatggcatgtataaacggataaattaaccggtgaaa
caaagtttttggtaattaaaactggacaactagtgaactcactcagcattattgttgacc
ccttactgcatgctttgcaggtaaccagtgacgaaggagcttgcagcttgggaacgtgta
gtgtctgttcacccttgtgttgggtgttaccttattttgaatcatgaactttgttttaaa
ctaccttacctatgcttccgctacttattactgttttgaacttaagactttaaactctga
acttaatatttgctaagcttatgaatagtaagtattacttttgttatcaacttaagtatt
cggtataattggtggctggatcctggtcagtcacgccctcgaagcgggtgttatccgcag
gtggaatttgggggtgtgac
>Contig15_HLAB-P35K12_41870_53526#Gypsy/LineageBesX
tatatatatatttttcataacgtcacttgtaaaatgttgatgattattttgtgaactata
caaatattatttttagggtaaaaataatattaccaaatgttaagaattccaaaataatac
gaacgcctacgcaataattatttaagttacaccggtaattattattaccactcgatcttt
aaaacgtaacttacgcattttaaggaaatatttatgagcgcgtatttttgtcaaggtatt
attttgggaaaatcatatgtattaaaatataatatttttgggaaaaatatttatattttg
gaattagaaataaaatatatattaagtgagacttaataatatatttcgaattttacgaac
gcacatgtattaaatcccccatccttgggaaggaaaataattaccgagttttcacaaaat
gaaaacacgaaatagttgtctaactatttcccaaaaacttaaaccattaagctaaggcac
ggccgtccgtctaatagagatagtgcgtgtaggtcgtcgcacagctgcttgatcaggaga
tatacttggtagagacgcaccactgtgagttcatgtcccccttttctcttaactgttttc
agttttctaaactgcgggggtgaaatacatgttacaatatttatgagtactttatacatg
gtatggttagcgtaaggaggtttactacttagatcatgtgagtgggtaggcggaaacttg
aggccattaatcctcagggtaggaccgagggacatgagaggtagatctatctgggtgtag
cgagcctagccccaggcccaacagtacggacctcgggtgactttgtgcccaacgcataaa
tccgatagatttgagtcttcctacttgcacttcacacatatcaatggccttgcaaaccat
tggtgatctcttttttcttatttgctacatatcaggattttatacatacaaaggtttatt
tactcacttacgcatgaactcgctcaacattattgttgatttttcagcttacatgtattt
cagggaactaaagatctggcgcggtatgttatgctttcccgctgcacatgagttacgagg
tcatccgggtttaggggatgtgactttttcctggacgagtcacagtccttaaactgtgtt
tgtttcatgtcgatgtttgtgttttctgaacaatgatatatgttatcaggttgtagtttc
agttgcttaagtcaacgtcctaagacaatgttgttgtatttggtttttataacttaatcc
tatggatgatcttgcatggtttttatttcatatagcttgttatggttaagctatggtatt
aagaagtcacgccaaaattaaccacgcttccgcaaagccagggtgtgacaacttggtatc
agagctctgatcatagcgaactaggattccttctcgaatctagactatgatcactagggc
tctcacgaaaacatttttttacactgcataccacttaagtccagatccaaaacgttttta
caaacaaatgttgagcacatttcatttattatttataggcttagtctgggaggctgaggc
tcagtctgagaggctgaggctcggtctggaaggctgaggaagtaggctagtgggactagg
aggaacaatccgaaaggctgggaaggtagtttgagagactaggagattcagtctggaaga
ctagtaggctagtgggactaggagaactatatgattgcttattggtgactaatatgttta
ttgactatatgattgattatttgtgcctatgtgtgtttgtattacaaaacatcatgcctt
catcagatactggagaatcggacactacagattccatggccatagtatcaggcgacatag
tttcatcaaagcacgaggtgtacgtttcttatactaccagcacagacgatgacgactttc
ttccctttgcgctgcccgatgtcgtagcagagcctgctgatggccatcttgttggggatt
gccactcgtggtgatccctgctcctgtgccccttgccacatatcccattgttgatatgcc
cccccgacgttgtctccaacgacgatgtcgaactattagaggaggacccacttgagggcg
aggccctattactgctggttatagcctactgcttgcggacgctcctgcagaggaagctca
tgcccattcccctgtcccagactcatttgagtttctgacgtccgcatcttcgcatataca
gggaatgcagcaccattcacacgatgccgaccctgatatggcgtcatcagctacaccagt
tcctgcacacagctttgagtttgatcacgatattgaggatgatcctgtttttccacctgg
ttttgatccagaccatgacattgagttcatacacttagaccagcccttggagggatcctg
taaccccggtgtttgttgatccagctgattttgagatggagttgttgatccgaagccagc
cgtggcccttgagccaggcgttgctcttgaccccgcattggagcatgaccctgttcatgc
cgatgcacctgctattgctccttgattgatcatctgcttggacgagagaaaatttggggt
aactgtgcaagacaatttattattacgggggcccacgtaataacgacttgtagtgcacag
aaatcctggtggactctgcgggtcaagctaatgaaaaccaatgtagcaggaaataactca
aacacgaatgaccaaggcgatgtagcctcgagttcatcctatttcaagcaacgagccaaa
ttggcaaacctatgtgaaggctcagaatttatttcctcactcatacattgagtatattta
cgtgtgaaattgggtgattacatgatggcttctggtgctatgtatctcatagacaattga
aatgttgtctaacccgcttcatgccacttcggcagaagagaatgccacccaggcgtgaca
caaacaccagtacgttgccaaggatagaagccgagctgcaaaaacgcatctcacaggcaa
ttgcatgacatgaagccctccgctttaagcacagcgatggcactactggaaataaccctc
caactgactgcacctataagcagttcctgaactgcaagcctttgaacttcgatggaacat
gaggcgccgttgcatttgttcgttggtccgaaaagattgactccattctaagaatgacta
actgttcgccccaacagagtgttacctttacctcggggtcatttctagatggcacactct
catggtgggaccatcaggttcaggcccttggcacagatgctgcttatgcactgagctggg
acgagctcaaagaaatgattgagaagaaatactgttctaggactggtaataagaagcttg
aggtggaagttctgggatttgaaatggacgaaccaaagattcctgaacatgtccagcgat
cgcacgacttgtctagggtcgtcccctactaagtcattgatgttgtatgatacagttgtg
tacttgtaaactttacattgtgatctcgatttatggcaatgcaatcgcagtattctcatc
acttgtgatgtttgatctactgtttaagttctatgacatgagatgttatgtggttgattt
atttttagcatgagatgttatgtgttgatattgatgaatacatacatgcacttgacttgc
tatgacctaacccacgtgaaacatcttttagaagatgccaccaagacgcgaaatgcgcat
gcccacctcggaggcagaacttcaagagataattgctgcagctatagcacagcacgaggc
cctacgctccgaacctagcagaggcaccccagaaaataacggttgttcctactggcactt
cctcaactacaagcctccgaagttcgacggcactgggggtgccatagcttttgtgaaatg
gattgaaagtatggaatccatctttcgaatgagtggttgtacgccagaacaacaagtccc
atacgtttctgagttttttcaagatggagctcgattatggtggaatcttcaggttcgaat
aatggtcctaactacagcatacgcgttaacttgggatgagttgaaaggaataatgcgtaa
gaagtattgcacccaaacagaaacccagaggttggaaggtgaattccatagcctgataat
ggaaggtccgaaaatgttggaatacatgcaaagacttcatgatttggcacgagtcgttcc
gtacttggtggaaccagaattgaggaaattaggacatttcatttgggaactggcacctca
agtcctgagcttaatgacagcatctgcgccaccaacaactatggctgcaagtaagatggg
cttggcactcgttacggaagccattagactagaaaaacttgcaaaccctgacaaggagac
tcaggtagagtcgttcggaaagaacaaaaggaagctcaccgaagatacccgaacgaataa
tgatgaacaaagatctattcgaggttgttttgactgcggagacaaagggcatttcaagaa
agatcgccctaacaacaaacaggccaatgataagatttacttagaaactaaaccaagatg
tgctgggtgcaagtatcaccatgattgtggatgtcggaagcctaggtgcgggaggaaagg
acacaacaaggatggttgtgggatgaagagtcccagacaaggagaaaatagtaacaacgc
tcaaggtggaaatgggaaaggaaatggccgagtgccaggatgcttccattgtggggacgt
tggacatcttaagagggaatgcccgaagttgaaacaagaccgtgaaaggacatccagcat
cggagtttgtgaagcatgccaggatccaggcgtgattactggtacgttctctaacaacca
aaacttttgcatctattttgtttgatactggtgcctatcatagcttcgtgtcactagaat
ttaagaatattcttggtttgacgcctagtaagctagacgtcccatattcgaacgaattaa
caaatgggaaactagttgagaccagtgaagttgtccaaggatgtgtgatggaatttggag
agcacaagtttacgctagacttactacctgtcgagttgggaagtttcgacgtggttgtag
gaatggattggccatcaggcaacaaggcagaaattgtttgtcacgaaaaggttgttcgta
tcccaaccgaagatggtgaaacaattgtggttcatggagagaagcgtggtacgcctttaa
gaattatcagctgcttgaaagcgcgaaagtgtttgtaaaagggatgtgctgccttcctgg
cacacattgtggataagaaagctgccgaaccaaagatcgaagacatccctgtcgtgaggg
aatatccagaagtcttcccaaaggacttgcctggactgccacctcagaggcaagtggagt
ttcgcatcgatttagttccaggcgccgcgcctgtggctaaggcaccctatagacttgccc
cgtctgagatgcaggaattgtcgacacaacttcaagagttgctaaacaaaggatttatcc
gaccaagcttcttgccttggggagctccggtcctgtttgtcaagaagaaggacggtagtt
ttcgaatgtgcattgactaccgggagttgaataagctgacgatcaagaatagataccctc
tgccaaggatagatgatttattcgaccaactgcaaggttcaagcttttactcaaagatcg
atcttcgatctggataccatcagctaaggatacaagaggaaagtatcccgaagacagcct
ttagaactcgctatggacactacgagttcctagtcatgccgtttgggttgacaaacgcac
ctgctgtttttatggatttgatgaacagagtttgcaagccgtacttggataagttcgtga
ttgtgttcatcgacgacattttgatttactcaaagacaaaggctgagcacgaacaacatc
taagagctattttggagttgctgaagaaggaacagttgtatgccaaattctctaagtgcg
atttttggctacgtgaagtccagtttcttggacacgtggtgaatggagatggaattcatg
tggatcccaccaagatcgaagcgatcaagaattgggagacgccaaagacgccaaccgaga
ttcgacaattcttgggtttggctggctactatcgaaggttcattgaggatttttcaaaaa
tcgcttaaccattgacactcctcacgcagaaagataagaagttgattggggaatcgaaca
ggaagaagcgttccagctattgaaagataagctttgtaatgcgccaatcttagcactacc
ggaaggtacagatgattttatactgtgatgcctcacgccaaggtttgggttgcgtgttaa
tgcaacgccaaaaagttatagcttacgcatcgtgtcaactgaaggcacacgaaaagaact
ataccacacatgatttggagcttggcgcagtgatatttgctttaaagatctggagacact
acctatatggtacgaaatgtacgatcttcacagatcataagagcctacaactcatattca
accagaaggagttgaatatgaggcagagacgatgggtcgagttgttgaacgactacgact
gcgagataaagtatcatccagggaaggaaaatgtggtcgccgacgccctaagtcaaaaag
aaaggatcaagcccataagggttagggctttagagatgattatccaaacagatctttctc
tgcgcattcgtgccgcgcagaaagaagctctgaaggaaagaaaccttgaagaagaatatc
tccgagggatggagaagcaattggtgccaaacgaggaaggaacgttatattttgagacaa
ggatttgggttcctctgtttggtggtttgaggaaagttatttttgatgaggcacacaaat
cacggtactctatccatccaggagtggataagatgtaccaagaccttaaagattattatc
ggtggcctaagatgaaaggcgatgttgctgtttatgtgagcaagtgtttaacgtgtgcta
aggttaaggctgaataccagaagccttcaggacttctgcaacaacctgaaattcccaaat
ggaaatgggaacaaatttcaatggattttattacaaagttgccaagaacgccaagaggtc
atgacactatttgggtaatagtggaccggttaacaaagtctgcgcacttcttacctatca
gataaaaagataatacgagcaagttggctgaaatttatatgagagaaattgttacacgtc
atggagtacctctctcaatcatctctgatagagacggaaggttcatatcaaggatttggc
aatccttccaagaagcttggctcacaattgaatctgagcactgcatttcagccacagacc
gacggacaaagcgaacggacgatacagactttggaagatatgctgagagcatgtgttatg
gatttgggcggtagctgggataagcatttgccattggtcgaattttcatacaacaacatc
taccacaccagtattagtgtcgcgcaatttgaagctctatatggccgcaagtgcaggtca
ctgcttagtttggtctgatgcaggtgacagacaattggttggtcctgatatggtccagga
aaccacagacaagatcgcatagatccgagatcgcatcaaggcagcttgtgatcgtcagaa
atgttatgcggaccgaagaagaaaacctctagaatttgaggtagatgatatggttttgtt
gaaagtatcaccctggaagggtgtggcacgcttcggaaagcgtggaaagttgaatccgcg
gtaaattggcccggtcagaattttggaaagaattgggttggtagcgcacaaggtggactt
accagccgaactgaatggtgttcacgatacatttcatgtatcaaacttgaagaaaagtcc
aacgcaagataccattgtcattcccaccgacgagattcatgttgacgacacgctccattt
tgttgaagaacctgttgaggttacggattggaaagtgaacaaaacccaccggagcagtgt
caagctcgtcaaggtttgttggaatgccagacatggtcctgaatacacctgggagcgtaa
ggaccggatgaaagagaaatacccccacttatttcccagaaccctgtttctaggagcaga
acttaaaatttcgggacgaaatttttctaacggggggagaatgtgacaaccctcactaaa
ccaggtatccgtatgacttaattaatgattaattgctgcttaattactgtgtttgcttga
aattgtggataaactgctacttgaattctgatacgtacacttacttgcatcatactttat
ttgctgtcactccattatttacatactaaactctagtgacaatcttgatgcacaaaagca
cagtaacactatgaacggataacctattaaacatgctgatatagccagcatcaggcagac
actgcctctaaggcctgtatgagcccgagatagtttactacactggtagagagtgtaggg
ataagaaggttgtagaactgcgtcactaggtataagttacagtgaccggatgtgcctaaa
atgtactctaagtacaaaattcagcactttaattaaaaattcagcatttagctaactaat
aaagtgccaaaacatgagaaaaatattactagacactttccaaagtttcgggaataagtt
gtgtcactaaaaatagtaataacgacactttaaagccttgttaagcactttaacggatca
ctatccaaccaaacaaccggactttacccggaacataaaaatattgccatttacattgtt
tttatttttctgagccagttagggtccctgaataccctaacacccgctataatgcataac
acgctggtaaccgagttaacctcctaatcacttaactctaacctaactatctagttgaaa
ttggactaagaacaccccccccccatccaacgacttcagtccccaagggacacccattgt
ccttccatgattattttaatcattcatgtcccatatctattagacattgtatccaatggt
taatgatcttatgaattgcctataagttcaacactaaacacactaatcatttccatcaca
caactcacaacacacactctctccctctccttgctccctctcggccgagatcaacaacaa
ccatccatccatcgtcgagctttgatcaagcaattccaagtaactacaagtgtcaaggat
cacctacgaggaagcttggtgcattcggaacgtgaaggacctcttctcattgcttttatc
cactcattcttcgactagattcttccctagcctcgagctagtagtaagttgctataaacg
ccctctcgatctattttaaagtggttaaaatgaaatatgacggttaaaactcatgaactt
acaagatgatgtgttaaaagtctactaaaatgttaaagatgtgggttaaaagcacaaggg
ttgtgtaaatcttgtaagatttgttttgtgtaactatttagtgccgatctatgttgtggt
agctcggatcatcgtctaacccggtttggtcatgttcatgaaacatgatatagagtatgt
tcaaggatgaaagaagttaaatgatgaaactctaccacacactaaacatgaacttgtgta
aaatatattttacttacgaaataaggttcaaaactagtagatctacggatctacaaatgg
tatttacaaagaacaaagtgtcaaagaaatcatattttctaaaaaccggatcttacacga
acaagaatgatttttaaacacacaagtgtgtagacacttgtgtaacactaagtttcgaca
aagaactaattttatcaaattttacaagatgttgtaaagatggaatttctttaaaaatga
ggttcataagaaaccggattgatttatacgaaagatccactaaaagtgatgggatttact
tcatatttttggacaaaccacaagttcatgtaatttttgcgatttacttatatattgact
aatttgatggtttggaaattgttattgagaataagaaaattattgatttgaattataaaa
gaaaatgatacgcttgaaagcgtggccacctccagtttcaagggaaactctggcgaaatt
tttccaaaaacctaacacttgaaagtattttcatcacaagtgttacaaatgtatttttga
cttgtttccaacatgtaaatttcgccacgactttatttacaaaatatcggaggtgggatt
ttcacaaaataaaacggggtaaatatatatttgatatatatatttttcataacgtcactt
gtaaaatgttgatgattattttgtgaactatacaaatattatttttagggtaaaaataat
attaccaaatgttaacaattccaaaataatacgaacgcctacgcaataattatttaagtt
acaccggtaagtattattaccactcgatctttaaaaggtaacttacgcattttaaggaaa
tatttatgagcgcgtatttttgtcaaggtattattttgggaaaatcatatgtattaaaat
ataatatttttgggaaaaatatttatattttggaattagaaataaaatatatattaagtg
agacttaataatatatttcgaattttacgaacgcacatgtattaaatcccccatccttgg
gaaggaaaataattaccgagttttcacaaaatgaaaacacgaaatagttgtctaactatt
tcccaaaaacttaaaccattaagctaaggcacggccgtccgtctaatagagatagtgcgt
gtaggtcgtcgcacagctgcttgatcaggagatatacttggtagagacgcaccactgtga
gttcatgtcccccttttctcttaactgttttcagttttctaaactgcgggggtgaaatac
atgttacaatatttatgagtactttatacatggtatggttatcgtaaggaggtttactac
ttagatcatgtgagtgggtaggcggaaacttgaggccattaatcctcagggtaggaccgc
gggacaggagaggtagatctatctgggtgtagcgagcccagccccaggcccaacagtacg
gacctcgggtgactttgtgcccaacgcataaatccgatagatttgagtcttcctacttgc
acttcacacatatcaatggccttgcaaaccattggtgatctctttttccttatttgctac
atattaggattttatacatacaaaggtttatttactcacttacgcatgaactcgctcaac
attattgttgatttttcaacttacatgtatttcagggaactaaagatctggcgcggtatg
ttatgctttcccgctgcacatgagttacgaggtcatccgggtttaggggatgtgactttt
tcctggacgagtcacagtccttaaactgtgtttgtttcatgtcgatgtttgtgttttctg
aacaatgatatatgttatcaggttgtagtttcagttgcttaagtcaacgtcctaagacaa
tgttgttgtatttggtttctaaaacttaatcctatggatgatcttgcatggtttttattt
catatagcttgttatggttaagctatggtattaagaagtcacaccaaaattaaccacgct
tccgcaaagccagggtg
>Contig57_HLAC-254L24_90740_104783#Gypsy/LineageCwimu
taacacctcgaatttttgtgtccaatgatgtgttaacacgtgtcatttgtttacacgtgg
catctataataaataaaggactaaatttgacaaaccttgaaagtatataaattcgagggt
tataaatgtcaacaagggtaatatactgtatagtaaccctaaataaatgcttgtaccttc
aaacgaataaatcataaaacgtacggaagcgaaacgcggaagaaagtgagagattacgaa
ctacaggggttaactgtgtcaacatgtttaatattacctctgagtgaccctttaacgttc
ccaagacttcgtaacagtattatacgctcactagaatataccgtataaattccgcgaagt
tccgttttaaaacgaaagggttatactcaaattcgtataagaagggttaaaagcgtcaac
agtgaaagttaaggctttccaatataattaataaataaaccggggacttaataatgcggg
taaataacacgaggcccctatcggtaaataaccgagggccaaaccgcaaagttacccctt
caaacccgaaaggtcaggtaaatcattacgaaagatttcgttattaatggccagattctg
taatcataacaaaagatttaaaaattctgaaatcttaacctctcgcgacccgcgcgaagg
ttatgtttaagttgaagcgggccgcgagccacctcaattacgcatctgatttattaaact
caggcgacccgcgttatagtgcatgggaactcccatgcgggccgcgtacgacgcccagat
gcagaaagttgtagttttcttgacttttggagccttgaacgatcaacaaccaacaaatgg
ggcatgggcaccctatgctcgacccataacacttaggggacatctacccatcacccctga
cctgttgtaggtgtttgtaatgatcatacatccttgacattggctataaataccaaggtt
atgagcatatgtttaccacacctcaaacaacacccctctgatcattctaagtgctcccaa
gcattctcttctgctctataagcaagaacacacttctgtaagtcgttcacaatcaatttg
gtcttgcatttccatagttatagcttataaacacaaccgtcgtaactaacggttgtcatt
acaataacttgcaaatggttcagtcttatgacgaatcaaaaatggttatgagttggtatt
tatgtgggtattaaacctctaaaaaggttccccctgatcaccactctaactatgtcaaat
gtcgagtcaaacgtgcggttaaaaagtcaacagaaagctattttagcgatttatgcataa
tctgtaatgtatatgttatggaacctgttttgacaatcataaaacatgataataagtata
taaacctgtttgcgctcgtttgaatcgatcatttactatattgaaccggttcggagccga
aagtcgcaaaagtttgacttttgctttgacttcagttctgacccgttttagtgaggtata
aatataccttaggactctcttaggaccaggtcacatgttggtataaacctctgtggacgg
ttcatgagttatccgagtcttttgcgcaattccgtcattcgcctaaaagttgaccgtaac
ggccttttaaaattaaaacgagtatttcggacacgtgaacggaccaaaaccttgcttatt
aaattataagcatgtccttaaagtttcacgtcgatccgaggtctagaatgagagttatgc
taaaaaagcgcacttttaagaaagttttgtaattaacggcgcgattagcataacgcccat
ctaacccaagttttcgtcaccaaaacttttacccactgtggtaaaataatattttgggaa
ttttaaagatttttaataatttttaccttgctcataacctgcggttatggctatggttcg
gtaaataccgaatacgccctttttggccaaaacgggagttctacaaggtcttttgacccg
attccagttgctactggttttaaataataaataaagtattttaagctttataagctgttc
gggaaactcagatttcctgtagaactcgaaaagcccttttaaagtctttaaaatgaccga
aaagcccctacggagcataatataaacttaaactcgttacgggcattacggaaggtatcc
tactgataccaaaatacttttaaggcatattgacttaggaaataagcgtaggacacttat
ggttaaccgtttcgcctatttgcgcacacggtacggctcatggaactagttctcgtgcaa
tagccgatatgggtcaaactatattatttgaaccccaaaatccagagtacgaactataaa
cccatataaaacaagtctctgaacttgttgggtccaaattatactccattctcggttttc
gccttttcgtgcgaattaaccatatctatgtatcggaatcaaccggtttaagctactgct
aatataaggaccgttaggattctaagaggttaattaaaaccttcattccagattaggagc
cccagtaaaagctatcggtgacttgatctaaattaaggattatacttgcaaaggtaaata
ctttaacttatttcccctatatgggcttgggttacggtatgttaataccgcttgattgag
cattatataattccatcgcttaggtggttaattgattaaatatgatcggctcatttaaac
agttttgttgcttataagcctttggggggtttaatgaccgttgtcccggatatccttggc
atcattttacgaaatggccacgaccatcgacatcccggtgtaggcgtacacccggtataa
agtgtcgacattaaatttaaaagacgtagccgttggtttttatactacggttttacgcaa
acgtggtgtgtctataaatctttaacccggcacgacccgggctactgaacgcataaaaga
acatgtaaaacgttcacaagatcattatgaattttcccaagttataaaagagtttgtgcc
ttgtgcattcaaatcaattttaataaacatttttaaatgtgtcagttgaatgtatttacc
agtgtaaactgacgtattttccccaaaagattaagtgcaggtacctaacgtaaattggct
ggtattagctccctagcgtcgtgataagtctcgcaagcttgattgcagtatctgatggaa
caatactttatctttatttacgatccactgtggatattcaacttctgtaatacattgata
ttatcatcagaggttgaaatatatatttatcttatgcttccgctgtgcattatataattg
tgtggtttgactatattgttgccaacatcgtcacggtaatcccccaccgggcccaccggt
gagacacgtggaaatcggggtgtgacaggttggtatcagagccaacattgagtgaattaa
acactatcctaatgtgttaaatctcaatgacacaattgcacatacttgagtctagacaag
aacttaggacaaattcggattaatactcctttttgtctttattttcgatttgatttttaa
taagctttaagcaggaaaatgccacctgttatattccgaggaagaggaaggggaagaaga
ggccgaggagaaatcgtgacacatcacgataacgaagctggaccatctggtacaagacat
ccttcgatgacaaggagcgaagagccacaacgacgaagagatctttacgaaccagcgagg
cattccacttcgcacagctcgacgccatcctaccggcactcctttgggccagactcagaa
aatgatcccaacaacccacaaccttccttcatacctctacaacgttcggtttcgcaccgg
aattatgacgaccctactccatactacataggtcagtttaatccggccgactacatacag
gaaccttcaggatttgttccgctaggtccacaagaccacttttctgaagatcccatggag
gaagatgaggatcctactgaaccagctcgtggtacgcccacgcatccgatagaagtttct
gatgggtcatccttccatggaacgccctatcaaggacctgacaatttccaagcgatgttt
gaccgacatgaatggtactacacgccatctcgacagacatctcaacaaccgagacatcca
caggatccctctgaggattcacgctttgaggcagttacgccaccacctccgccaccggca
caaccagtaatacctgatccgccgaggcgtaggaggacaaatgctcgtatgtctacacga
ggaggagggggtatccacttcagcactcctcgacattctagtagtagccactatccgcca
ctacaagaagaaggaccttcaagtcctatacaggaggtgaactccgcaccagctgcacga
aattcgccaccatttgggtatgaccaacccatacctgcttatacgggtccgacggcttac
aacccgttcgaaccgtcacaagcacaatacaactacggctatgagcgcgacccctatgtg
gtgtcggcaagatataatgcgcgctaccctgacggagcacatggaaacatgggaccaccg
gactactcagctcatgggtatccaatacctcccagacctccagttccgcatcaagcgcaa
caaccacgtttctctcctcctgaacaggaagaaatactccatcgactggatcatgtggag
agagagttcgaggaagaaaagaaaagccaccgaggatttctcaaaggcttggcgaatcta
ctaaagggcaaaaagaagaaacgtgaccactagcccttaataattgtactactgtaattt
ctactttaaagtaagtccctgtgtggacaacttaacgtatttcagtccctacgtggactt
atctttagtccttgcatggacacctatcttgtattagtccttgcgtggacttgtcactta
ttttaaaactcctatgggggtatgtactatttgaaagacccgtttagggcaatatgtaat
tgtatttgagatctatggaatgtatgttatgagttttgttttaatatatataaaaaataa
atcaaaaccattccttttatattaatctgcctaaataaagaatcttaaaaggtaaaacct
agcttggtgtcttttaagatccagccaagatggtacgacctaaatcaaaaggattctgat
tccctgttaacctctgtacgcatgttaacaatcatggcagatgtgattcgttaaaatcac
gcacgtcattcttatacaaaaatcctttaaggatttcaaaccccactaaacgatttataa
gtcgtgggttaaatcaccaatgaaggtgatcaatattataaagacatccattagtgatgc
actgcctacgagccaacatattaaaacatccattagtgatgtagtgcctacgggccaata
ttataaagacatccattagtgatgcactgcctacgggccaacatattaaagacatccatt
agtgatgcattgcctacgggccaatattataaagacatccattagtgatgcactgcctac
gggccaacatattaaaacatccattagtgatgtagtgcctacgggccaatattattaaag
acatccattagtgatgcattgcctacgggccaatgttattaaagacatccattagtgatg
tagtgcctacgggccaatattattaaaacatccattagtgatgtagtgcctacgggccaa
ccatattaaaacatccattagagatgtagcgcctacgggccaactatatttaaaacatcc
attagaggtgtagtgcctttgggccataataattgtcttataaagacaaaaggcagtggt
agtctatgactctctgtcagaaagagataaaagaactacggttcaattctctatgccttt
gattctctgaaatctcggctaatattataaaacatcatcatgattaggctttatgccgcc
aatattatctatatagctgaaataggatatattcagatcctaatatataatgaaataata
agttaaccaaatatggtctttgtaccatggttgacaaattatcataaaagacgattataa
taatctcctgaataaaattttgttatcttctgtaacagattcaagttacaatggcggatc
ccaatggagagaacagccacacaaatgaagatgactatgacaatgcgtcagtgcatttga
caggcgcacaactgaaggctctgattgacaatgctgttcaggcagctattgatcgtcaac
atactgagtctcaaggcagaactgtgtcaaaaccaccctctaaaccaaagacacactcca
aaccaccctctgaacccaagaaagatgacgacaaacattcgtctactgagcacagcgttc
atcgcgatagagaatatactgatgcgtccagtgctaagggttgcacctacaaatactttg
tatcatgtaagccccgtgaatttacaggggagaaaggtgcggttgactgtatcacctggc
tagacgagatggacacgattgtggacatcagcgggtgcgctgagagggacgtggttaagt
ttgtgtcccagtcattcaagggcgaggccctggcgtggtggagagctctggtgcaggctt
caggtaagtctgccttatacaaaatgtcatggggggagtttattaccctcataaaagaaa
actactgccctcagcacgaggtcgagaagattgaggcagattttgtctcactagtgatga
caaacctggattgtcaagcatatctgacaagttttaacactatgtcacgcctggtgccat
accttgtgacaccagaacctagaaggattgcccgtttcattgggggcttagaaccggcga
ttaaggccagtgtgaaggcctctaggccgacgaccttcaggtcagttactgacctctcct
tgtctcttacacttgatgctgtccgtctgagggcacaaaggagcaaggaggccgaaaagc
gaaaacgtgaggatgatacctcacgaaagtctgggaaaaagcaccgtggaaacggtgagg
gcaagaaagggtcggaggcaaagaaggaggggcaagctgatggaagacctcactgcaagg
tctgcaagaaacctcactccgggaagtgtaggtttgcgtctggttcacagtcgcaacaaa
agactccatcctgtgggctatgcaagtccaaggatcataagacagtggagtgcaaaaaga
taaaagatgcaacctgctataattgtaatgaaaaggggcatataaagagtaattgcccaa
aatatgccaagaaggcggaggagactaagaaatcaaatgcgagaattttccgcttggatg
cgaaggaagcggttaaggacgacaatgtgcttacaggtacttttctcgtaaacaatatat
tttcaagagtactattcgattctggcgctgataagtcctttgtagaccagaaattttgcc
aactactaaatatgccaatcaaaacccttgacgtgaaatacgaagtagagttagcagacg
gcacgatggaaaccgtctctactgttctagaaggatgtgaaatgtccattaggaaccatt
cttttcctttatctctacttcctttcaaactggcgggttttgacatcgtgctaggcatgg
actggttatcccataatcaggcccaaatcatttgcggcaaaaggcaaatagttttaaaaa
ctctgagtggtgaatctcttaccattcgaggggatacgcattacggattgcccgaagacg
tatctatgctgaaagcttcaagatgtttgaacagaggctgtgtaatttacatggctcagg
tgataattgaagaaccaaagccgaagatcgaggatcttcctgtcatttctgaataccccg
aggtttttcctgaagaatacctggtttgccaccagatagacaagtggagttcagaattga
catcattcctggagcagctccgatagcaagagcaccttacaggctggctccgacggaaat
gaaagaactgaggacccagttggatgaactgctggcgaaaggttttatcagacctagttc
atctccctggggagcgccagttctgtttgtaaagaagaaagacggatcaatgcggttgtg
cattgattaccgtgagctgaacaaagttaccataaagaatagatatcctttaccaaggat
cgatgatctattcgatcagctgcaaggagcaagctacttctccaagatcgacttaaggtc
gggttatcatcagctaagggtcagagatgaagatgtacataagacagcatttaggactcg
ctatggtcattacgagttcctagtgatgccttttgggctcacaaatgcaccggctgcgtt
catggatctcatgaatcgcgtttgcaagccgtacttagataaattcgtcatagtcttcat
agacgatatcctgatctattctaaaaaccaagatgaccacgagaagcacctccgttgcat
tctcgaattactacagcgtgagaaactctacgccaaattctcgaaatgtgaattctggct
acgagaagttcagtttttaggacacgttgtgagtgagcgtggtatccaagtggatcccgc
taaggtagaggcagtcatgaactggcaagagccaaagacgcctaccgaaatccgtagttt
cctaggattagcaggatactaccggaggtttattgaaaatttttcgaggattgctgcgcc
cttgacttctttgaccaagaagaaagaaaagtacatttggggcccaaagcagcaagagtc
ctttgaaatactgaagcagaagctaagcaacgcacctgtgttaaccttacctgagggtac
agatgaattcgtagtttactgcgatgcatcacacacaggcatggggtgtgtgcttatgca
gaagggcaaggtgattgcctatgcttcaaggcaattaaaggtgcatgaaaagaattacac
cacccatgatttggagttgggtgccgttgtatttgcactaaaattatggaggcattacct
ttatggtattaaatttgtgatttattctgatcacaaaagcctccagcacctgttcaacca
gaaagagttgaacatgaggcaacgccgttggatggagaccctgaatgattatgactgtga
aatcaggtaccatcccggcaaggcgaatgtggtcgccgatgccttgagcaggaaagaaag
ggtaaaacccattcgaatcaatgccaagagcattgaggttaagaataatttgatggaaag
gatattagctgcgcagcgtgaggctgtgttggaagctaattatcctaatgaaaagatggg
agtaactgaggagcagttgactcttagcaaggatggaattcttaggctgaatggacgtat
atgggttccgattcatggaggactacgagatgttgttctccaggaagcccatagttccaa
atactcagtccatcctggtgctgacaaaatgtaccaagacttaaaggcaaattattggtg
gataggcttgaaaaagtctgtagccgcccatgtagcaaagtgtttgacttgtgctcaagt
caaggccgagcaccaaaagccgtctggcttgctacaacagcctgaacttcccgagtggaa
gtgggaatgtgtaactatggacttcataaccaagttacccaaaaccaggaaaggaaacga
tacaatatgggtcatagtcgataggctgactaaatcagctcattttctacccatcaagga
gacgtatagctccgatatgttagcccaactttatgttgataagattgtagccttacacgg
catacctgtgtctattatctccgacatggatactagatacacatctcacttctggaaaag
tttccagcaatctttgggcacgcgtttaaactttagtacggcttaccatccacagacgga
cggtcaaagtgagcgtaccatccaaacgctagaagacatgcttcgtgcatgtgcgatcga
tttaggtggtaactgggataaaaacctacccctgatcgaattctcctacaataatagcta
ccacaccagcataaaggctgcgccttttgaggcattatatggtaggaaatgtagatcgcc
tgtttgttgggcggaagtaggagaggtccaattatcgggaccagagattgttttccagac
tacggacaagattgtccagatccgggaacgtctcaaggctgcccgcgataggcagaagag
ctacgctgatccaaagcgtaaggattttcacttcgaagtgggtgaaaaggtattacttaa
ggtgtcaccctggaagggggtgatgcgtttcggcaagaagggcaaactgagtccgagata
cataggaccatttgaggtcattgaacgggtcggatcagttgcctataagttgaacttgcc
tgaagagctcaatggaattcacaatgtgttccacatctgcaatctcaaaaagtgcttcgc
cgacgaatcgttggtgattccacacacagatgtgcatatagatgagagcttaaagttcat
agaaaaacctttgtcgattgaagatcgacaggtgaagaagcttcgcagaaagcacgtacc
gattgtaaaagtcaaatgggatgctcgtagaggtcctgaatatacgtgggaagtcgaagc
tacaatgaaagaaaagtacccctatttgtttgagtaaatctcgggtcgagatttatttta
agggggtgaggatgtaacacctcgaatttttgtgtacattgatgtgttaacacgtgtcat
ttgtttacacgtggcatctataataaataaaggactaaatttgacaaaccttgaaagtat
ataaattcgagggttataaatgtcaacaagggtaatatactgtatagtaaccctaaataa
atgcttgtaccttcaaacgaataaatcataaaacgtacggaagcgaaacgcggaagaaag
tgagagattacgaactacaggggttaactgtgtcaacatgtttaatattacctctgagtg
accctttaacgttcccaagacttcgtaacagtattatacgctcactagaatataccgtat
aaattccgcgaagttccgttttaaaacgaaagggttatactcaaattcgtataagaaggg
ttaaaagcgtcaacagtgaaagttaaggctttccaatataattaataaataaaccgggga
cttaataatgcgggtaaataacacgaggcccctatcggtaaataaccgagggccaaaccg
caaagttaccccttcaaacccgaaaggtcaggtaaatcattacgaaagatttcgttatta
atggccagattctgtaatcataacaaaagatttaaaaattctgaaatcttaacctctcgc
gacccgcgtgaaggttatgtttaagttgaggcgggccgcgagccacctcaattacgcatc
tgatttattaaaccctcaggcgacccgcgttatagtgcatgggaactcccatgcgggccg
cgtacgacgcccagatgcagaaagttgtagttttcttgacttttggagccttgaacgatc
aacaaccaacaaatggggcatgggcaccctatgctcgacccataacacttaggggacatc
tacccatcacccctgacatgttgtaggtgtttgtaatgatcatacatccttgacattggc
tataaataccaaggttatgagcatatgtttaccacacctcaaacaacacccctctgatca
ttctaagtgctcccaagcattctcttctgctctataagcaagaacacacttctgtaagtc
gttcacaatcaatttggtcttgcatttccatagttatagcttataaacacaaccgtcgta
actaacggttgtcattacaataacttgcaaatggttcagtcttatgacgaatcaaaaatg
gttatgagttggtatttatgtgggtattaaacctctaaaaaggttccccctgatcaccac
tctaactatgtcaaatgtcgagtcaaacgtgcggttaaaaagtcaacagaaagctatttt
agcgatttatgcataatctgtaatgtatatgttatggaacctgttttgacaatcataaaa
catgataataagtatataaacctgtttgcgctcgtttgaatcgatcatttactatattga
accggttcggagccgaaagtcgcaaaagtttgacttttgctttgacttcagttctgaccc
gttttagtgaggtataaatataccttaggactctcttaggaccaggtcacatgttggtat
aaacctctgtggacggttcatgagttatccgagtcttttgcgcaattccgtcattcgcct
aaaagttgaccgtaacggccttttaaaattaaaacgagtatttcggacacgtgaacagac
caaaaccttgcttattaaattataagcatgtccttaaagtttcacgttgatccgaggtct
agaatgagagttatgctaaaaagcgcacttttaagaaagttttgtaattaacggcgcgat
tagcataacgcccatctaacccaagttttcgtcaccaaaacttttacccactgtggtaaa
ataatattttgggaattttaaagatttttaataatttttaccttgctcataacctgcggt
tatggctatggttcggtaaataccgaatacgccctttttggccaaaacgggagttctaca
aggtcttttgacccgattccagttgctactggttttaaataataaataaagtattttaag
ctttataagctgttcgggaaactcagatttcctgtagaactcgaaaagcccttttaaagt
ctttaaaatgaccgaaaagcccctacggagcataatataaacttaaactcgttacgggca
ttacggaaggtatcctactgataccaaaatacttttaaggcatattgacttaggaaataa
gcgtaggacacttatggttaaccgtttcgcctatttgcgcacacggtacggctcatggaa
ctagttctcgtgcaatagccgatatgggtcaaactatattatttgaaccccaaaatccag
agtacgaactataaacccatataaaacaagtctctgaacttgttgggtccaaattatact
ccattctcggttttcgccttttcgtgcgaattaaccatatctatgtatcggaatcaaccg
gtttaagctacggctaatataaggaccgttaggattctaagaggttaattaaaaccttcg
ttccagattaggagccccagtaaaagctatcggtgacttgatctaaattaaggattatac
ttgcaaaggtaaatactttaacttatttcccctatatgggcttgggttacggtatgttaa
taccgcttgattgagcattatataattccatcgcttaggtggttaattgattaaatatga
tcggctcatttaaacagttttgttgcttataagcctttggggggtttaatgaccgttgtc
ccggatatccttggcatcattttacgaaatggccacgaccatcgacatcccggtgtaggc
gtacacccggtataaagtgtcgacattaaatttaaaagacgtagccgttggtttttatac
tacggttttacgcaaacgtggtgtgtctataaatctttaacccgacacgacccgggctac
tgaacgcataaaagaacatgtaaaacgttcacaagatcattatgaattttcccaagttat
aaaagagtttgtgccttgtgcattcaaatcaattttaataaacatttttaaatgtgtcag
ttgaatgtatttaccagtgtaaactgacgtattttccccaaaagattaagtgcaggtacc
taacgtaaattggctggtattagctccctagcgtcgtgataagtctcgcaagcttgattg
cagtatctgatggaacaatactttatctttatttacgatccactgtggatattcaacttc
tgtaatacattgatattatcatcagaggttgaaatatatatttatcttatgcttccgctg
tgcattatataattgtgtggtttgactatattgttgccaacatcgtcacggtaatccccc
accg
>Contig169_HLAE-P339N_94243_107408#Gypsy/LineageCesX
actgctgtaacacctcgaaaaattacgtccaataatgcattgacacgtgtcaagggcttt
gaatatgtgaaaatatactttagagggactaaagttgacaaaaagtgaaactatggaata
taagggtccgaagtgtcaacattagataaatagactctacaataaccctccatggtgttt
ataaccctaaacgtatagatcatggatcatacgaagcgggaaatgcacgaaagtgaggaa
ttacaaactacagggactaaaagtgtcaacatgttgaatttatacctctgatttatcttt
tggcagccccgaagctttgtaatgataaaatatactcactagaatatgtggtaaaaattt
catgaagtttcgttatcgtatgagaaagttatgaccaaaaccgtacttgaggggttaaaa
gcgtcaacgtcgaatttcatgacttttcgggtgagcgcaaagttaaccgaggactttacc
atgttggtaaatgtcccaaggtccttaaaaatcaagtttgagggtctaagggtcaagata
aatggccaaaacctcgtaactaaagagcagggaccaaactgcaacatttaaacaagtttt
gtggatctgcaagtcccaggcggcccgcctgggcacccttaagcgggccgcgtgacctgc
ccagcgacagaaacttaaggacagctgccagttgatcgaaatttgagttggttacagctt
tttatcacctcccaaatgcaccaatcgaattacatgcatgctaagacacttgtgaccatc
tcacaacacctgaatcaccttataagcagatcaaaatcaccacaattgaggtcttgagtt
agtaaccaagaacacttgagctctcaaaattcacaaggcaactcctggagcttttctggt
cgacaaggctgcttcatagtgatctttaagcttcattaggactcttgtaagcattcataa
ccttctctaattcgttctagcttagattattagccgaaagtcaatccgtcgtaactatag
tttgactttttgattaaacgaaaatggctcagtcatttctcaaattgaaagtacctacaa
gttggtatttatgtgggaaacaaaccctcaaaagggtattttctgattcccactctaagc
atgattattgtcgagtcaaagttgttcttaaaaagtcaacagaatgcgtttatgcaaaat
ttatcataaatagtaatgtagattacatgcaatcagtttgatcatcaaaataactttata
atgagtgtaagaatatgttttatcatgatcaactcgacaatttttagtataaacacggat
tggaaccgaaagtcttacaaaatgactttttctttgactctcgattcggatccgtgcatg
aatgtttgagatctgccttagagcttattttgaaccatttttatatatgtgtaactctct
gagattttaagacttgatgcaactcttgtccgattcatatgcatgttaccggtttatgct
taaatatgactattttgcccttttgactataaaacatgatttttggaaaagtgaaagagt
agaaacctttattactgatttataaacttgcaccgaaaacttgatatcagttggaggtcc
agatttagacttatgtccgatatcgtaaatctagagctttgtgttgaataaacggcgtaa
atagtatatagcctatttaagcccactttttgataccaaactttttaccaactgatgtta
tataatagtttgggatttttgaagatttttatttaatttttggctgatcgtatcataggt
ctctaagtttaattcggttaaccccggttttgacctttttggccataaaatgagttttat
aaatctttttgaccccaaacctttttctacagattttatttgttaaataagttattttga
gcattctggaaatataaaaacctcagccttcttttgaaaacccggaaacggctctaaatc
gcctttttaagcgtttttaacgcatagtatgtactataaccatattaaacgtataaggat
tatacctactgatgtatttagcatatttttatataataacagtaagtataagtttttgaa
ctcagatttccagttttgaccgtttaagcccttgtgaaattaccaaaatacccctaaggt
gcatagttcgattttaaatgataagtttcatatatgggtcataccctactgttataatat
gtcaagttaagtatttttactgtataaatcagacctgtaactcagatttccaatttaacc
cttttataatcttttaaatgaccaaaatgcccttatgaggcgcaaattgagtttaattcc
gtatggggcaaaatagaagttatcttactgatattatgacatatttaaagcatattatct
cagggaacttgcatatgatccttatggttacccgtaacgctcttttagcgttcggttcgg
tttatgtaactagtttgcataaattgaccgacacgggtcaaacagtatcatttttgtctc
aaaatccagaatgtatttagcatacccaaattatacaagatagccatgtcccggatatcc
ttggcatcatcttacgagatggccacgacctgagcacggggtgtaggcgtacacccgtca
gtgaataactctaatattgtggtgtgtctattaatctttaacccggtctacggatcgggc
tactgaacgcggagtaacatgtaaatcccttacaagattatattgtataattatcccaag
ttataaaaaaatatttttatgccatgagcatttaaatcaattttcaatcttttcaaaacg
agtcagttaatttgtatttaccagtgtaaactgacgtaattttccaaaaggttaagtgca
ggtactacacgaaataggctggctgtcttctagagcgtccacaataagtctcgcaaactt
ggatgacaataaactgttgaacaatatcttattttattttgatccgcctgtggatccgtt
tcaactatcagtgatatttattattacattttattaaagttgaaatgaatctatctttgc
ttccgctgtgcatttatatattgtgttgtttgtctatgatgatgccaactacgtcactat
actccccaccgggcccaccggtgacacgtggaaattgggggtgtgacaggttggtatcag
agccaacgttgagtgaattaaacactagccttctgtgtttaatctcagttacacaattgc
acattcctcgattttcgagtctagacaaagaacttaggaaatattcaaaaatttattttt
atttttttttaactttgtcttatatattttgttgtgccacttgtttgatttttgacaggt
tcaaaatgacgccgcgtgtaagaggaagaggaaggggacaaggagcattcgcaacctcgc
atgatcatgaagccggtccttcgcataggcgaaccccttcaggatcccataacgcagatg
cccgaaacctttggaggtctttcgctgaacccgccaggcactcagcctcactgagtacct
caccttgcattccacactcctttgggcctcattcagaaaatgagccccacaactcccatc
aatccttcattcctctccaccaatcaccttttgattacccagtacctgtctatcagggcc
tgtacaaccctgatgattacttgggagaaccaatgggttataacccacttggacctgaag
accactttccgggtggcaacgagatggatgtcgatgatgataccgatccttccatgccac
cgtccggaacaccgaaccaccccatcgagatttctgatgggtcaccgtttgtgggatcac
cttacaatggtcccgacagttatgaggagagattcaagcagcatgactgggtgtataccc
ctagttatcataactctcccatgcaccagtcctaccataactctcccttgcactcccagc
agcagcttcagcagcagcctcagcagcagcagaatccctctgaggatttctggcgcgacg
tggtcactccgccgccgccaccacctccggttttgcgtcctccgcctcagaggcgaagag
gaaggaacgcacggatgtctacacgagggggaatacgcatcggcacccctccgcattctg
gtagcagccgatactcgcctcttcgtggggagccagagatgggagaatcttcgcagcccg
tctcagaagtaacttctgcgccaatcgcgccactgccatcgcaggatttcggaaacccca
accctgcacatgctagctcggcaccgttcaaccccttcgagcagatttaccctccaggtt
atgactatacaggagatccctactggatagcttcgaactacagctctctcccaccggaag
gtccttttggaggtacttgggctacggggcaatcgacttatggttacccctcgcatggat
accagcagccgcagcctcctcagccaccgcagtatccactaccaccgcaggcaccgatga
tgtcgcctccgcaagttcaagaaatccttcaagggataaatgatgtgcgacgtgaattgc
ggcatgaattgcgggaagatcgccgacataaccgcggaatgtttaagaagatggtggatt
tgatcaaggggaaaagcaagaaggattattaaatcctttgtttgttagcttatttaatca
ttccctgcgaggacatttattcctgtactctacccctgtgtgggtatatttccttcctgt
tctacccctgcgtgggtatgcttgcttctgtttgacccctgcgtgggtttgtttgtttgt
ttgattgtttgtttgttgtttatttagctcctgcgtgggcatgttgtttgtgcaaaagtc
ccgtttagggcaaactcgtactagttaattttatttaaaatggttactttaagttttcat
ttttaatttatatgcatgaatataatatacaaataaatgaaaaatagtgatttctatttt
tacttaccataattaataataagaatcttaaaaaggtaaaacctagctggaatgtcatat
taaatgacgttaatattcctggccaatatggtagatcctatttaaaagattcaaatctct
gttaacatctgtaaacatgataacattcttgacaagcgtgatccgcaaaatcacacatgt
cactcttttaataaagtatccaaaaattatattgtatatatatctgattatgacttgatg
cctacgagttataactaatgtcatataaaacaaaaaggcagccgtggtttatagcctccc
tgccaagcaaaggatttatttgtttaattatacaaattctaatcctataaaaatctaaat
tcaaaatttagaaatttgtccaagtgactaggcctattgtgccaatatatatatttcatt
ctaggataaagttgctaataaaaagtcctaaatggaattaactaaattaactaatatggc
tcttattaccatggttaataaatcgtcaagaacgataatactgttaggtttctaaataga
ccttgtccttacttttatatagctcataaagctacatggctaagtctgaagaaacaaaca
gtcaatctgcggaaaacccagttaacactaagattcatgtaactggtgcggaactacaag
cactggtggaaaatgctgttgccagggccattgaaaggcaatttagggaatcaagcggga
cccgaagtaggacccgaaccgtaccacattccaaatccaagaatcattcggaggctcata
gcaaaccgccctctaagaaagatatatctaagaaagatgagccaaagaagaatgatgagg
ataatcactcctccaaccacagcagcattccgaaaaaggagatcgagcagaaacatgaat
cgcacagtaagtcctgtacgtataaatacttcgtctcatgtaaacccagagactttagtg
gggagaagggagcggtcgcttgcatgacctggttagacgaaatggatacagttgtagata
tcagcgggtgtgctgatcgggatgtagtgaagtacgtatcccaatcattcaagggggacg
cactggcgtggtggaaatctctcttacaagctgccaggcaggccacactttacagtatgt
catgggaacagttcgtagcccttattaaggagaatttttgcccacagcatgaagttgaaa
ggatcgagtcagatttcgtatccttggtgatgaagaatcttgactgccaggcatacctca
ccactttcaacactctatctcgattggttccatatttggtaaccccagagccaaaaagga
ttacccgttttattgggggtttggcacctgagataaaggcaagtgttaaggcatcgaggc
ctacaacgttcagatcagctactgatctgtctctctctctcacccaggacgtagtcaggt
tgagagctcttaagaactcggaggagaataagaggaagcgtgaggacgatacctcacgga
gatcggagaaaagacaccgagggaataacgaccacaggaaagggtcgggatttaagagag
attggcaaccatcaggggataagcccaagtgcaagacctgtaagaaaaaccattttggga
agtgtcgcttagaatcgaaatcgcagtcccacatgaggttctgtggaatctgcaaatcta
cggatcatacgactttgaagtgtaaaggtctgaaggatgcaacatgttacggttgcaaca
agaaagggcacatcaagtctaattgcccaaagaacgctaagaaagccgatgatggaaaga
agaccaatgcaagagtcttcaagatggacgttaaggaagcagttcaaaatgacaacgtta
ttacaggtacttttcttgtaaatgatgtttttgctagagtactgtttgattcaggagctg
ataagtcatttgtagatgataagttctgtaagttgttaaaattgcctgtaaaagccttaa
atgtgaagtatgaggtggaattagctgatggaaccatagaaaccgcctcaactgttttag
atggatgtgttatatccattaggaatcattctttcccattatccttgcttccctttaagc
tagccggattcgatatagtgataggtatggattggttatcgcgtaaccaagcccagattg
tgtgcaacagaaagcaagtggtagttaaaactccgtctggtgagtcactcactatccaag
gagatacccagcatggattgcctgagcaagtgtccatgctcaaggcatccagatgcctgc
agaagggttgtgtcatttatatggcacaagttactattgatgagccaaagccaaagattg
aagacatccctgtcatctcagaataccctgaagtattccctgaagaactacctggtttac
caccagataggcaagtggaatttcgaattgacatcattccgggtgcggcgccagtagcaa
gagcaccatacaggttggcaccaacggagatgaaggagttaaggacgaagttagatgatc
tgttagctaagggttttattagacctagctcgtctccttggggagcgccaatcttgtttg
ttaaaaagaaggatggatcgatgcgtctgtgcatcgattaccgtgagcttaacaaagtca
ctatcaagaatagatatccgttgcccaggatcgacgatctgttcgatcaattgcaagggg
caagctacttttcgaagatcgacttaaggtcaggctatcaccagttgaaggtcaaggatg
aagatgtgcacaagacagcgtttaggactcgttatggacattatgagttcctagtgatgc
cgtttgggctcactaacgcaccagccgcattcatggatatcatgaatcgcgtctgcaagc
cttatctagataaattcgtcatcgtctttattgacgacatccttatttactcgaagaacc
aagctgaccacgagaaacaccttcgttgtattctcaaacttctgcaacatgagaaactct
atgccaaattttcaaagtgcgaattttggcttcgagaagtccagttccttggacatgtgg
taagtgagcgtggtatccaagtagatcccgctaaggtagaagcagttatgaattggcagg
agccaaagactcctactgagattcacagtttcctaggattagcaggatactaccggcgat
tcatcgagaatttttcaaggattgttgcgcccctaacttcgttgactcgtaagaagatta
agtttgattggggctctaagcagcaggaatcctttgatattttgaagaaaaagttaagca
atgcaccagtgttaacattgcctgatggtatagaagaattcgtggtatattgtgatgcgt
cacacactggtatgggctgtgtactcatgcagagaggcaaggtcattgcctacgcctcac
gacagctaaaggtgcacgagaagaactacaccacccacgacttggaattgggtgccgttg
tatttgcattgaaactgtggaggcactacttgtatggaaccaagtgtgtaatctattcgg
atcataagagccttcaacatttgttcaatcagaaggaattgaacatgcgacaaagacgat
ggatggaaactctaaatgattacgactgtgagataagataccatccaggcaaggcaaatg
tagttgctgacgccttaagcagaaaagaaagagtgaagccgataaggatcaatgccaagc
gcatagaaataaggaataatttgaacgaaagggtgttagctgcatagaaggaagctgtgt
tggaagctaattatcctaaagaaaagctaggagtaactgaggagcagttatcctatgaca
aagatggaatgcttagactgaatgggcgaatatgggttccagtttatggaggactttggg
atgttatcctccaggaagcccacagctccaaatattccgttcatcctggagctgataaga
tgtaccaggatctaaaggcaaactactggtggattggcttgaaaatgtccgtagcagaac
atgtagctaaatgtttgacttgtgcgcaagtcaaagctgagcatcagaagccgtcaggtt
tgcttcaacaacctgaaattcccacgtggaaatgggaaatggtgacaatggatttcatca
ccaagttgccaaagacgagaaagggaaatgataccatatgggtcatagtagatagactga
cgaagtcagctcattttctacccatcaaggagacttatagctccaatatgttagctcaat
tatacgttgataagattgtagcgctgcatggtatacctgtagctattatctctgatagag
atactagatatacgtcacatttttggaaaagtttccaacaatctttgggcactcgtttga
attttagtacggcttatcatcctcagactgatggtcagagtgagcgtactattcaaactt
tggaagacatacttcgtgcatgtgcgatcgatttgggtggtagttgggataagaacctac
cactaattgaattctcttacaacaatagctaccactccagcataaaagctgcgccttttg
aggctttatacggtagaaagtgtaggtcgcctatttgttgggcagaagttggagatgtcc
aactaacaggaccagaaatcgtttttcaaacgacggacaagatcgttcagattcgcgacc
gtttgaaagctgccagggataggcagaagagttatgcggatccaaagcgcaaagattttc
acttcgatgtaggtgataaagtgttgcttaaagtatcgccctggaagggggtgatgcgat
ttggtaagaaaggcaagctaagcccgagatacataggacctttcgagattgtcgaacgtg
tcgggtcagttgcttataagttaaacttgcctgaagaacttagcgctatacataatgtgt
tccacatctgtaatctgaagaagtgtttcgctgacgaatcactggtcatatcgcatacag
atatacacatagatgaaagcttgaagttcgtggaaaaaccattgtcgattgaggatcgac
aggtgaagaagcttcaaaggaagcatgtgcctatagtcaaggtcaagtgggatgcccgta
gaggtcccgaatacacgtgggaagtagaatccacgatgaaggaaaaataccctcattttg
ttccagtaaatctcgaggtcgagatttcttttaagggggtgaggatgtaacacctcgaaa
aattacgtccaataatgcattgacacgtgtcaagggctttgaatatgtgaaaatatactt
tagagggactaaagttgacaaaaagtgaaactatggaatataagggtcccaagtgtcaac
attggataaatagactctacaataaccctacatggtgtttataaccctaaacggatagat
catggatcatacgaagcggaaaatgcacgaaagtgaggaattacaaactacagggactaa
aagtgtcaacatgttgaatttatacctctgagtgatcttttggcagccccgaagctttgt
aatgataaaatatactcactagaatatgtggtaaaaatttcatgaagtttcgttatcgta
tgagaaagttatgaccaaaaccatacttgaggggttaaaagcgtcaacgtcgaatttcat
gacttttcgggtgagcgcaaagttaaccgaggactttaccatgttggtaaatgtcccaag
gtccttaaaaatcaagtttgagggtctaagggtcaagataaatggccaaaacctcgtaac
taaagagcagggaccaaactgcaacatttaaacaagttttgtggatctgcaagtcccagg
cggcccgcctgggcacccttaagcgggccgcgtgacctgcccagcgacagaaacttaagg
acagctgccagttgatcgaaatttgagttggttacagctttttatcacctcccaaatgca
ccaatcgaattacatgcatgctaagacacttgtgaccatctcacaacacctgaatcacct
tataagcagatcaaaatcaccacaattgaggtcttgagttagtaaccaagaacacttgag
ctctcaaaattcacaaggcaactcctggagcttttctggtcgacaaggctgcttcatagt
gatctttaagcttcattaggactcttgtaagcattcataaccttctctaattcgttctag
cttagattattagccgaaagtcaatccgtcgtaactatagtttgactttttgattaaacg
aaaatggctcagtcatttctcaaattgaaagtacctacaagttggtatttatgtgggaaa
caaaccctcaaaagggtattttctgattcccactctaagcatgattattgtcgagtcaaa
gttgttcttaaaaagtcaacagaatgcgtttatgcaaaatttatcataaatagtaatgta
gattacatgcaatcagtttgatcatcaaaataactttataatgagtgtaagaatatgttt
tatcatgatcaactcgacaatttttagtataaacacggattggaaccgaaagtcttacaa
aatgactttttctttgactctcgattcggatccgtgcatgaatgtttgagatctgcctta
gagcttattttgaaccatttttatatatgtgtaactctctgagattttaagacttgatgc
aactcttgtccgattcatatgcatgttaccggtttatgcttaaatatgactattttgccc
ttttgactataaaacatgatttttggaaaagtgaaagagtagaaacctttattactgatt
tataaacttgcaccgaaaacttgatatcagttggaggtccagatttagacttatgtccga
tatcgtaaatctagagctttgtgttgaataaacggcgtaaatagtatataacctatttaa
gcccactttttgataccaaactttttaccaactgatgttatataatagtttgggattttt
gaagatttttatttaatttttggctgatcgtatcataggtctctaagtttaattcggtta
accccggttttgacctttttggccataaaatgagttttataaatctttttgaccccaaac
ctttttctactgattttatttgttaaataagttattttgagcattctggaaatataaaaa
cctcagccttcttttgaaaacccggaaacggctctaaatcgcctttttaagcgtttttaa
cgcatagtatgtactataaccatattaaacatataaggattatacctactgatgtattta
gcatatttttatataataacagtaagtataagtttttgaactcagatttccagttttgac
cgtttaagcccttgtgaaattaccaaaatacccctaaggtgcatagttcgattttaaatg
ataagtttcatatatgggtcataccctactgttataatatgtcaagttaagtatttttac
tgtataaatcagacctgtaactcagatttccaatttaacccttttataatcttttaaatg
accaaaatgcccttatgaggcgcaaattgagtttaattccgtatggggcaaaatagaagt
tatcttactgatattatgacatatttaaagcatattatctcagggaacttgcatatgatc
cttatggttacccgtaacgctcttttagcgttcggttcggtttatgtaactagtttgcat
aaattgaccgacacgggtcaaacagtatcatttttgtctcaaaatccagaatgtatttag
catacccaaattatacaagatagccatgtcccggatatccttggcatcatcttacgagat
ggccacgacctgagcacggggtgtaggcgtacacccgtcagtgaataactctaatattgt
ggtgtgtctattaatctttaacccggtctacggatcgggctactgaacgcggagtaacat
gtaaatcccttacaagattatattgtataattatcccaagttataaaaaaatatttttat
gccatgagcatttaaatcaattttcaatcttttcaaaacgagtcagttaatttgtattta
ccagtgtaaactgacgtaatttcccaaaaggttaagtgcaggtactacacgaaataggct
ggctgtcttctagagcgtccacaataagtctcgcaaacttggatgacaataaactgttga
acaatatcttattttattttgatccg
>Contig86_HLAB-P392C1_115598_128662#Gypsy/LineageCesX
ctttctgattaaacaagtttcaatcagtcatttctcgaattgaaacctgatttatgttgg
taatagtatgggaaacaaaccctcaaaagggtactctctgattcccactacatgcatgct
aaatgtcgagtcaaacctatttctaaaaagtcaacagaagcgatttttgcgaaaaatgac
atgaataatgatatagatgacatgcaatctgtttgatcttcatagaaagctttattatgt
atataagaatgtattttaccacgatcaactcgacgatctttagtgtaaacccggattgga
accgaaagtcttaataaacgactttttcgtaaactatcggttcggatccgtacatgcatg
tgtgagatctgtattttagagcatttttgaccattggcattttagttaaactttctggaa
attttatgtcataagtctatgcttagccgattcgaatgcatgtttccgatttatgcataa
agttgactatcttgccctttttgatataaaacgtgatttttggaaaagtgaaagagtaga
aatctttatttctaatatataaacttgcaccgaaaatttcggatcagttggtggtccaga
ttgtgagttatggccattagcgtaaaactatattataaatttacataaacggtccttttc
gcgtagaacccgtttctggccacgttttgatatgaaactctttaccaacagaagtaatat
aatattctgggaattttgatgatttttaattaatttttggctgaacggatcctagatcgc
ctagtcatttcggcttatgtcggttttgaccgtttttgccataaaatgagttttacacat
ccttttgacccgaaacctttttctactgattttatatgatgaataaattattttaagtat
tctggaaatataaaaatctcagatttaatttgaaaacccgaaaacgcccttaaatcgcat
atttagcgttttaagcgcatagtgagcgttatacttgttttaaacatataagacttatac
ctactgatgtaattagcatattttcatataataacagtaagtataagtacatgaactcag
atttccagttttggcatttttagcccttgtgaaattactaaaatacccctacggtgcata
gtttgattttaaatgttaagtttggtatatgggtcataccctactgttataacatgttaa
attaagtatattttctgtataaaccagacccgaaactcagatttctaattttactctttt
attatcttttaaatgaccaaaatgcccttctaaggcataaattgagtttaaaattattcc
gggcaatatagaacataacttactgatattatatcatatttaaagcatattatatcaggg
aacttgcatttgaatcttttggctacccgtaacgcccttattgcattcggttcggtttac
gtaactagtttgcgtaaattgaccgaaacgggccaaacgatatcatttttatttcaaaat
ccagaatgtatttagtatacccatattatacaagtattcaaacttgtcgggtctaaatca
cattctatccggtctttcgcttaatcgtgcgtaaaccgtatcgttcttaaaactaaccgg
tcaaagcttaggcttaaataaaagacccgttaggaatctaataggttaattataaacctt
tgttccagattaggaggcccagtaaaagctaccacacttaccgtttgtgttacatacttg
ctcaggtaaatacattttgacttattttccctatacgggcttggggtacggtatttaaaa
taccgcttgatcgggcgcacaagtcctgctccttatgggtgtacagtcttgaatagcttg
tgagacttcgtttaaacagtcttgtcttacttaaaggctttggggggttattgaccgtgt
cccggatatccttggcattatcttacgagatggccacgaccagagcacggggtgtaggcg
tacactcgtcgtgtataactctttaatgtggtgtgtcatttaattcttagcccggacagc
agatcccgggccaccaaagatacgagtgcatgtaaatcgttcacaagtttatattatata
attatcccaagttaataaaaatatttatgccttgtgcatttaaatcaattttcaatcatt
ttcaaaatgagtcagtcgatttgtatttaccagtgtaaactgacgtatttttcccaaaag
gttaagtgcaggtactaaacgaaaataggctggctgtttcctaagagcgtccactatagt
ctcgcaagctcggacgacaaatatctgttgaacaatatttttatcttatttttatttgat
ccgcctgtggatccgtttcaactactgtgatatttattattgcaatttatttaaaagttg
aaatgtatctattctgcttccgctgtgcattattatattgtgttgattgtctatgacgat
gccaactacgtcactgtaccccacaccgggcccaccggtgacacgtggaaatcggggtgt
gacaggttggtatcagagccaacgctgagtgaattaaacactagtcctttgtgtttaatc
tcagttacacaattgcacaatcctcgattttcgagtctagacaaagaacttaggaaatgt
tcgacatttcgtttattttatcattatttttattattagctttgtcttatatattttgtt
gtgcaacttgtttaatttttgacaggttcatcatgccgccacgtatgcgaggacgaggat
gattcgccacatcgcacgatcatgaggcaggaccctcacacaggcgagctccatcagcgt
cgcacaacaccgcagccaacgatctttggagatcatttgccgagccagccaggcactcgg
tatctgcgagcacttcgccatcactaccccaatcgtttgggccccactcggagaatgggc
cccatggctcgcatggatcctacatacctttgcatcagtcaccgcaccagtatccagcac
cagactaccagggtttatataaccctgatgcttttgtggatgagccagtgggtcataacc
cactcggaccggaggaccacttttctggtggtcacgagatggacgtcgacgaggatacgg
acccctcgctaccaccgtcaggtacgcccaaccatcccattgagatatcggatgggtcgc
catttaggggatcaccctacaatggtggggacagctttcaggagagatttaagcagcatg
attggtattacacccccagccacaactctccgatgctccagtctcaccaggtttcgccgg
tgcactcgcagcaccactcacagcagcagcttcagcagcagccgcctctaccgcaggacc
tatctgaggccctatggcgtgacgtgatcactccttcaccaccgccgccaccagttttac
ctcctccgcctcagaggcctaggaggaatgcgcgcatgtctacgcgcggagggattcgca
taggcacccctccacacgttggtagcagccgctacacgcctcttcccgaggagtccgaga
cgggggagtctcagcatcccgtatcggaggtcacttcagtaccgatcccgcctctgccgc
cgcagaattatggagagccgattccagcttatgctagtgcagctcagtttaacccgttcg
agcatgttttccctcagggttatgattacacaggagacccttattggcaagctgcaaact
acagctcgctcccacctagtggtccattgggagacacttgggctgctgggcagtctactt
ttggttaccctccgggttaccagcagccaccgcagccgcagcagtaccagccgccgcagc
cgcagcagtaccagccaccgccgccggcgcctatgatgtcgccgccacaggttcaggaaa
tcctgcatgggattgatagcatgcgacgagagtttcaacacgagatgcgagctgatcgcc
gtcgcaccagtggcatgttcaagaaggtgtttgatttgctcaagggtaagagcaagaagg
atcattgaatccttcgattatcatttcatttactcatgtccctgcgtggacatctatcct
tgtactctacccctgcgtgggtatatctatcttattctacccctgcgtgggtatgctgtt
ctgttgacccctgcgtgggtttgctttattttattttgcttttgttgttatttgtttagc
ccctgcgcgggcatgttattcatgttattcatgttatttcaaagtcccgtttagggcaaa
gatgtactagtactttatttgaaatttgaaatggttaaattgaatttctcattttattta
aatgcatgaatataatattaaaataatggaaaatatcaatttttatttgatttgccattt
tataagaatcttagtaaggtataacctagcttgaatgccttattaacaggcctggccatg
atggtaaaacctggttgaaaggattcaactccctgttaacatctgaaaacatgttaacat
tcctggccaagcgtgatctgtaaaatcacacaagccaccctttttaataaattatctaca
gattatatctgtatacaagtctattaatgacttgatacctacgggttatgactatgtcat
atagtgacagttgtggtttatgactctctgtctagtaaaggattatttgtttcattatac
aatttataatcctgtaaaaatctaaatttataatttagtaattgtccatgtgactaggcc
catggtgccaatatatatatattttcattccttgattgctaataagagcctgaatgaaat
ttattaaattaactgctaaggttcttgataccatggttaataaatcgtctagaacgataa
tactgttaggttctaaattagaccttgtcctttattgtagcttaaagctacaatggccaa
atctgaggagaccaacagtcattctggggaacactcagataatgcaaagattcacgttac
cggtgcagagttgcaagcactgatagataacgctgttgccaaagctatggataggcaatt
cagggaatctagtggtactcagagtagaacccgcacagtgacgcatgtcaagtctaagac
tcattcaggggctcatagtaagccgccatctaaaaagagtgagccgaagaaagctgagga
tgataatcactcctccaaccacagcagcatcccaaagcaagaagttaagatgaaccatga
tacgcacagcaggtcctgtacgtacaaatacttcgtatcttgcaatcccagagatttcac
tggggaaaagggagccgtcgattgtatgacgtggattgatgagatggatactgtggttga
tatcagcgggtatgctgatagggacgtcgtgaagtacgtgtcccagtcattcaagggaga
tgcgttagcatggtggaagtcactcctacaagctgccggtaaggccacactgtatggttt
gtcatgggaacagtttgtggccctgattaaggagaacttctgcccacagcatgaggttga
aagaattgaatcggattttgtgtctctagttatgaagaatctcgattgtcaagcgtatct
tactacgttcaacaccttatcccggttagtgccttatctggtgaccccggagccgcgtag
gattgctcgatttattgggggtctggcaccggagatcaaggcaagtgtcaaggcttcaag
gcctactacatttagatcagtagctgatctatccctctccctcactcaagatgtcgtcag
actaagagctatgaagagctcggaagagaacaaacggaaacgtgaggatgacacctcacg
aaggtctgagaagcgacatagagggaacaacgaccacaggaaagggtcggggtctaggaa
aagtgatcatcagtcgggtgagaaacccaaatgcaaggtttgtaggagacaccactttgg
gaggtgtcggttagaaacaaaatcccagtcttcagaaaaacgatgtggaatctgcaagtc
cacagaccataaagctgtggattgcaagaagatgaaggatgcaacgtgttttggttgcaa
cgagaaagggcacattcggcccaattgtccaaagaatgcgaagaaggctgatgatgggaa
gaagactaatgcgagagtcttcagaatggacgcaaaggaagcagtccttgacgataacgt
cattaccggtacgtttcttgtaaatgatgtttttgcaagagtcttgtttgattcaggagc
tgataagtcgtttgtagatgataagttttgtaaattgttgaaccttcctgttaaaacctt
aagcgtgaaatatgaggtggaattagccgatggaaccatagaaaccgcctcgactgttct
agatgggtgtgttatgtccattaggaatcattctttcccgttatccttgcttccctttaa
gctagctggattcgacatagtaataggcatggattggttgtcgagtaaccaagcccagat
tctgtgcagcaaaaagcaagtaatagttaagactccgtctggcgagtcacttactattca
aggagatacccagcatggattgcccgagcaagtgtccatgctcaaggcatccagatgcat
gcagaagggttgtgtcatctatatggcacaagttaccattgatgagccgaagccgaagat
tgaagatattcctgttatttcggaatatcctgaggttttccctgaagagctacctggttt
gccaccagataggcaagtagagtttcggatagatatcataccaggcgttgcacctgtagc
aagagcaccatatagattggcaccaacggagatgaaggagttgaggacgcaattggatga
tctgttagctaaaggttttattagacctagctcgtctccttggggagcgccaatcttgtt
cgttaaaaagaaggatgggtcgatgcgtctgtgcatcgactaccgtgagcttaacaaagt
cactatcaagaataggtatccgttacccaggatcgacgatctgttcgatcagttgcaggg
agcaagctatttctccaagatcgacctgaggtcaggttatcatcagttgaaagtcaaaga
tgaagatgtgcacaagacagcgtttaggactcgttatggacattacgagttcctagtgat
gccgtttgggctcactaacgcaccagccgcgttcatggatctcatgaatcgcttctgcaa
accttatttagataagctcgtcatcgtcttcattgatgacattcttatctactcgaagag
ccaagctgatcatgagaaacaccttcgttgtattctcaaacttttgcatcaagagaagct
ttatgccaaattctcgaagtgtgaattttggcttcgagaagtccagttccttggacatgt
agtaagcgagcgtggtatccaagtagatctcgctaaagtagaagcagtcatgaattggca
ggagccgaagactcctactgagattcgcagtttcctcggattggcaggatattataggag
attcatcgagaacttctcaaggattgctgcgcccctaacctcattgacccgtaagaagat
taagtttgattggggccctaagcaacaggaatcctttgacattctgaagcagaagctgag
caatgcgccagtattgacgttgcccgatggtatagatgaatttgtggtgtattgtgatgc
atcacatactggcatgggctgtgtactcatgcagaaaggcaaagtcattgcctacgcttc
tcgacagctcaaagtgcatgagaagaactacaccacccacgatttggaattgggtgcagt
tgtatttgctttgaagttatggagacattacttgtatggaaccaagtgtataatatattc
aaatcacaagagtctccagcatctgttcaatcagaaggaattgaacatgcgtcaaaggcg
atggatggaaactctcaatgattatgactgcgagataagataccatccaggcaaggcgaa
tgtagttgccgacgccttaagcagaaaggaaagggtgaaaccgatcagaatcaatgccaa
gcgcattgaaataagaaataacttgaatgaaagggtgttagctgcacagaaggaagctgt
gctggaagctaactatcctgcagaaaagttaggagtaactgaggaacagttatcctacga
caaagatggaaggctacgactaaacggacgaatatgggttccagtttatggaggacttcg
ggatgttatcctccaggaagcccacagctctaaatattccgttcatcctggagctgataa
gatgtaccaggatttgaaagcaaactactggtggattggtttgaaaaagtcagtagctga
gcatgtagctaaatgtttgacttgtgctcaagttaaggctgagcatcagaagccgtcagg
tttgcttcagcaacctgaaattcccacatggaaatgggaaatggtgacaatggatcttat
caccaagttgccgaagacgaaaaagggaaatgataccatatgggtcatagtagatagact
gactaagtcagctcattttctacccatcaaagagacgtatagctcagatatgttagctca
attatacgtcgacaagattgtagcgctgcatggtatacctgtatctattatctctgatag
agatactagatatacgtcacatttttggaaaagtttccaacagtcgttgggcactcgttt
gaattttagtacggcttatcatcctcagaccgatggtcagagtgagcgtactattcaaac
tctggaagacatgcttcgcgcatgtgcgatcgacttgggtggtagttgggataagaacct
accactgattgaattctcctacaacaatagctaccattccagcataaaggctgcgccttt
tgaggccctatacggtagaaagtgtagatcgcccatttgttgggcagaagttggagacgt
ccagttgtctggaccagatatcgtcttcgagacgacagacaagatcgttcagatccgtga
tcgtttgaaagctgccagggataggcagaaaagttatgcggatcctaagcgaaaggattt
tcacttcgatgtgggtgaaaaagtattgctcaaggtatcaccttggaaaggtgtgatgag
atttggaaagaaaggcaagctgagcccgagatacataggacctttcgagattatcgaacg
tgtcgggtcagtcgcttacaagttaaacttgcctgaagagcttagtgccattcataatgt
gtttcacatctgtaatttgaagaagtgtttcgctgacgattcactggttataccgcatac
agatatacacatagacgaaagtataaaatttgtggaaaaacctttgtcgattgaggatcg
acaggtaaagaagcttcgacggaagcacgtgcctattgttaaggtcaaatgggatgcccg
tagaggacccgaatacacgtgggaagtagaatccacgatgaaggaaaaatatccccattt
gtttgaataaatctcggggtcgagagttcttttaagggggtgaggatgtaacacctcgaa
aaatttcgtccaataatgtcttggcacgtgtcataaggttccgttatgtgaaaatatact
ttagagggactaaaagtgacaaacagtgaaaactatggaacgtaagggtccaaagtgtca
acaatggataaatagactctatgataaccctacataatgtttataacctttaacggatgg
ttcatggatcatacgacgcggaaattgcacaaaagtgaagtattgtaaactataggggcc
aaaagtgtcaacatgtttaatttatacctctgagtgaacttttggcagacccgaagcttt
gtaaagctaaaatatactgactagaatatgtggtaaaaatttcatgaagtttcgtcaacg
tatgagaaagttatggccaaaaccgtacttaagggactaaaagcgtcaacgtcgaatttc
agggcttttcggttgagcgcaaagttatccgaggacattaccatgttggtaaaagtctta
aggtccttagaaaccaagtttgggggtttacgggtcgagaaaagtagccgaaacgtcgcg
tgcaagctcagggactaaagctgtcaaaatgaaaacttgtttggctgaacagggggtcag
gcgacccgcctggactgacccaagcgggccgcgtggggctgccagcgacagaattcgcaa
aaatggatgatttgggtccgaatttaagttgtttacagctcattccacctccattctgct
ccaatacgtgcccttgcatgcctagatcaacagtagcctactccaaccatctgattacac
cataaatcagatcaaagatcattgttcttggcacttgaagttgtgaacaaggagctctct
acattcaagaactctctcaagctttctggagttaatctgattatcaaggccgaaccctag
cgttcactaatcacctataggacctttgtaagcttccaattcgttctttaatccgttctt
gttgtgattattgctaaaagtcaaactatttgttcataagctttgactttctgattaaac
aagtttcaatcagtcatttctcgaattgaaacctgatttatgttggtaatagtatgggaa
acaaaccctcaaaagggtactctctgattcccactacatgcatgctaaatgtcgagtcaa
acctatttctaaaaagtcaacagaagcgatttttgcgaaaaatgacatgaataatgatat
agatgacatgcaatctgtttgatcttcatagaaagctttattatgtatataagaatgtat
tttaccacgatcaactcgacgatctttagtgtaaacccggattggaaccgaaagtcttaa
taaacgactttttcgtaaactatcggttcggatccgtacatgcatgtgtgagatctgtat
tttagagcatttttgaccattggcattttagttaaactttctggaaattttatgtcataa
gtctatgcttagccgattcgaatgcatgtttccgatttatgcataaagttgactatcttg
ccctttttgatataaaacgtgatttttggaaaagtgaaagagtagaaatctttatttcta
atatataaacttgcaccgaaaatttcggatcagttggtggtccagattgtgagttatggc
cattagcgtaaaactatattataaatttacataaacggtccttttcacgtagaacccgtt
tctggccacgttttgatacgaaactctttaccaacagaagtaatataatattctgggaat
tttgatgatttttaattaatttttggctgaacagatcctagatcgcctagtcatttcggc
ttatgtcggttttgaccgtttttgccataaaatgagttttacacatccttttgacccgaa
acctttttctactgattttatatgatgaataaattattttaagtattctggaaatataaa
aatctcagatttaatttgaaaacccgaaaacgcccttaaatcgcatatttagcgttttaa
gcgcatagtgagcgttatacttgttttaaacatataagacttatacctactgatgtaatt
agcatattttcatataataacagtaagtataagtacatgaactcagatttccagttttgg
catttttagcccttgtgaaattactaaaatacccctacggtgcatagtttgattttaaat
gttaagtttggtatatgggtcataccctactgttataacatgttaaattaagtatatttt
ctgtataaaccagacccgaaactcagatttctaattttactcttttattatcttttaaat
gaccaaaatgcccttctaaggcataaattgagtttaaaattattccgggcaatatagaac
ataacttactgatattatatcatatttaaagcatattatatcagggaacttgcatttgaa
tcttttggctacccgtaacgcccttattgcattcggttcggtttacgtaactagtttgcg
taaattgaccgaaacgggccaaacgatatcatttttatttcaaaatccagaatgtattta
gtatacccatattatacaagtattaaaacttgtcgggtctaaatcacattctatccggtc
tttcgcttaatcgtgcgtaaaccgtatcgttcttaaaactaaccggtcaaagcttaggct
taaataaaagacccgttaggaatctaataggttaattataaacctttgttccagattagg
aggcccagtaaaagctaccacacttaccgtttgtgttacatacttgctcaggtaaataca
ttttgacttattttccctatacgggcttggggtacggtatttaaaataccgcttgatcgg
gcgcacaagtcctgctccttatgggtgtacagtcttgaatagcttgtgcgacttcgttta
aacagtcttgtcttacttaaaggctttggggggttattgaccgtgtcccggatatccttg
gcattatcttacgagatggccacgaccagagcacggggtgtaggcgtacactcgtcgtgt
ataactctttaatgtggtgtgtcatttaattcttagcccggacagcagatcccgggccac
caaagatacgagtgcatgtaaatcgttcacaagtttatattatataattatcccaagtta
ataaaaatatttatgccttgtgcatttaaatcaattttcaatcattttcaaaatgagtca
gtcgatttgtatttaccagtgtaaactgacgtatttttcccaaaaggttaagtgcaggta
ctaaacgaaaataggctggctgtttcctaagagcgtccactatagtctcgcaagctcgga
cgacaaatatctgttgaacaatatttttatcttatttttatttgatccgcctgtggatcc
gtttcaactactgtgatatttattattgcaatttatttaaaagttgaaatgtatctattc
tgcttccgctgtgcattattatattgtgttgattgtctatgacgatgccaactacgtcac
tgtaccccacaccgggcccaccggtgacacgtggaaatcggggtg
>P396I22_95011_107035#Gypsy/LineageCwimu
tctacaatggctcagtcatatcttgaatcaaaagtagttatgtgttggtatttatgtggg
taataaacctctaaaagggttccccctgatcaccactctaactagttcaaatatcgagtc
aaacgtatgcttaaaaagtcaacagaaagccgttttgcgattttgtacataatctgtaat
gtatatgctatgaaacctgttttgatggtcatataacatgataataagtatataaactcg
tctaagcatgtttgatccgaccgtttgctatattgacccggttcggaaccgaatgtcgca
aaagtttgacttttgctttgacttcagttctgacccgttttagtacaatgtagatatgct
ttaggactctcttaggaccaggtcacatgatggtatcaccctctgtgaccggttcgttgt
ttgtccgagtcttttacgcatttccgttaattacttaaaagttgaccgtaacgccctttt
taaaataaaacgagtattttggacacgtgaagggaccataaccttgcttactaaattcta
agcatgtccctaaaatttcacgccaatccgaggtctagaatgggagttatgctaaatagc
gcatttataagaaacttttgtaataaacggcgcaattagcataacgcctacctaaaccaa
gatttcgtcaccaaaacttttacccactgtagtaaaataatattttgggattttttaaag
atttttaattaattttaacctgctcataacctacagttatggctacggttcggtaaatac
cgaatatacccttttcggccaaaacttgagttctacaaggtcttttgacccgattccagt
tgctactgattttaaataataaataagatattttagacttactaaactaatcgggaaact
caggtttcctgtagaactcagaaagccctctaaaagtctttaaaatgaccgaaaaacccc
tacggggcgtataatgaacaagaactcgttacgggcattatggaaggtatcctactgata
ccacaacctctttaaagtatattgacttaggaaaacagtgtaggactcctacggttaccc
gttgcgcctattgcgcgcacggttcggcttatgtaactagtttacataaattagccgata
cgggtcaaaccatatcattttgaccccaagattcagagtgtgaatattaaacccgtataa
aacaagtctccgaacttgttgggtcagaatcacattccattctcggttttcgcctttcac
gcgattaaaccgtatctatccctcgaaactaaccggtctgggctacggctaatataaaga
cccgttaggattctaataggttattttaaaaccttcgttccagattaggagccccagtaa
aagatatctgtgatttaaccgattaaggacaatacttgcaaaggtaaatacttttaactt
attttcccttatacgggcttgggttacggtatataaaataccgcttgattgagcatcaaa
tcttccatcgcttaggtggttaattgaataatttgatcggctcatttaaacagtcttgtt
acttaaaagcctttggggggttaatgaccatgtcccggatatccttggcatcattcgaag
aaatggccacgaccttgacagtcgggtgtaggcgtacacacggtattatgtctatactat
taaaacacgtagccgatggtttacccacctcggttttacgcaatgtggtgtgtctattga
tctttaacccgggatagatccgggctactgaacgcaaagaaggaacatgtaaatcgttca
caagattataattttaaataattctcccaagttataaaagaatttgtgcctcgtgcattc
aaatcaattttaataaacattttacaaaagagtcggttgaatgtatttaccagtgtaaac
tgacgtattttccccaaaaagaagtgcaggtactacacgtaatcggctggcaatagctcc
ttagcatcttaagaagtctcgcaagcttgatgtcttatctgttgaacaacattttcattt
attttgatccctcatgtggatactattcaactatatgtgatacaatcgatattacaataa
atggttgaataatatttatctttatgcttccgctgtgcatttatatattgtggtttgact
atattgttgccaactacgtcacgataatcccccaccgggcccacagaggagagatcgtta
ctcaccacgatcacgaagctgggccttcaaatacgcgagctccttcgaccacaaggagtg
aagaaccgaaaaggcgaagagacctgtatgaacctgcgaggcattccacctcgcatagct
cgacgccatcataccggcactcattcgggccaaattccgaaaatgatcccaacaacccgc
aaccctccttcatacctctacagcgttcggtgtcgcaccgaaattttgacgaccctactc
catacttcagaggtcagttcaacccagctgactacatccaggaaccttcagttttcgttc
cgttaggaccacaagatcacttctccgaagatcacatggacgaggatactgatccgacag
aacctgctcttggtacgcccacgcatccaatagaaatctctgatgggtcatcctttcatg
gtacaccctatcagggaccagatagcttcatggcgttgtttaatcaacacgagtggtacc
acacgccacagacatcacaacagccgcaacatccgcgagatccctccgaggatccacgtt
tcgtggcagttacgccaccacctccgccaccggtacagccagtaatgcctgatccgccaa
ggcgtaggaggacaaatgcccgtatgtccacacgaggaggaggggatttccacttcagca
cccctcgacactctagtagtagccactacccgccactacaagaagaaggaccttcaagtc
ctgtacaggaggcgaactccgcaccagctgcactagcttcgccaccatttgggtataacc
acccaatacctgcatacatgggtccgtcggcttacaacccgttcgaaccgtcatcgcaag
cacattacaactacaactatgagcgcgacccatatgtggtagcggctaggtataatgctc
gctatcccgacggagctcatggaaacatgggggtaccggactactcagctcatgggtacc
cagcacctcccagacctccagttccgcaacaggcgccacaaccacgtttctctcctcctg
aacaagaagaaatactccaccgtttaagccgtgtggaaagagacttcgaggaagaacgta
agagccaccgaggattcctcaaggacttagcaaacctactgaagggcaagaagaagaaac
gtgaccattagtccttatgtatgttctaatgtaatgtttattttaaataagtccctgcgt
ggacgtttgtcgtatttcagtccctacgtggacttatctttagtcccatgcgtggacact
tattatttattagtccctgcgtggacttgtcgcttattttaaacctctatgtaggtatgt
actatttaaaagtcccgtttagggcggtgtgtaatcgtattaacattatggaatgttata
ttatgaatttcattttgttattactatatatgaaataaatcaaaaatcattccttttaat
ttgatctgcctaaataaagaatcttcagagtgaaacctagccaggtgtcttttaagatcc
ggccaagatggtaagacctaattaaaagattcagatccactgttaacctctgtaagcatg
ttaacaatcatggcagatgtgattcgttaaaattacacacgccattcttatgcaagagtc
ctctaaaaggattccaaagcccaaattaatgatatagtaaatcatgggttaaatcatcaa
tgaagatgatcactcgcttaaacatccattagcgatatagcgcctacgggccgaactatc
aaacatccgttagtgatgtaatgcctacgggccatacatattgtcataataaggcaaaag
acagtggtggtttaggactccctgtcagaaggagtaaaaggactacggttcaaaccttca
taccttgattctctgaaatctcggctaatattataataacgtcctcgtgactaggctttt
atgccactagcaatattaattgtgattaggataagtatgttcaaatcctaaatataaagt
gagtaacaaattaaccggatatggtcttcgttaccatggttaatgaattgccataaaaga
caattcaataataaactcctaaatagaattttcattatcttctgcagcagatacaagcta
ctatggcgaatcctaatggaggaaatagtcatacaaatgaagatgattatgataatgccc
aaataaatctaacgggcgctcaactcaagactcttgtcgacaacgctgtgcaagcagctc
tggatcgacaatatacagaatctcgaagcagaactgtttccaaaccaccatcaaagccaa
agacacactcaaaatccctcagcaaaccaccgtccaaatccaagaaggacgacgataacc
actcgtccaagcccaagaaggacgacgacaatcactcgtcaaacgaaaatagtgttcgtc
gtgaaagggagtatactgatgcttcccgtgccaggggctgcacatacaagtactttgtgt
cttgtaaaccccgagactttacgggggagaagggtgccgtcgaatgtatgacatggctgg
atgagatggacactgtggtggacatcagtggctgtgcggaaagggatgtagtgaagtttg
tgtcgcagtcgtttaagggcgaggccctagcttggtggagggcgctggttcaggcctcgg
taaaagctgtgctttacagcatgacgtgggaggaattcgtttctctcatcaaagaaaatt
actgccctcatcatgaggtggagaagatagagtccgattttgtgtcattggtgatgacaa
atctggactgccaggcctacttaacgagcttcaacacgatgtctcgattggttcatatct
agtcaccccggaaccaaggaggattgctcgttttatcggggggttagaacccgcgataaa
ggctagtgtgaaggcctctcggctaacgaccttcaggtctgtgactgacctctctttgtc
cctcacaatggacgcggtccgactgagatcacagaggaacaaagaggccgaaaagaggaa
gcgtgagaatgatacctcgcgaaggtcgggaaagaagcaccgtgggaacggtgatggcaa
gagaggaacagagtcgagaaaagaagggcaacaaaccggagagaagcccaagtgcaagaa
ctgccaaaaattccactttgggaaatgcaggtttgggccgaactcacagtcccagtcaaa
gacgcatacttgtggactgtgcaagtccaaagaccacaagactgtggactgtaagaagat
taaagacgcgacctgctacaactgtagtgagaaggggcacatcaggagcaactgccccaa
gctcgccaagaagaccgaggaaaccaaaaagaataacgctagagtcttcaaaatggatgt
gaaggaagcgttgcaggacgacaacgtaatcacaggtacttttctcgtgaataatatctt
tgcaagagtacttttcgattcaggcgctgataaatcctttgtagaccaaaaattttgcaa
attgctgaacatgcctatcaaaaccctaaatgtgaaatacgaagtagagctagcagacgg
cactgtagaaaccgtctccactatattagagggatgtatgatatccattaagaaccattc
ttttcctctatctctacttccctttaatctagctggttttgacatcgttctgggcatgga
ctggttgtcacacaaccaggcccagatcgtctgcaatagaaaacaaattgtgctaaagac
cccgactggtgaatcgctcaccattcgaggggatacgcagtatggactgcccgagaacgt
aactatgctcaaagcttcaagatgcttaaaaagaggctgtgtcatctacatggcacaggt
gattgtagacgagcccaaaccgaagatagaggacattcctgtcatttcggagtatccaga
agttttccccgaagacctacctgggttgccaccagataggcaagtggaattcagaataga
tatcatccctggagcagctcccattgctagagcaccctacaggctagcaccgactgaaat
gaaggaattgaggacccagctagatgaactgttagcaaaaggtttcatcaagcctagttc
gtctccctggggagcacctgtcctgtttgtgaaaaagaaggacggatcgatgcgtctgtg
catcgattatcgtgaacttaataaagtcacgataaagaatagatacccattgccaaggat
cgacgatttgtttgatcaattgcaaggggctagctatttctcgaagatcgacttaaggtc
gggctaccatcagctgaaggtccgagatgaagacgtacacaaaacagcatttaggactcg
ctacggtcactacgagttcctagtgatgccttttgggctcacaaatgcaccggctgcgtt
catggatctcatgaatcacgtctgtaagccgtacttggacaaattcgtcatcgtattcat
cgacgacattcttatctattcaaagaacgaagctgaccatgagaaacacctacgatgtat
ccttaaattgctgcatcgtgagaaactctatgccaaattctctaaatgtgaattctggct
atgagaagtccaatttcttggacatgtcgtaagtgagtgtggtatccaggtggatcccgc
taaggtagaggcggtcatgaattggcaagagccaaagacgcccacagagatccgtagttt
cctgggattggcaggatactacaggagattctttgaaaatttctcaaggattgctgcgcc
cttaacttctctaaccaagaagaaggaaaagtttatttggggccctaagcagcaagaatc
ctttgagattttgaaacaaaggttgagcaacgctcctgtgttgacactgccggaaggtac
cgaagagttcgtagtctactgcgacgcgtcacacactggcatggggtgcgtgctcatgca
gaaaggcaaagtgattgcctatgcttcaagacagttaaaggtgcacgaaaagaattacac
cacccatgacttggagctgggtgccgttgtattcgcactaaaactgtggaggcattatct
atacggaatcaagtttgtgatctattcagatcacaaaagccttcaacatctgttcaacca
gaaggagctaaacatgaggcaacgccgttggatggagaccttaaacgattacgattgtga
gattagataccatcccggcaaggcgaatgtagtcgccgatgccctgagccggaaagaaag
gatgaaacccatctgaatcaatgctaggagaatggaagtaaagaataacttgattgaaaa
gatattagctgcacagcgagaggctgtgttggaagctaattatcataaggagaagttagg
agtaactgaggagcagttaactcttcacaaggatggacttttgagattgaatgggcggat
atgggttcctatttatggaggactaagagatgttatcctccaggaagcccatagttccaa
atattctgtccatcctggaacagacaaaatgtatcaggatttaaagacaaactattggtg
gataggcttgaaaaagtttgtagccgcttatgtagccaaatgcttgacttgtgcgcaagt
caaggctgagcatcaaaagccacctggcttgctacaacagcctgaacttcctgaatggaa
atgggagtgtgtaactatggattttatcaccaagttaccaaaaacgagcaaaggaaacga
cacaatatgggttatagtcgatcgactgactaagtcagctcatttcttacccatcaagga
gacttatagctccgatacattggcccagttatatgttgataagattgtcgccttgcatgg
tatacctgtgtctattatctctgatcgagatactagatacacgtctcatttctggaagag
tttccaacaatctttgggcacacgtttgaactttagtacggcttaccatcctcagacaga
cggccagagtgagcgtactattcaaacgttagaagacatgctgcgagcatgtgctatcga
tttaggtggtagttgggataagaacctacccttaatcgaattctcctacaacaatagcta
ccataccagcataaaggctgcgcctttcgaggcattatacggtaggaagtgtagatcgcc
tgtttgttgggcggaagtgggagaggtccaattatcaggaccagagatagttttcgagac
aacggacaagattgtccagattcgggaacgtctcaaagctgcccgtgataggcagaaaag
ctacgctgatccaaagcgtaaggattttcacttcgaggtaggtgaaaaagtgctactaaa
agtatcaccctggaagggggtgatgcgcttcggtaagaagggtaaactaagcccgcgata
cataggaccttttgaggttatcgaacgtgtcgggtcagttgcctataagttgaacttacc
ggaagagctcaatggaattcataatgtgttccacatctgcaatctaaagaagtgcttcgc
tgatgaatcattagtgatcccacgcacagatgtgcatatagatgagagcttaaagtttgt
ggagaagcctttgtcgattgaagaccgacaggtgaaaaagctccgaagaaaacatgtgcc
gatagttaaggttaaatgggatgcccggagaggtcccgaattcacgtgggaagttgaatc
cacgatgaaagagaaatatccctatttgtttgattaaatctcgggtcgagatttatttta
agggggtgaggatgtaacacctcgaaattttgtgtccaataatgtattgacacgtgtctt
gagtttacacgtggcatttaatattaaataaaggactaatgttgacaaaccttgaaagta
tgtaaattcgagggttataaatgtcaaacaagggtacgtatacggtatagcaaccctaaa
cgatgctagtaccatcaaacgaataaatcatggatcgtacggaagcgaaacgcagaagaa
agtgagagattacaagctacaggggttaactgtgtcaacatgtttaattatacctctgag
tgaccctttgaggtacccgaggctttgtaacagtaaaatacgctcactagaatatactgt
ataaattccgcgaagttccgttttaaaacgagaaagttatgatcaaattcgtacgagaag
ggttaaaagcgtcaacaacgaaagttaaggctttccgaataattaacaagataaccgggg
acttaacagtgcgggtaaataacacgaggcccttagttgtaaataatcgagggccaaatc
gcaaagttaccccttcaaacccgaaaggtcaggttattaattaccaaagatttcgttact
aattacaagattttgttaatcattacaaaaagattgaaaaagatttaaaaacaaccttta
cggaccgcaagggtcctgccttacggaccgtaaaggggtgaatgattaagcttgtctccg
ccacaggcttacggaccgcaaggcccaagccatacggttcgtaagcgatgcccagcgaca
gaaagttggatgttggctgtttaaagcggtaaaacatttaagaatgggtttcccagaggt
atgggcgtcccctactcgacccatagcaccttaggacacctgccattcatccatactcat
ttgtagtatgtgttgtaatgatctagaggcaagttgtgtactataaataggcctattgta
tgcataagttcatcacacctcaaaacacattctcttgatcatctctggagcttccaagct
ttattctatcatcctaaatcgtgctcaaacttctgtaagttgtttaaaacgtttgtggtt
tagttttacttagtaatatagctaaaaatcaaaccgtcgtaattacggtttgacttcgag
attagtctacaatggctcagtcatatctcgaatcaaaagtagttatgtgttggtatttat
gtgggtaataaacctctaaaagggttccccctgatcaccactctaactagttcaaatatc
gagtcaaacgtatgcttaaaaagtcaacagaaagccgttttgcaattttgtacataatct
gtaatgtatatgctatgaaacctgttttgatggtcataaaacatgataataagtatataa
actcgtctaagcatgtttgatccgaccgtttgctatattgacccggttcgaaaccgaatg
tcgcaaaagtttgacttttgctttgacttcagttctgacccgttttagtacaatgtagat
atgctttaggactctcttaggaccaggtcacgtgatggtatcaccctctgtgaccggttc
gttgtttgtccgagtcttttacgcatttccgttaattacttaaaagttgaccgtaacgcc
ctttttaaaataaaacgagtatttcggacacgtgaagggaccataaccttgcttactaaa
ttctaagcatgtccctaaaatttcacgccaatccgaggtctagaatgggagttatgctaa
atagcgcatttataagaaacttttgtaataaacggcgcaattagcataacgcctacctaa
accaagatttcgtcaccaaaacttttacccactgtagtaaaataatattttgggattttt
ttaaagatttttaattaattttaacctgctcataacctacggttatggctacggttcggt
aaataccgaatatacccttttcggccaaaacttgagttctacaaggtcttttgacccgat
tccagttgctactgattttaaataataaataagatattttagacttactaaactaatcgg
gaaactcaggtttcctgtagaactcagaaagccctctaaaagtctttaaaatgaccgaaa
aacccctacggggcgtataatgaacaagaactcgttacgggcattatggaaggtatccta
ctgataccacaacctctttaaagtatattgacttaggaaaacagtgtaggactcctacgg
ttacccgttgcgcctattgcgcgcacggttcggcttatgtaactagtttacataaattag
ccgatacgggtcaaaccatatcattttgaccccaagattcagagtgtgaatattaaaccc
gtataaaacaagtctccgaacttgttgggtcagaatcacattccattctcggttttcgcc
tttcacgcgattaaaccgtatctatccctcgaaactaaccggtctgggctacggctaata
taaagacccgttaggattctaataggttattttaaaaccttcgttccagattaggagccc
cagtaaaagatatctgtgatttaaccgattaaggacaatacttgcaaaggtaaatacttt
taacttattttcccttatacgggcttgggttacggtatataaaataccgcttgattgagc
atcaaatcttccatcgcttaggtggttaattgaataatttgatcggctcatttaaacagt
cttgttacttaaaagcctttggggggttaatgaccatgtcccggatatccttggcatcat
tcgaagaaatggccacgaccttgacagtcgggtgtaggcgtacacccggtattatgtcta
tactattaaaagacgtagccgatggtttacccacctcggttttacgcaatgtggtgtgtc
tattgatctttaacccgggatagatccgggctactgaacgcaaagaaggaacatgtaaat
cgttcacaagattataattttaaataattctcccaagttataaaagaatttgtgcctcgt
gcattcaaatcaattttaataaacattttacaaaagagtcggttgaatgtatttaccagt
gtaaactgacgtattttccccaaaa
>Contig283_HLAB-P94O1_10927_27096#Gypsy/LineageCwimu
tcggatatccgaaagtcggatatccgaacatttcggatagtagatttcactatccgaatc
cgtatccgaaatttcggatatccgactttcggatatccgaaatttcggatacggatacgg
ataatgaaacggatatccgaaattctaaaaccaaaaaaaaatcaaataaaaatataaact
gtctttcccaacataataaaaagatcggttgttcaaaagaaacaaaccaacacaattcaa
agttgttgttcaaaagaaacaaaccaacacaattcaaagttctaaaataacgcataacat
gtccaaaataacacataacacaattcaaaccaacacaattcaaagttttaaaagtcaaaa
taaacacataatcttccaaatccaatcatccgaccaatccatccttcaaacttccaatgc
accatatgaaacctgcgcaagaatataatgcgaaacgagtcaacaaatgtttttttcttc
atatgtattaaagtaatacaaaatagaaatcaataaaagatgatggaataattataattt
ataaggaaccaacagtaaggtttttatggaaccaacagtgaggttttgatgtggcctaaa
agatgatggaataattatatggaaccaacagtgaggtttcaatggtataatgtaaatggt
atagcttaaaaaatatatagaatcaacaatgaacttgcatataaagataccttaagcaat
ttaagacgattcattactttcatcaactgtttcatcaataataatggtgggttgttccaa
caccaactctttcatacctgtgacaaaatagaaaagaacatattaaatggcataagtata
aaaagtacacaattggaatgtaaaataataatatattataacctgcttccaagcgctcga
tatcaaaaatggtatcttcaatgaaaattggtttattagaagcacgtaaccaatcttgtg
cacataccaacgcttccaccattcttggagttaaggaggttcgaaaacaatcaagaaccc
gtccacccgtactaaaagccgactcggaagcaaccgtagaaaccggaatggcaagaatat
cccgggccatcttagcaagaatgggatatcggcattgttgaactttccaccattttaaaa
tgtcaaaacgtgcatccatgggttctcgatcttcactaaggtatttatctaactcatttt
tgttcaaagatgtttctgaatcacccatggccatttcaaacctctttgtcatgaattcgt
caacatccattatctcactagaattagaacctcccataggcattgatgtagaatgcgacc
cctcagattgcttctccttttgaggcatagattttttataaaattcaaacaaagcacgca
agtttgagtcaagacttttgaggatcgtcgcatctacatatttttctccaaccacccact
caatatatttccatttccttctcgggtcaagaaccacggcaatgaacaagaaatggttta
acttggtaacatccccccaatacttttgatatttttttttcatgtcaaatgccattgaac
ttattgaatcatcatcattcatgataaaaccatcaatcacagtgccaatcccaaatatct
catgcacataagaattagaagtcacataacgagaaccagaaaatctcaatgtagcttcat
aaaatatcttcaaaaaaggcaacaagctattcacattgttccaatcaccctcattaagta
aaccaccatcacactttaaaatctctttctcacaactagaatcctttaacaataagttag
aaaaagctttcttaaacttaacagcggattctaacattaaataggtggaattccaacggg
tttcgacatccatacaaactaaactattgctttctatcttctcttcttctacacaagcta
tgaatttttgtagcctagcaggagaagccctcacatatttcactattgcacgaactttct
tgattgataaatctgttgcttatggttttgtttatgtccaaataaatctgttcaaagtaa
gcaaataattctgttcaaagtaagcaactatatctgttcaaagtaagcaaataaatctgt
tcaaacatacttttggacaaacaaaaccatatacaacagatttatttgtataatataaat
cgtataaaaattaaaaacaacttataaagtactaaaacagcagatcggatcttcgatttg
atatagatttgaaccgagaatcagattgaaccgtgaatcagattgaaccgtgaatcagat
ttgaacaaatcataaacttaaaataaagtataaaccgcgcatgaatcagatttgaacaaa
tcagaagttcgtatataagtataacgatggtattgaaggaaccttttgatgttcgtattg
aaggaatcagatctgatatggaaacaaaccttaaatcttcgactttgcagatctagatct
tcgattctgcttcttgttttgctttggctgagagaccgagtgatgaggggaatgaaaggg
cgtggggtaatgcggctggagtgaaagaacggattagatttagggttaggttataaattt
taaagggtatttatatatattataaaaatatattaaaaattgtttcggatatcggatatc
cgaaatatccgaaattttctgaaattactatccgaatccgaaaattcggattatccgatt
ttcggatatccgaaaattcggatatccgaattttcggataattcggattcggatattcgg
ataattcggattcggattcggattcggatgattttgaacacccctagttggaagctaact
atcctcaagagaagctgggagtaactgaggagcagttaactctcagcaaggacgtaattt
tacgactgaatggacgaatatgggtcccgatttatggaggactacgagatgtcatcctcc
aggaagcccatagttccaaatattctgttcaccctggagctgataagatgtatcaggatc
taaaggcaaattattggtggataggcttgaaaaagtctgtagccgcttatgtatgcttaa
cttgtgcgcaagtcaaggctgagcatcaaaagtcgtctggcttgctacaacagcctgaac
ttcccgaatggaagtggtaatgtgtaactatggattttattaccaagttacccaagacga
ggaaaggaaatgacacaatatgggttatcgttggtaggctgactaagtcagcgcatttct
tacccatcaaggagacttatagctctgacatgttagcccagttatacgttgataagattg
tagccttacatggcatacctgtgtctattatctccgacagagatactagatacacgtctc
atttctggaaaagcttccagcaatctttgggcacacgtttgaattttagcacggcttacc
atcctcagacagacgatcagagtgagcgtactattcaaacgttggaagacatgctccgtg
catgtgctatcgatttgggtggtagttgggataagaacttaccactaatcgaattctcct
acaacaatagctaccaaaccagcattaaggctgcgcctttcgaggcattatacggtagaa
agtgtagatcgcctgtttgttgggcggaagttggagatgtccaattatcaggaccagaga
tagtcttcgagacgacggacaagattgtccagattcgagaacgtctcaaagctgcccgag
ataggcagaagagttacgcggatccaaagcgtaaagattttcacttcgaattaggtgaaa
aagtgttacttaaagtatcaccctggaagggggtgatgcgtttcggtaagaaaggtaaac
taagcccgagatacataggacctttcgaggttatcgaacgtgtcgggtccgttgcctata
agttaaacttaccagaggagctcaatggaatttacaatgtgttccacatctgcaatctga
aaaagtgcttcgctgacgaatcactggtaataccccatacagatgtgcatatagatgaga
gcttgaaatttgtggaaaaacctttgtcgattgaagatcgacaggtgaagaagcttcgat
ggaagcatgtacctattgttaaggtcaaatgggatgcccgaagaggtcccgaattcacgt
gggaggttgaagccacgatgaaagaaaaatacccttatttgtttgagtaaatctcgggtc
gagatttattttaagggggtgaggatgtaacacctcgaaattttgtgtccaataatgtgt
taacacgtgtcatgagtttacacgtggcattagatattaaataaaggactaaagctgaca
aaccttgaaagtatgtaaattcgagggttataaatgtcaacgaagggtaaatatactgta
tagtaaccctaaacgatgctcgtaccttcaaacgaataaatcatggatcgtacggagcga
aacgcggaagaaagtgagagattacaagctacaggggttaactatgtcaacatgtttaat
tatacctctgagtgaccctttgacgaacctgaggctttgtaacagtaaaatatactgact
agaatatactatataaatttcgcgaagttccgttttaaaacgagaaagttatgatcaaat
tcgtacgagatgggttaaaagcatcaacaataaaagttaaggcttttcggatagtaatta
aactaaccggggacttaacagtgcgggtaaaggtcacgaggcccttagttgtaaataatc
gagggccaaatcgcaaagttaccccttcgaaaccgaaaggtcaggttaatgattacaaaa
gatttgaaaatcttgaaatttaggcctcaggcggcccgcctgagtgaaacaagcaagttg
aagcgggccgcgagccacctgtagatacgtttcctgacatgaagatccaggcggcccgcg
tgcatgtagcctgaatctaatgcgggccgcgtacgagtcccagatgcagaaacattggac
agattcaatgatttagcttgtgaacgatcttatgagcaattaatgaagcatgggcgccct
atacttgccccctagcacccacggccacctgctgatcatccatgatccaatgtagggtgt
gttgtaatgatcttaagcctaatttttcactataaaaggcactacattgtgcatgagtga
aacacacctcaaaacctgccttctgatcattcttggagctctcaagcactcttctaacat
tctaagtcgtgcacctagcttctgtaagtacgccaacccttttatggcttaggttttgct
taggttagcttaaaagtcaatccgtcgtaattaacgattgactttgcgataaatcacgaa
tggtccagtggtttgtcgaatcaaagatagttatatgatggtaatcatgtgggcattaaa
cccctaaaagggcaccctctgattcccactctaactagtccaaatgtcgagtcaaacgtg
cttagaaaaagtcaacagaaatgtcttttttgcgatttcttgcataatctgtaatgtagg
tgatatgtaacctgtttgaacactcatgaaacatgataataagtatataaactagtctaa
gcttgtttgatccgaccattttctgttttgacccggttcggagccgaaagtcgcaaaagt
ttgacttttgcattgacttcagttttgacccgttaaagtttgatttagatatgccttagg
actctcttaggaccaggttacataatggtatgaccctctgtgaccggttcgttgtttgtc
cgagtcttttacacttttccgttaaatgcttaaaagttgaccgtaacgccctttttaaat
taaaacgagaatttcggacatatgaaaggatcataaccttggttactgatttctaaacat
gtccctaaaatttcacgtcaatccgaggtccagaataggagttatgctaaatagcgcaaa
ttgcgaaactttagtaataaaatagcgcaattagcataacgcctatctaaacccggattt
cgacaccaaatcttttactcactgatgtaaaataatattttgggatttttaaagattttt
aattatttttaacctgctcataacctgcggttatggcaacggttcggtaaataccgaata
taccattttcggccataacttgagttctacgaggtcttttgacccgattccagttgccac
tgattttaaataataaataaagtattttagactttataaactgttcgggaaactcagatt
tcctgtacaactcagaaacctcttttataatctttaaaaagaccgaaatacccctacagg
gcataaaatgaacttaaactcgttacgggcattatggaaggtatcctactgataccacaa
cctctttagggcatattgacttaggaaaacagtgtaggactcttacggattacccgttgc
gccttttgcgcgcacggttcggcttatgtaactagtttacataaattagccgaaacgggt
caaaccatattgttttgaccccaaaatccagagtatgattattgtacccatataaaacaa
gtcttcaaacttgttgggtcaaaatcacactccattctcggttttcgcctttcacgcgat
taaaccgtaactatcctttgaaactgaccagtctaagctacggctaaattaaagacccgt
taggattctaatagcttaatttaaaccttcgttaaaaaataggggaccagtaaaagctat
ctgcaatttatttcaattaaggaattatacttgcaaaggtaaatacttttaacttatttt
ccgttatacgggcttgggttaaggtatctaaaataccgcttggtcgggtaattgacccca
actcattagtagttgggtattatcaatgtgacccgtttaaaaacttgttttgttggcttt
acgcctttgggggcttaatgaccatgtcccggatatccttggcagcatttacgaatggcc
acgaccttgacatcccggtgtaggcgtacacccggcattatgtccataactataaaagtg
tagctgttggttacccgccacggttttatgctatgtggcgtgtctattaaactttaaccc
ggcacgacccgggcgaccaaacgcatagtaacatgtaattctttacaagatttgattaca
aattatcccaagttataaagagtttgtgccttgagcatttaaaccaattttattaaacat
tttacaaaagtgtccgttgaatgtatttaccagtgtaaactgaggtgttttccccaaaaa
gactaaatgcaggtacaatgcgaaattggctgggatttctccttagcatcattagaagtc
tcgctagcttaagatgcctgaagtctgttgaataatacttttattattattatttgatcc
cctgtggatttctatttcaacaatggtgatactttgatattacacttaacgttggaatat
atctttatctttatgcttccgctgtgcattcatatatattgtgtggtttgactataatgt
tgccaactacgtcacggtaatcccccaccgggcccaccggtgagacacgtggaaatcggg
gtgtgacaggttggtatcagagccaacactgagtgaattaaacactagcccttgtgttta
atctcagttacacaattgcacatacttgagtctagacaagaacataggacaaattggaat
tgttattccagtttgtctttttattgtttgctgttatttaaagttttgaaagcaggaata
tgccacctgcaatcagacgaggaagaggaggaagaggcagaggaatgatcattactcaca
atgatcacgaagctggaccttcgaacatgcgagctccttccagtacaagaagtgaggaac
cacagagacgaagaagaaacctctttgaacctgcgagacattctacctcgcatagctcaa
caccctcataccgtcattcatttggaccagattcggaaaataatcccaataaccctcaac
catcctttatacctctacagcgatctgcttcgcaccgatcttatggcgatccttcacctt
tcttcataggacagtttaacccggcggattacgtccaagagccaatagggtatagccctt
taggaccagaggatcacttttctgaagataatgcagtggatatggacgaggatacagatc
ccgtcgagcctgcaatgggtactcccaatcatccaatcgagatctctgatgggtcatcct
tccatggaacgccctatcaaggtcccgacagctaccaggcgaggtttgaccaatgtaatt
ggtactttacaccttcacaacattactcgcctcacgatcaacagcaacaacaggatcctt
ctgaggattcgcggtttgtggcagttacgccaccaccaccgccaccggttcaaccagtaa
ttccagatccgccaaggcgtagaagatcaggagcacggatgtctacccgaggaggggaat
ttcatttcagcacccctcgccactcgagtgctagtcactttccgtcagtacctgaagaag
aaccacaattaggggaaccttctggtcaccctgcagaggtgaattctgcagcagttgcac
cacctccaccaccattcgaatatgacaatccgataccagcgtacggcgcttccacggcgt
acaatccgtttgagcagccgactcacacgcactacaactataactatgatgccgatccat
acgtggtagcggcaaattataatgccctccatggaacctcttggagaccagattactcag
atcatgggtattcaatacctcctagacctccggttcagcaaccgtcgcagcagccacgtt
tttctccaccggagcaagaagaaatactccaccgcttaaaccgtgtggaacgagacttcg
aacaagaacgtaagagtaatcgcggatttctcaaaggcttagcaaacctactgaagggaa
ggaagaaacgagaccattagtcttcatatgtaatgttgtatttgcaatttagtccctgca
tggacatttatggcttttcagtccctacgtggacttatcttttagtccctgcgaggacat
ctatcttgtatttggtccctgcgtggatatgttttgctataaacctctgcgtaggtagtt
atttatttaaaagtcccgcttagggcagcgtgtaatcgtatttgaagtttatggaatgtt
atgttataaatttcattttttgttattactatatatgaaataaatcaaaaatcattcctt
ttaaatttaaatctgcctaaataaagaatcttaagagtgaaacctagccaggtgtcttta
taagatccggccaagatggtaagacctgattaaaagattcagattgcaagttaacctctg
taatcatgttaacgatcatggcagatgtgattcgttataatcgcacgcgtcattcttgta
taagaatccttctaaggatttcaaagcccaaattaatggtttataaatcatgggttaaat
catcagtaaagatgatcacttattaaacatccattagtgatgtagtgcctacgggccata
attattgtcatataagacaaaagacagtggtggtctatgactccctgtcagaaagaggta
aaaggactacggttcaaaccttcgtaccttgattctctgtaatctcggctaatattataa
aaacgtcctcgtgactgggcttttataccaataacaatattatttgtaattaggataagt
atgttcagatcctaaataatagagagtaaacaaattaaccagatgtggtctctgttacca
tggttaatgaattgccataaaagacaattccataataaactcctaaataaaactttcgct
atcttctgtaacagatacaagttaccatggctgatcctagtggggaaaatagccactcga
aagaagacgaatatgataacgcccaggttcatttgacgggcgcagaactgaaagctcttg
tcgacaatgctgttaaggcagctctggatcaacaatacgaggaatatactgaatctcgga
gcagaaccatatccaaaccacactccaagccgaaaacccactcaaaatcgcatagcaagc
caccgtccaagcctaaaaaggacgatgataatcactcgtccaatgaaaacagtgtccgtc
aagagagagtgtatactgatgcgtctcgtgccaggggctgtacatacaagtattttgtat
catgtaaaccccgagacttcactggggagaaaggcgcagttgactgcatgacgtggctag
acgagatggacaccgtggtggacatcagcggctgtgcagaaagagatgtggtaaagtatg
tgtcacaatcattcaagggcgaggccctggcttggtggagggcgttggttcaagcctcgg
gaaaggctgttctatacagcatgacatgggaggaattcatttctctcatcaaggagaatt
actgccctcaacatgaggttgaaaagatagagactgacttcctgtcattggtgatgacaa
accttgactgccaagcttacctaacgagcttcaacacgatgtcccggttggttcgtatct
ggtaaccccagagccaaagagaatcgctcgtttcatcggtgggttagcccccgaaataaa
ggcaagcgtgaaggcctctcggccagcgacctttcgatctgtagccgatatatctttgtc
ccttactttggatgcggtccgacaaagatcgctaaggaataaagaagctgaaaagagaaa
gcgtgaagatgaaacttcacggaggtcgagcaagaaacaccgaggaaacggtgataacaa
gagggggtcggagtcaaggagggatgggcaacagtctggtgagaagcccaagtgcaagac
ttgcaagagacatcactttggaaaatgtaggctcgaatcaaactcgcagactcagtcgaa
gtcgtatgcttgcgggttgtgcaagtccaaggaccacaagaccgtggactgcaagaagat
aaaggatgcaacttgctataactgcaacgagaaggggcacattaaaagcaactgccctaa
atatgccaagaagcccgaagaagccaagaagaacaatgctagagtcttcaggatggaggc
gaaggaagcagtgctagatgataacgtgatcacaggtacttttctcgtaaatgatatctt
tgcaagagtacttttttattcaggcgctgataagtctttcgtagatcataaattttgtaa
attgctgaacatgcctgtcaaaaccttaaatgtgaattacgaggtagagctagcagatgg
cacaatagaaaccgtctccactgtgttagatggatgcgtgatatccattaagaaccactc
ttttcctctatctctacttccctttaaattggccggttttgacctagtattgggaatgga
ctggttatctcacaaccaggcccaaatcgtctgcaacagaaagcagatagtgataaagac
tccgtctggtgaatcgcttaccattcggggatatacccagtacggattgcctgagcaagt
gactatgctcaaggcttcaaaatgtctaaagaagggttgtgtcatctacatggcacaggt
gattattgaagagcctaaaccgaagatagaagacattcccgtcatttcggagtatccaga
agttttccctgaagacctacctgggttgccaccagataggcaagtggaattcaggattga
tatcatccctggagcagcacctattgctagagcaccttacaagctagcaccaaccgaaat
gaaggagttgaggacccaactggatgaactgctagctaaaggtttcatcaaacctagttc
gtctccctggggagcacctgtcctgtttgttaagaagaaggacggatcgatgcgtctatg
catcgattatcgcgagcttaataaggtcacgataaagaatagatatcccttgccgaggat
cgacgatttgttcgatcagttacaaggggcaagttatttttcgaagatcgacttgaggtc
aggctaccatcaactgaaagtcagagatgaagacgtacataaaacagcatttaggactcg
ctacagtcactacgagttccaagtgatgccttttggactcacaaatgcaccggctgcgtt
catggatctcatgaatcgcgtctgcaagccgtacttagataaattcgtcatcgttttcat
cgacgacattcttatctattcgaagaaccgagctgaccatgagaaacaccttcgttgtat
tctcaaactcctacataatgagaaactctatgccaaattctccaagtgcgaattttggct
acgagaagtccaatttctaggacacgttgtcagcgaacgtggtatccaggtggatcccgc
taaagttgaagctgtcatgaattggcaagagccaaagacgcctacagaaattcgtagttt
cctggggttagcaggatattataggcgattcattgaaaatttttcaaggattgttgcgcc
cttaacttccttgaccaagaagaagataaaatttgtttggggccctaagcagcaagagtc
ctttgatattctaaagcaaaagctgagcaacgttcctgtgctgacattacctgaaggtac
cgaggagttcgtggtttactgcgacgcttcacacactggcatggggtgtgtgctcatgca
gaaaggcaaggttattgcctatgcttcgagacagttaaaggtgcacgagaagaattaaac
cacccatgacttggagctgggtgccgttgtgttcgcactaaaactatggaggcattacct
gtatggtatcaagtttgtgatctattctgatcataagagccttcaacatctgtttaatca
gtaggagctaaacatgaggcaacgccgttggatggagactttaaatgattatgattgtga
aatcagatatcatcccggcaaggcgaatgtagtcgctgatgccttaagtagaaaggaaag
ggtgaaacccattcgaatcaatgccaagagcattgaagtcaagaataatttgattgaaag
gttgttagctgcacagcgagaagctgtgttggaagtaggggtgttcaaaaccggatatcc
gaagtttcggatatccgaaagtcggatatccgaacatttcggatagtagatttcactatc
cgaatccgtatccgaaatttcggatatccgactttcggatatccgaaatttcggatacgg
atacggataatgaaacggatatccgaaattctaaaaccaaaaaaaaatcaaataaaaata
taaactgtctttcccaacataataaaaagatcggttgttcaaaagaaacaaaccaacaca
attcaaagttgttgttcaaaagaaacaaaccaacacaattcaaagttctaaaataacgca
taacatgtccaaaataacacataacacaattcaaaccaacacaattcaaagttttaaaag
tcaaaataaacacataatcttccaaatccaatcatccgaccaatccatccttcaaacttc
caatgcaccatatgaaacctgcgcaagaatataatgcgaaacgagtcaacaaatgttttt
ttcttcatatgtattaaagtaatacaaaatagaaatcaataaaagatgatggaataatta
taatttataaggaaccaacagtaaggtttttatggaaccaacagtgaggttttgatgtgg
cctaaaagatgatggaataattatatggaaccaacagtgaggtttcaatggtataatgta
aatggtatagcttaaaaaatatatagaatcaacaatgaacttgcatataaagatacctta
agcaatttaagacgattcattactttcatcaactgtttcatcaataataatggtgggttg
ttccaacaccaactctttcatacctgtgacaaaatagaaaagaacatattaaatggcata
agtataaaaagtacacaattggaatgtaaaataataatatattataacctgcttccaagc
gctcgatatcaaaaatggtatcttcaatgaaaattggtttattagaagcacgtaaccaat
cttgtgcacataccaacgcttccaccattcttggagttaaggaggttcgaaaacaatcaa
gaacccgtccacccgtgctaaaagccgactcgaaagcaaccgtagaaaccggaatggcaa
gaatatcccgggccatcttagcaagaatgggatatcggcattgttgaactttccaccatt
ttaaaatgtcaaaacgtgcatccatgggttctcgatcttcactaaggtatttatctaact
catttttgttcaaagatgtttctgaatcacccatggccatttcaaacctctttgtcatga
attcgtcaacatccattatctcactagaattagaacctcccataggcattgatgtagaat
gcgacccctcagattgcttctccttttgaggcatagattttttataaaattcaaacaaag
cacgcaagtttgagtcaagacttttgaggatcgtcgcatctacatatttttctccaacca
cccactcaatatatttccatttccttctcgggtcaagaaccacggcaatgaacaagaaat
ggtttaacttggtaacatccccccaatacttttgatatttttttttcatgtcaaatgcca
ttgaacttattgaatcatcatcattcatgataaaaccatcaatcacagtgccaatcccaa
atatctcatgcacataagaattagaagtcacataacgagaaccagaaaatctcaatgtag
cttcataaaatatcttcaaaaaaggcaacaagctattcacattgttccaatcaccctcat
taagtaaaccaccatcacactttaaaatctctttctcacaactagaatcctttaacaata
agttagaaaaagctttcttaaacttaacagcggattctaacattaaataggtggaattcc
aacgggtttcgacatccatacaaactaaactattgctttctatcttctcttcttctacac
aagctatgaatttttgtagcctagcaggagaagccctcacatatttcactattgcacgaa
ctttcttgattgataaatctgttgcttatggttttgtttatgtccaaataaatctgttca
aagtaagcaaataattctgttcaaagtaagcaactatatctgttcaaagtaagcaaataa
atctgttcaaacatacttttggacaaacaaaaccatatacaacagatttatttgtataat
ataaatcgtataaaaattaaaaacaacttataaagtactaaaacagcagatcggatcttc
gatttgatatagatttgaaccgagaatcagattgaaccgtgaatcagatggaaccgtgaa
tcagatttgaacaaatcataaacttaaaataaagtataaaccgcgcatgaatcagatttg
aacaaatcagaagttcgtatataagtataacgatggtattgaaggaaccttttgatgttc
gtattgaaggaatcagatctgatatggaaacaaaccttaaatcttcgactttgcagatct
agatcttcgattctgcttcttgttttgctttggctgagagaccgagtgatgaggggaatg
aaagggcgtggggtaatgcggctggagtgaaagaacggattagatttagggttaggttat
aaattttaaagggtatttatatatattataaaaatatattaaaaattgtttcggatatcg
gatatccgaaatatccgaaattttctgaaattactatccgaatccgaaaattcggattat
ccgattttcggatatccgaaaattcggatatccgaattttcggataattcggattcggat
attcggataattcggattcggattcggattcggatgattttgaacacccctagttggaag
ctaactatcctcaagagaagctgggagtaactgaggagcagttaactctcagcaaggacg
taattttacgactgaatggacgaatatgggtcccgatttatggaggactacgagatgtca
tcctccaggaagcccatagttccaaatattctgttcaccctggagctgataagatgtatc
aggatctaaaggcaaattattggtggataggcttgaaaaagtctgtagccgcttatgtat
gcttaacttgtgcgcaagtcaaggctgact
>Contig5_HLAC-127K04_37190_49542#Gypsy/LineageCbacnoES
acctcgaaattttgtgtccaataatgtattgacacatgtcttgagtttacacgtggcgtt
taatattaaataaaggactaaaagttgacaaaccttgaaagtatgtaaattcgagggttt
taaatgtcaaacaagggtaagtatactgtatagtaaccctaaatgatgctcgtaccttca
aacgaataaatcatggatcgtacggaagcgaaatgcggaagaaagtgagagattacaagc
tgcaggggttaactgtgtcaacatgtttaattatacctctgagtgaccctttgacgtacc
cgaggctttgtaacagtaaaatacgctcactagaatgcactatataaattccgcgaagtt
ccgttttaaaaacgagaaaattatgatcaagttcgtacgagaggggttaaaagcgtcaac
aatgaaagttaaggcttttcggataataattaaactaaccgggggcttaacagtacgggt
aaaaggcacgaggcccttaattgtacttaaccgagggccaaatcgcaaagttaccccttc
aaacccgaaaggtcaggttattaattaccaaagatttcgttaatcattacaaaagattta
aaaagatttaaaaacaacccttacggaccgcaagggtcctgccttacggaccgtaagggg
gtaaaagatttggcttgtctccgccacaggcttacggaccgcaaggcccaaaccatacgg
ttcgtaagcgatgcccagcgacagaaagttggctgttggctgtttaaaacgttaagacat
taatgtatgggtttcccagaggtatgggcgacccctaatcactctctagcactagaggac
acatgttgttgatcaaggggcatgggtagacatgtttgtcaatgatctaaggccttagaa
gtactataaaaaggcctcattgcacaacatgttactcacaccttccctgccttcattgat
cacatctggagctcaacatttcctctcaagtgttctctaagcaagcataagacctctgta
agtcgttcaatcctttgtggtttagttttgcttagttatatagctaaaaatcaaaccgtc
gtaattacggtttgacttcgagattagtctacaatggctcagtcatatctcgaattgaaa
gtagttatgtgttggtacttatgtgggtaataaacccctaaaagggttccctctgatcac
cactctaactagttcaaatgtcgagtcaaacgtatacttaaaaagtcaacagaaagccat
ttttgcgattcttgcataatctctaatatagatgatatgaaacatgtttgaacacttata
aaacatgatatttagtatataaacttgtctaaactcgtttgattcggccatttgctatat
tgacccggttcggagccgaatgtcgcaaaagtttgacttttgctttgacttcagttctga
cccattttagtgcaatgtagatatgccttaggactctcttaggaccaggtcacgtgatgg
tatcaccctctgtgaccggttcgttgtttgtccgagtcttttacgcatttccgttaattg
cttaaaagttgaccgtaacgcccttttcaaaataaaacgagtatttcggacacgtgaagg
gaccataaccttgcttattaaattctaatcatgtccctaaagtttcacgccaatccgagg
tctagaataggagttatgctaaatagcgcaattaaaagaaacttttgtaataaacggcgc
gattagcataacgcctacctaaaccaagatttcgccaccaaaccttttactcactgttgt
aaattaatatttcgggatttttaaagatttttaatcatttttaacctgctcataacctac
agttatggctacggttcggtaaataccgaatatgcccttttcggccaaaacttgagttct
ataaagtcttttgacccgattctagttgctactgaatttaaataataaataaagtatttt
agactttataaactgatcgggaaactcagatttcctgtagaactctaaaaccctttttaa
agtccttaaaatgaccggaaaacccctacggggcgtataataaacttaaactcgttacgg
gcagcgcggaaggtatcctactgataccacaacctctttaaggcatattgacttgagaaa
aaagtgtaggactcttacggttacccgttgcgcctattgcgcgcacggttcggcttatgt
aactagtttacataaattagccgatacgggtcaaacgatattattttgaccccaaaatcc
agagtgtgaatattaaacccacataaaataagtcttcgagcttgttgggtcagaatcaca
taccattctcggttttcgcctttcacgcgattaaaccgtatctatcccttgaaagtgacc
ggtctaggctacggctaacataaagacccgttaggattctaataggttattttaaaacct
tcgttccagaataggagccccagtaaaagatatctatgatttaatcaattaaggacaata
cttgcaaaggtaaatacttttaacttattttccgtattacgggcttgggttacggtatat
ataaaataccgcttgatcgagcatcaaatcttccatcgtttggtggttaattgaataatt
tgatcggctcatttaaacagtcttgttacttaaaagcctttggggggttaataaccatgt
cccgaatatcctaggcatcatttacgaaatggccacgacctcgacatccgggtgtaggcg
tacacccggcattatgtctatattaataaaagacgtaaccgttggtttacccacctcggt
tttacgcaaagtggtgtgtccattgatctttaacccggactagatccgggctactgaacg
caaagaaggaacatgtaattcgttcacaatattataatattaaataattctcccaagtta
taaaagagtttgtgccttgtgcactcaaatcaatttttaataaacattttcaaaagtgtc
ggttgaatgtatttaccagtgtaaactgacgtattttcccaaaaaagattaagtgcaggt
actacacgaaatcggctggctatagctccttagcatcttaagaagtctcgcaagctttga
tgccttgtctgttgaacaacactttttattattttgatcccctgtggataccattcaact
atttgtgatacattcgatattacaatcaaaagttgaattatatttatctttatgcttccg
ctgtgcattcatataattgtgtggtttgacgatattgttgccaactacgtcacggtaatc
ccccaccgggcccaccggtgatacaagtggaaatcggggtgtgacaggttggtatcagag
ccaacattgagtgaattaaaccctatcctaatgtgtttaatctcagtgacacaattgcac
atacttgagtctagacaagaacataggacaaattcgaattgttattccaagtttgtcttt
ttcttttattattgttatttaaagttttaaaagcaggaaatatggcacctgtaattttcc
gaggaagaggaaggggaagaagaggcagaggagagatcgttactcataatgatcacggag
ctggaccttcaaatacgcgagctccttcgaccacaaggagtgaagaaccgcaaagacgga
gaaaccttttcgaacctgcgaggcattctacctcgcacagctcgacgccatcgtaccgtc
actcgttcgggccagattccgagaatgatcccaacaaccctcaaccctcctacatacctc
tgcaacgttcggtatcgcaccgtaattttgacgatcctactccatacttcagaggtcagt
ttaacccagctgactacattcaggagcccgcaggctttgttccgttaggaccacaggatc
acttctccgaagaccatatggatgaggacacggatccaatagaacctgctcgtggtacgc
ccacccatcctatcgaaatctccgatgggtcttcttttcatgggacaccttatcaaggcc
cagatagcttccaagcgttgttcgaccgacatgagtggtactatacaccatctcatcaga
catcacaacagccgcaacatccgcaagatccctccgaggatccacgtttcgtggcagtta
cgccaccacctccgccaccggtacagccagtaatgcctgatccgccaaggcgtaggagga
caaatgcccgtatgtccacccgaggaggaggggatttccacttcagcacccctcgacact
ctagtagtagccactacccgccactaccagaagaaggacctgcaagtccagtacaggagg
cgaactccgcaccagttgcaccatcttcgccaccatttgggtatgaccacccaatacctg
cgtacacgggtccaacggcttacaacccgttcgaaccatcatcgcacgcacatttcaact
acaactatgagcgcgacccatatgtggtagcggctaggtataatgcccgctatcccgacg
gagcttttggaaacatgggattaccggactactcagctcatgggtatccagcacctccta
gacctccagttccgcaaccggcgccacaaccacgtttttccccacctgaacaagaagaaa
tactccaccgtttgagccgtgtggaaagagacttcgaggaagaacgtaagagccaccgag
gattcctcaagggcttggcaaacctactgaagggcaagaagaagaaaagagacccttagt
ctcctcatggattgttgtacttacactttagtccctgcgtggacaattatcgtatttcag
tccctacgtggacttatttttcaatccctacgcggacacctatcttgtattagtccctac
gtggacctgtcttttattaaacctctatgtaggtatgtacttgttttaaaagtcccgttt
agggcagcgtgtaatcgtattgaagttatggaatgttatgttatgaatttcatttttgtt
attactatatatgaaataaatcaaaatcattccttttaatttgatctgcctaaataaaga
atcttaagagtgaaacctagccaggtgtcttttaagatccggccaagatggtaagaccta
attaaaagatttagattccctattaatctctataagcatgttaacaatcatggcagaagt
gattcgtaaaaatcgcacacgccattctcatacaagagtcctctaaaaggattccaaagc
ccaaattaatgatttgtaaatcatgggttaaatcatcaatgaaggtgatcacttgctaaa
catccattagcgatgtagtgcctatgggccaaccttatcaaacatccattaatgatgtag
tgcctacgggccataattgttgtcataataagacaaaagacagtggtggtctatgactcc
ctgtcagaagggggtaaaagaactacggttcaaaccttcataccttgattctctgtaatc
tcggctaatattatataacatcctcatgactaggcttttatgccactagcaatataaatt
gtgattaggataaatatgttcaaatcctaaataaaaagtgagtaacaaattaaccgaata
tggtcttcgttaccatggttaatgaattgccataaaagacaattcaataataaactccta
aatagaattttcattatcttctgcagcagatacaagctactatggccaatcctaatggag
aaaatagtcatacgagtgaagatgattatgataatgcccaagtacatttaacgggcgctc
aactaaaggctctagtcgacaacgctgttcaagcagctctagatcgacaatataccgaat
ctcgaagcagaaccgtttccaaaccaccatcaaagccgaagacacactcaaaatcccaca
gcaaaccattatccaaatcactctccaaacccaaaaaggacgacgacaatcactcgtcaa
atgaaaacagtgttcgtcgcgaaagggagtatactgatgcatcccgggctaggggctgca
cctacaagtactttgtgtcttgtaaaccccgagacttcacgggggagaagggtgccgtcg
aatgtatgacgtggctggatgagatggacactgtggtggacatcagtggctgtgcggaaa
gggatgtagtgaagtttgtgtcgcaatcgtttaagggcgaggccctggcttggtggaggg
cgttggttcaagcctcgggaaagactgtgctttacagtatgatgtgggaggaattcgttt
ctctcatcaaagaaaattactgccctcaacatgaggtggagaagatagagtccgattttg
tatcgttagtgatgacaaacctggactgccaagcctacttgacgagcttcaacacgatgt
ctcgcttggttccatatctagtaaccccggagccaaggagaatcgctcgttttatcgggg
ggttagaacccgcgataaaggcaagtgtgaaggcctctcggccaacgaccttcaggtctg
taactgacctctctttgtccctcacaatggacgcggtccgactgagatcgctgaggaaca
aagaggccaagaagaggaagcgtgaggacgatacctcacgaaggtcgggaaagaagcacc
gtgggaacggtgatggcaagagagggacagagtcgaggaaagatgggcaacaatccggag
agaagcccgagtgcaaaaactgccagaaattccactttgggaaatgtaggcttgggtcga
actcacagtcccagtcgaagtcgcatacttgtggactgtgcaagtccaaggaccacaaga
ctgtggactgtaagaagattaaagatgcgacctgctataactgcaatgagaaggggcaca
ttaagagcaactgccccaaatttgccaagaagactgaagaaaccaaaaagaataacgcta
gagtcttcaagatggatgtgaaggaagctttgcaagacgacaacgtaatcacaggtactt
ttctcgtgaataatatctttgcaagagtacttttcgattcaggcgctgataaatccttcg
tagaccaaaaattttgcaaattgctgaacatgcctgtcaaaaccctaaatgtgaaatacg
aggtagagctagcagacggcacagtagaaaccgtctccactatatatgatggatgtatga
tatccattaagaaccattcttttcctctatctctacttccctttaatctagctggttttg
acatcgttctgggcatggactggttatcacacaaccaggcccagatcgtctgcaatagaa
aacaaattgtgctaaagaccccgactggtgaatcgctcaccattcgaggagatacgtagt
atggattgcccgagaatgtaactatgctcaaggcttctagatgtttaaaaagaggatgtg
tcatctacatggcacatgtgataattgaagagcccaaaccaaagatagaggacattcctg
tcatttcggagtatccagaagttttccccgaagatctacctgggttgccaccagataggc
aagtggaattcagaatagatatcatccctggagcagctcctattgctagagcaccctaca
ggctagcaccaactgaaatgaaggaattaaggacccagctggatgaactactggctaaag
gtttcattaaaccgagttcatccccttggggagcacctgtcctttttgttaagaagaagg
acggatcgatgcgtctatgcatcgattatcgtgaacttaataaggtcacgataaagaata
gatacccattgccaaggatcgacgatttgtttgatcaattgcaaggggctagctacttct
cgaagatcgacttgaggtcgggctaccatcagctgaaggtcagagatgaagacgtacata
aaacagcatttaggactcgatacggtcactacgagttcctagtgatgccttttgggctca
caaatgcaccggctgcgttcatggatctcatgaatcgcgtctgcaagccgtacttagaca
aattcgtcatcgtattcatcgacgacattcttatctattcaaagaacaaagctgaccatg
agaaacacctacggtgtattctcaaattgctgtatcgcgagaaactctataccaaattct
caaaatgcgaattctggctacgagaagtccaatttcttggacatgtcgtaagcgagcgtg
gtatccaggtggatcccgctaaggtagaggcgatcatgaattggcaaaagccaaagacgc
ctacagagatccgtagcttcctggggttagcaggatactacagaagattcgttgaaaatt
tctcaaggattgctgcgcccttaacttctctaaccaagaagaagataaaatttgtttggg
gccctaagcagcaagaatcctttgatatcttaaagcaaaagctaagcaacgctcctgtgt
tgacgctaccggaaggtactgaagagttcgtagtttactgcgacgcgtcacacgctggca
tggggtgtgtgcttatgcagaaaggcaaggtgattgcctatgcttcgagacagttaaagg
tgcacgaaaagaattacaccacccatgacttggagttaggtgccgttgtattcacactaa
aactgtggaggcattatctgtacggaatcaagtttgtgatctattcagatcacaagagcc
ttcaatatctgttcaatcagaaggagttgaacatgaggcaacgccgttggatggaaacct
taaatgattatgattgtgagatcagataccatcccgacaaggcgaatgtagtcgctgatg
ccctgagccggaaagaaaggatgaaacccatccgcatcaacgccaagagcattgaagtca
agaataacttgattgaaaggatattagccgcacagcgagaggctgtgttggaagctaatt
atcctaaagaaaagttaggagtaactgaggagcagttaactcttagcaaggatggaattt
tgagattgaatgggcgaatatgggttcctatttatggaggactacgagatgttatcctcc
aggaagcccatagttccaaatattctgtccatcctggagcagataaaatgtatcaggatt
taaaggcaaattattggtggataggcttgaaaaagtctgtagccgcttatgtagccaaat
gcttaacttgtgcgcaagtcaaggctgagcatcaaaagccatccggcttgctacaacagc
ctgaacttcctgaatggaaatgggagtgtgtaactatggattttatcaccaagttaccaa
agacgagcaaaggaaatgacacgatatgggttatagtcgatagactgactaagtcagctc
atttcttacccatcaaggagacttatagctctgacactttagcccagatatatgttgata
agattgtagccttacatggcatacctgtgtctattatctccgatcgagatactagataca
cgtctcatttctggaaaagtttccagcaatctttgggcacacgtttaaactttagtacgg
cttaccatcctcagacagatggtcagagtgagcgtactattcaaacattagaagacatgc
tgcgggcatgtacaatcgatttaggtggtagttgggataagaacctaccactaatcgaat
tctcctacaacaatagctaccataccagcataaaggctgcgcccttcgaggcattatacg
gtaggaagtgtagatcgcctgtttgttgggcggaagtgggagaagtccaattatcaggac
cagagatagttttcgaaacaacggacaagattgtccagattcgggaacgtctcaaagctg
cccgtgataggcagaaaagttacgctgatccaaagcgtaaagattttcactttgaggtag
gtgaaaaagtgttactaaaagtatcaccctggaggggggtgatgcacttcggtaagaagg
gcaaactgagcccgagatacataggacctttcgaggttatcgaacgtgtcgggtcagttg
cctataagttgaacttacctgaagagctcaatggaattcacaacgtgttccacatctgca
atctaaagaagtgcttcgctgatgaatcattggtgatcccacacacggatgtgcatatag
atgagagcttgaagtttgtggagaagcctttgtcgattgaagaccgacaagtgaagaagc
ttcgaaggaaacatgtaccgatagttaaggttaaatgggatgcctggagaggacccgaat
tcacgtgggaagttgaatccacgatgaaagagaaatatccttatttgtttaagtaaatct
tgggtcggatttaatttaagggggtgaggatgtaacacctcgaaattttgtgtccaataa
tgtattgacacgtgtcttgagtttacacgtggcgtttaatattaaataaaggactaaatg
ttgacaaaccttgaaagtatgtaaattcgagggttttaaatgtcaaacaagggtaagtat
actgtatagtaaccctaaatgatgctcgtaccttcaaacgaataaatcatggatcgtacg
gaagcgaaacgcggaagaaagtgagagattacaagctgcaggggttaactgtgtcaacat
gtttaattatacctctgagtgaccctttgacgtacccgaggctttgtaacagtaaaatac
gctcactagaatgcactatataaattccgcgaagttccgttttaaaaacgagaaaattat
gatcaagttcgtacgagaggggttaaaagcgtcaacaatgaaagttaaggcttttcggat
aataattaaactaaccggggcttaacagtacgggtaaaaggcacgaggcccttaattgta
attaaccgagggccaaatcgcaaagttaccccttcaaacccgaaaggtcaggttattaat
taccaaagatttcgttaatcataacaaaagatttaaaaagatttaaaaacaacccttacg
gaccgcaagggtcctgccttacggatcgtaagggggtaaaagatttggcttgtctccgcc
acaggcttacggaccacaaagcccaaaccatacggtccgtaagcgatgcccagcgacaga
aagttggttgttggctgtttaaaacgttaagacattaatgtatgggtttcccagaggtat
gggcgacccctaatcactctctagcactagaggacacatgttgttgatcaaggggcatgg
gtagacatgtttgtcaatgatctaaggccttagaagtactataaaaaggcctcattgcac
aacatgttactcacaccttccctgccttcattgatcacatctggagctcaacatttcctc
tcaagtgttctctaagcaagcataagacctctgtaagtcgttcaatcctttgtggtttag
ttttgcttagttatatagctaaaaatcaaaccgtcataatcacggtttgacttcgagatt
agtctacaatggctcagtcatatctcgaattgaaagtagttatgtgttggtatttatgtg
ggtaataaacccctaaaagggttccctctgatcaccactctaactagttcaaatgtcgag
tcaaacgtatacttaaaaagtcaacagaaagccattttgcgattcttgcataatctgtaa
tatagatgatatgaaacctgtttgaacacttataaaacatgatattaagtatataaactt
gtctaaactcgtttgattcggccatttgctatattgacccagttcggagccgaatgtcgc
aaaagtttgacttttgctttgacttcagttctgacccgttttagtgcaatgtagatatgc
cttaggactctcttaggaccaggtcacgtgatggtatcaccctctgtgaccggttcgttg
tttgtccgagtcttttacgcatttccgtaaattgcttaaaagttgaccgtaacgcccttt
tcaaaataaaacgagtatttcggacacgtgaagggaccataaccttgcttattaaattct
aagcatgtccctaaagtttcacgccaatccgaggtctagaataggagttatgctaaatag
cgcaattaaaagaaacttttgtaataaacggcgcgattagcataacgcctacctaaacca
agatttcgccaccaaaccttttactcactgttgtaaattaatatttcaggatttttaaag
atttttaatcatttttaacctgctcataacctacggttatggctacggttcggtaaatac
cgaatatgcccttttcggccaaaacttgagttctataaagtcttttgacccgattccagt
tgctactgaatttaaataataaataaagtattttagactttataaactgatcgggaaact
cagatttcctgtagaactctaaaacccttgttaaagtccttaaaatgaccgga
>ENAJN021935JN02193_33231_47442#Gypsy/LineageCitalian
agtgtaacacctcgaaaaatttcgtccaataatgtcttgacacgtgtcataaggttccgt
tatgtgaaaacatactttagagggactaaaagtgacaaacagtgaaaactatggaacgta
aggctccaaagtgtcaacaatggataaataggctctatgataaccccacataatgtttat
aacatttaacggatggttcatggatcatacgacgcggaaatcgcccaaaagtgaagtatc
gtaaactataggggccaaaagtgtcaacatgtttaatttatacctctgagtgaacttttg
gcagacccgaagctttgtatagctaaaatatactcactagaatatgtggtaaaaatttca
tgaagtttcgtcaacgtatgagaaagttatggccaaaaccgtacttaagggactaaaagc
gtcaacgttgaattcagggcttttcggttgagcgcaaagttatccgagggcattaccatg
ttggtaaaagtcccaaggttcttaaaaaaccaagtttgggggtttacgggtcgagaaaag
tagccgaaacatcacgtacaagctcaggggtcaaagctgtcaacattcgaaagttgtttg
gctgaaaccagggtcaggcgacccgcctgggagagcccaagcgggccgcgtgggactgcc
agcgaccagaattcgtttttgggtcgaattgggtccgaaaatgaatgggaaacagctgga
tcttgcctctaatctaaccaataacaagccatgcatggctaggcaacagtaacccacgaa
aatttggctttaaatcagattattgatcaattcttgatcatttttcattgtaaccaaagt
gctctctctatcaagaacttcaagcaagcttctctggaggaatctgatcatcaaggccga
cttctagtgtccactaaacatctttaggaccattgtaagcattcaattcgttctttaatc
cgtttttgctttgattattagtaaaagtcaaactgggtattcataacctttgactttccg
attaaacggatttctttcagtaatttctcgaattgaaacttgttatagattagtatttat
gtgggaaataaaccctctaaagggtactaactgattcccactacatgcatgcttaatgtc
gagtcaaacatggttctaaaaagtcaacagaagcaatttttgtgaaaaataacatgatta
atgatatagatgacatgcaacctgattgatcattaaaaatgacttgtaatacatataaga
atgtgttctaatcatcatcaactcgacaatctatagtgtagacacgaatcggaaccgaaa
gtcttgtaaaacgattatttcgtaggctatcgattcggattcgtacatgcatgttcaaga
tctgtattggaaagtatttttgactatttttattttagttaaactttctggaattttctt
tgattgagtctatgcttagcctattcgaatgcatgtttccggtttatgcataaagttgac
tattttgccctttttgatttaaaacgggatttttggaaaagtgaaaggatagaaaccttt
attcttattatataaacttgcaccgaaagtttcggatcagttggtggtccagattgtgag
ttatggccattagcgtaaaactatattataaatttacataaacggtcctttttgcgtaga
acccgtttctggccacgttttggtacaaaactttttaccaactgattatatataatattc
tgggaattttgatgatttttaagtaatttttggctgaacggatcctagatcacctagcca
tttcggcttatgtcggttttgaccgttttagccataaaatgagttttacatatccttttg
acccgaaacctttttctactgattttatataatgaataaattattataagacttctggaa
atataaaaatctcagaattactgtgaaaacccgaaaacgcccttaaaccgtatttttagc
gttttaacgcatagtaaagcgttatacttgttttaaacatataagacctatacctactga
tgtgtttagcatattttcatataaaaacagtaagtataagtatatgaactcagacttcca
gttttggcacttttagcccttgtgaaattactaaattacccctacggtgcataatttggt
tttaaatgatatatttgatatatgggtcataccctactgatataatatgttatattaagt
atatttactgtatgatccagacccgaaactcacatttctaattttatccttttattatct
tttaaatgaccaaaatgcccttctaaggcataaattgggtttaaaattattccgggcaat
atagaacataacttactgatataatatcatattctaagcatattaattcagggaacttgc
atttgaatcttttggctacccatatcgcccttttcgcgttcggttcggtttacgtaacta
gtttgcgtaaattgaccgaaacgggtcaaaagatatcatttttacttcaaaatccagaat
gtatttagtatacccatattatacaagtattcgaacttgtcgggtcaaaatcacattcta
tccggtctttcgcttaatcgtgcgtaaaccgtatcattcctaaaactaaccggtcaaagc
ttaggcttaaataaaaggccgttaggaatctaataggttaattataaacctttgttccag
attaggaagcccggtaaaagctaccaccacttatcgtttgtgacttatacttgctcaggt
aaatacattttgacttattttccctatacgggcttggggtacggtatttaaaataccgct
tgatcgggcgcacaagtcctgctccttataggtgttcagtcttgaatagcttgtgcgact
tcgtttaaacagttttgtcttacttaaaaggctttggggggttgttgaccatgtcccgga
tatccttggcattatcttacgagatggccacgaccagagcacggggtgtaggcgtacacc
cgtcgtgtataactctttgatgtggtgtgtcaattaaatctctagcccggacagtagatc
ccgggccaccagagatataagtgcatgtaattcgttcacaagtttatattatataattat
cccaagttaataaaaatatttatgccttgtgcatttaaataaattttcaatcattttcaa
aatgagtcagtcgatttgtatttaccagtgtaaactgacgtatttttcccaaaagattaa
gtgcaggtactatacggaaataggctggctgtttcctagagagcgtccacaatagtctcg
caaactcggacgacatttatctgttgaactatttatttctatttttttatttgatccgcc
tgtggatccatttcaactactgtgatatttattattacactttatttaaaagttgaaatg
tttctattctgcttccgctgtgcagtattatattgtgttgattgtctatgacgatgccaa
ctacgtcactgtaccccacaccgggcccaccggtgacacgtggaaatcggggtgtgacag
gttggtatcagagccaacgctgagtgaattaaacactatcctaatgtgtttaatctcagt
tacacaattgcacattcctcgattttcgagtctagacgaagaacttaggaaatgttcgac
atttcgtttaatttatttttaattattaatgcattgccttatatattttgttgtgcaact
tgtttgacttttgacaggatcaggatgccgccaaggatgagaggtcgcggaggatttcct
acatcgcacgatcacgaggctggtccctcgcataggcgggccccatctgctacacaccac
acagccgccaacgacctttggaggtctattgccgagcctgctaggcattcggtttccgcg
agcacttctccgtcattaccccactcgtttgggccccattcggagaacgggccccatgat
tcgcttggatcatacataccgttgcaccagtcaccacaccagcacccagcgccagcctac
cagggtttgtataaccctaatgcttatgtggaggagccagtgggccataacccacttgga
caggaggaccactttcctggtggtcacgagatggacgtagacgaggagacggacccttcg
ctcccaccatcaggtacaccaaaccacccgattgagatatcggatgggtcgccatacaca
ggatcaccatttaatggtgtggacagcttccaggagaggttcaagcagcatgattggtac
ttcacccctagccacaactctcctatgcttcaatcactccatggtactccgatgcttcaa
tcgctccatggttcgccggtgcactcacagcaccactcgcagcagcagcagctccagcag
cagccgcctctaccgcaggacctatctgaggccctgtggcgtgacgtgatcactccgtca
ccaccgccgccgccagtcttacctcctccgcctcagaggcctaggaggaatgcgcgcatg
tctacgcgcggagggattcgcataggcacccctccacgtgttagtagcagccgctacacg
tctctacccggggagtctgagacaggggagtctcagcatcccgtatcggaggttacttct
gttccgattccgcctctgccgccgcagaattttggagagccgattccggcttatgctagt
gccgctcagttcaacccgttcgagcaggtgttccctcagggttatgattacacgggagac
ccttattggcaagctgtgaactacagctcactcccacatagtggtccacttggagaccct
tgggctgctggcccatctacttttggttaccctccgggttaccagcagccaccgcagccg
cagccttaccagccgccgcagccgcagcgctaccagccaccaccaccggcgcctatgatg
tcgccgccgcaggttcaggagatcctgcaggggattgatagcatgcgacgcgagtttcag
cacaatatgcgagaggatcgccgacgcaccagtggcttgtttaagaaggtgttcgatttg
ctcaagggtaagagcaagaaggatcgttgaatccttcgattattattgcatgtactcatg
tccctgcgtggacatttattccagtactctgcccctgcgtgggtatatttatctatcttt
ctctacccctgtgtgggtatgttatcctgttaacccctgcgtgggtttgttttattttat
tttgttattgttgtacttgtttagcccctgcgcgggcatgctattcatgctagttatgtt
atttcaaagtcccgtttagggcaattatgtactggtattttatttgaaatttgaaatgat
taatttaaattcctcattttatttatatgcatgaataatattaaaataatggaagatatc
aatttttatttgatttgccattttataagaatcttagtaaggtataacctagcctgaatg
ccttattaacaggcctggccctgatggtaaaacctggttgaaaggattcaactccctgtt
aacatctgagaacatgttaacattctgggctaagcgtgatctgtagaatcacacgaccca
ccttttaataaattatctacagattttatctgtatacaagtctattaatgacttgatacc
tacgggttatgactatgtcatatagtggcagttgtggtctatgactccctgcctagtaaa
gaattatctacagattatatctgtacacaagtctattaatggcttgatacctacgggtta
taactatgttatataaagacagttgtggtttatgactctctgtctagtaaaggattattt
gtttaattatacaatttatagtcctataaaaatctaaatttataatttagtgattgtcct
tgtgactaggcctatggtgccaatatatatatcttcattccttgattgctaataagagcc
gaatgaagtttattaaattaactgctaaggtttttgataccatggttaataaatcgtcta
ggacgataatactgttaggttctaaataagaccttgtcctttattgtagcttaaagctac
gatggccaaatcggaagaaaccaacagtcattctggggaacgctcagataatgcaaagat
tcacgttaccggtgcagaattgcaagcactgattgataatgttgtcgccaaggctatgga
taggcagttcaaggaatctagtggtactcagagtagaacccgctcagtgacgcatgtcaa
ggctaagactcattctggggctcatagtaagccgccgtctaaaaagagtgagccaaagaa
agttgagggtgataatcattcctccaaccacagcagcgtcccaaagcaggagattgagct
gaagcatgacacgtacagcaggtcctgtacgtacaaatactttgtatcttgcaagcccag
ggatttcactggggaaaaaggagccgtcgactgcatgacgtggattgacgagatggacac
tgtagttgatatcagcgggtgtgctgatagggacgtcgtgaagtacgtgtcccagtcatt
caaaggagatgcattagcatggtggaagtcactcctacaagctgccggtaaggccacact
gtacagtttgtcatgggaacagtttgtggccctgattaaagagaacttctgtccgcagca
cgaggtcgagcgaatcgaatcggattttgtatccttagtcatgaagaacctcgattgtca
agcgtatcttactacgttcaacacgctgtctcgtttagtgccttacttggtgaccccgga
gccgcgtaggattgctcgattcattgggggtctggcaccggagattaaagccagcgtcaa
agcttcaagacctacaacatttcgatccgtagcggatctatccctctcactcactcaaga
cgtggttagattgagagctatgaggagctctgaggagaacaaacgaaaacgtgaggatga
cacctcacggaggtctgaaaagcgacatagagggaacaacgaccacaggaaagggtcggg
gtctaggaaaaatgatcaacagtcgggtgagaaacccagatgcaagatctgcatgaggca
ccactttgggaggtgtcggttggacacgaaatcccagtctttcgagaaacgttgtggaat
ctgcaagtccacagatcataaagctgtggattgcaagaaaatgaaggatgcaacctgttt
tgggtgcaacgagaaagggcacattcggcccaactgcccaaagtttgcaaagaaggccga
ggaagggaagaagactaatgctagagtcttcaaaatggacgcaaaggaagcagtccttga
tgataacgtcattaccggtacgtttcttgtaaatgatatttttgctagagttttgtttga
ttcgggggctgataagtcgtttgtagataataagttttgtaaattgttgaaccttcctgt
taaaaccttaagtgtgaaatatgaggtggaattagccgatggaaccttagaaaccgcctc
gactgttctagatggatgtgttatatccattaggaatcattctttcccgctaaccttgct
tccctttaagttagctggattcgacatagtaataggcatggattggttgtcgagtaacca
agcccagattctgtgcaatagaaagcaggtgatagtgaagactccgtctggtgagtcact
tactattcaaggagatacccaacatggattgccggagcaagtgtccatgctcaaggcatc
cagatgcatgcagaagggatgtgtcatttatatggcacaagttaccatagatgagccgaa
gccgaagattgaagatattcctgttatttcggaatatcctgaagtattccctgaagaact
acccggtttgccaccggatagacaagtagagtttcggatagatatcataccaggtgcagc
acctgtagcaagagcaccataccgattggcaccaacggagatgaaggagttgaggacgca
gttggatgatctattagctaaaggttttattagacctagctcatctccttggggagcgcc
aatcttgttcgttaaaaagaaggatggttcgatgcgtctgtgcatcgattatcgtgagct
taataaggtcactatcaagaatcggtatccgttacccaggatcgacgatctgttcgatca
gttgcaaggagcaagttacttctccaagattgacctcaggtcaggttatcatcagttgaa
ggtcaaggaggaagacgtacacaagaccgcgtttaggactcgttatggacattacgagtt
cctagtaatgccgttcgggctcactaacgcaccagccgcgttcatggatctcatgaatcg
cgtctgcaaaccttatttagataagttcgtcatagtctttattgatgatattcttatcta
ctcgaagagccaagctgaacatgagaatcaccttcgttgtattctcaaacttctgaatca
agagaagctttatgccaaattctcgaagtgtgaattttggcttcgagaagtccaattcct
tggacatgtagtgagcgagcgtggtatccaagtagatcccgctaaagtagaagctgtcat
gaattggcaggagccgaagactcctaccgagattcgcagtttcctcggattggcaggata
ttataggcgatttatcgagaacttttcaaggattgctgcgcccctaacctcattgacccg
taagaagattaagtttgattggggccctaagcagcaggaatcctttgacattctgaagca
gaagctgagtaatgcgccagtattgacgttgcccgatggtatagatgaatttgtggtgta
ttgtgatgcatcacatactggcatgggttgtgtactcatgcagaaaggcaaagtcattgc
ctacgcttctcgccagctaaaggtgcacgagaagaactacaccacccacgatttggagtt
gggtgcagtcgtgtttgctttgaagctatggagacactacttgtatggaaccaagtgtat
aatctattcggatcacaagagtcttcagcatctgttcaatcagaaggaattgaacatgcg
acaaaggcgatggatggaaactcttaatgactatgattgtgagatacgataccatccagg
caaggcaaatgtagttgccgatgccttaagcagaaaagaaagggttaaaccaatcagaat
caatgccaagcgcattgaaataaggaatagtttgaatgaaagggtgttagctgcacagaa
ggaagctgtgctggaagctaactattctgcagaaaagttgggagtaactgaggagcagtt
gtcccacgacaaagatggaatgttacgcctaaacggacgaatatgggttccagtatatgg
aggacttcgggatgttatcctccaggaagcccacagctctaaatattccgttcatcctgg
agctgataagatgtaccaggatttgaaatcaaactactggtggattggtttgaaaaagtc
cgtggccgagtatgtggccaagtgtttgacttgtgcgcaagtcaaggctgagcatcagaa
gccgtcaggtttgcttcaacaacctgaaattcccaaatggaaatgggaaatggtgacaat
ggattttatcaccaagttgccaaagacgaaaaagggaaatgataccatatgggtcatagt
tgacagactgactaagtcaactcattttctacccatcaaagagacgtatagctcagatat
[truncated: 159,602 more chars]
