# Supplementary material for: Long Terminal Repeat Retrotransposon Content in Eight Diploid Sunflower Species Inferred from Next-Generation Sequence Data
Source: G3 (Bethesda). 2016 May 25;6(8):2299–308. doi: 10.1534/g3.116.029082 (PMC4978885; doi:10.1534/g3.116.029082)
Supplement: Supplemental Material [file supp_g3.116.029082_FileS2.zip]

Archive with 1 entries (1 files):
- FileS2.fasta
