# Supplementary material for: Long Terminal Repeat Retrotransposon Content in Eight Diploid Sunflower Species Inferred from Next-Generation Sequence Data
Source: G3 (Bethesda). 2016 May 25;6(8):2299–308. doi: 10.1534/g3.116.029082 (PMC4978885; doi:10.1534/g3.116.029082)
Supplement: Supplemental Material [file supp_g3.116.029082_FileS2.zip › FileS2.fasta]

>Contig40_HLAB-P347K0_9183_20312#Copia/Lineage1amov
VWKLVERPENYKKIGTRWVFKCKKDDRGVVIRNKARLVVQGFRQIEGIDYNEVYAPVARL
EAIRIFLAYASFKGFKVYQMDVKSAFLHGVVEEEVYVEQPPGFEDPIHPDRVWLLNKALY
GLHQAPRAWYATLSTYLLENGFRRGLIDCTLFIKEQDGDLLLVQVYVDDIIFGSTNDVLC
RNFERIMQDKFEMSAMGEMTFFLGLQVQQTDSGIFIHQTKYVGDILSRFQMSDATPIGTP
LPQ
>Contig40_HLAB-P347K0_65601_73389#Copia/Lineage1amov
VWKLVEKPAGYKKIGTRWVFKCKKDDRGVVIRNKARLVVQGFRQIEGIDYNEVYAPVARL
EAIRIFLAYASFKGFKVYXMDVKSAFLHGVVEEEVYVEQPPGFEDPIHPDRGWLLNKALY
GLHQAPRAWYATLSNYLLENGFRIGLIDCTLFIKEQDGDLLLVQVYVDDIIFGSTNDVLC
RNFERIMQDKFEMSAMGEMTFFLGLQVQQTESGIFIHQTKYVGDILSRFQMSDATPIGIP
VPQ
>Contig25_HLAE-P245O1_8411_19617#Copia/Lineage1amov
VWKLVEKPENYKKIGTRWVFKCKKDDRGVVIRNKARLVVRGFRQIEGIDYNEVYAPVARL
EAIRIFLAYASFKGFKVYQMDVKSAFLHGVVEEEVYVEQPPGFEDPVHPDRVWLLNKALY
GLHQAPRAWYATLSTYLLENGFRRGLIDCTLFIKEQDGDLLLVQVYVDDIIFGSTNDVLC
RNFERIMQDKFEMSAMGEMNFFLGLQVQQSESGIFIHQTKYVGDILSRFQMSDATPIGTP
LPT
>Contig7_HLAC-271N19_21404_32550#Copia/Lineage1amov
VWKLVEKPAGYKKIGTRWVFKCKKDDRGVVIRNKARLVVQGFRQIEGIDYNEVYAPVARL
EAIRIFLAYASFKGFKVYQMDVKSAFLHGVVEEEVYVEQPPGFEDPIHPDRVWLLNKALY
GLHQAPRAWYATLSHYLLENGFRRGLIDCTLFIKEXDGDLLLVQVYVDDIIFGSTNDVLC
RNFERIMQDKFEMSAMGEMTFFLGLQVQQTESGIFIHQTKYVGDILSRFQMSDATPIGTP
LPT
>Contig500_HLAE-P102A_14444_28743#Copia/Lineage1jiliwu
VWKLVEKPAGYKKIGTRWVFKCKKDDRGVVIRNKARLVVQGFRQIEGIDYNEVYAPVARL
EAIRIFLAYASFKGFKVYQMDVKSAFLHGVVEEEVYVEQPPGFEDPIHPDRVWLLNKALY
GLHQAPRAWYATLSHYLLENGFRRGLIDCTLFIKEQDGDLLLVQVYVDDIIFGSTNDVLC
REFERIMQDKFEMSAMGEMTFFLGLQVQQTESGIFIHQTKYVGDILSRFQMSDATPIGTP
LPT
>Contig36_HLAE-P245O1_2909_16091#Copia/Lineage2esX
KVWELVDLPEGKFPIGTKWVFRNKMDDRGVVIKNKARLVVQGFRQEEGIDYEEVFAPVAR
LEAIRIFLAYASYRNFKVFQMDVKSAFLYGKVKEEVYVCQPPGFENPHFPGRYFKLDKAL
YGLHQAPRAWYETLSTYLLECGYTRGKIDMTLFTKKIGEDVMLVQICVDDIIFGSTNEAL
CREFETVMKAKFEMSMMGELNFFLGLEVKQKEDGILIHQAKYIRDILTKYNMNDCKVAST
PFA
>BAC17_sub1_c2_c1666_12123_25908#Copia/Lineage3teda
QVWELVPLPENVSPIGTKWVFKNKTDERGIVVKNKARLVVQGYRQEERIDYDETFAPVAR
LEAIRLFLAFAVNHNIKVYQMDIKCAFLYGKIQEEVYVCQPPGFEDPFYPDHVYKLNKAL
YGLKQAPRAWYETLSTFLLSIGFTRGRIDKTLFLKCRGKDLMIVQIYVDDIIFGSTCNKI
KMCEEFRQLMTAEFEMSAMGELQCFLGLQVKQLQNGTFIHQGKYAKELLKKFDMDDCKPC
STPIAT
>RL11_sub1_30x_c2-a_c_6096_18398#Copia/Lineage3teda
QVWELVPLPEEVSPIGTKWVFKNKTDERGIVVKNKARLVVQGYRQEEGIDYDETFAPVAR
LEAIRLFPAFAVNHNMNVFQMDIKSAFLYGTLHEEVYVCQPPGFEDPFYLDHVYRLNKAL
YGLKQAPRAWYETLSNFLLSKGFKRGTIDKTLFLKWRGKDLMIVQIYVDDIIFGSTCTKM
CEEFRELMTAEFEMSAMGELQCFLGLQVQQLQNGTFIHQSKYAKELLTKFDMNDCKPCST
PMAT
>Contig112_HLAB-P189P_82748_87039#Copia/Lineage4esX
NNTWEKCVLPKGKKTVGCRWVYSIKYKPYGSIGRYKARLVAKGYTQTYGIDYSETFFPVA
KMDTIRVLFSVAANKEWPLHQFDVTNAFLHGDLTEEVYMEAPPGFSESFKEREVCRLKKS
LYGLKQSPRAWFGKFTLAMKEYGYHQSNADHTLFLKGRNDLVTCLIIYVDNMIITGNDVE
EIAQLKENLFSKFEMKDLGNLKYFLGIEVLRSKRGIFICQRKYVLDLLAETELIDCKPAN
TPMVV
>Contig57_HLAC-254L24_22767_27591#Copia/Lineage5esX
NKTWELVPRHSDMHIIRSMWLFRHKYRSDGSLERYKARLVCDGRNQEVGIDCGETFSPVV
KPATIRTVLTLALSQSWPIHQLDVTNAFLHGNLTETIYMYQPMGFRHRDYPDHVCRLKKS
LYGLKQAPRAWYQRFTDFVTSMGFLQSRCDNSLFTYHHGGEVAYLLIYVDDIILTTSSDS
LRLKLMGSLAAEFAMKDLGPLSYFLGITVTRTGQQMFLSQQSYALDIVNRAGMDTCNPVA
TPVDT
>Contig86_HLAB-P392C1_23155_32386#Copia/Lineage6esX
NQVWDLVELPPECRTVGSKWVFKLKTDMDGNVQTYKARLVAKGFTQTQGVDYEEKTFSPV
AMLKSIRILLAIAAYYDYEVWQMDVKTSFLNGHLIEDVYMEQPEGFVDPKNPKKVCKLNK
SIYGLKQASRSXNLRFDQKIKQFGFIKNEDEPCVYKKASGSSITFLILYVDDILLIGNNI
PMLQDVKSWLGKCFSMKDLGEAAYILGIKIYRDRSKRLLGLSQSTYIDKVIRRFSMQDSK
KGLLPVA
>ENAJN021936JN02193_38334_46872#Copia/Lineage7italian
NGTWELADLPKGKKPIGSKWIFKRKYHPDGSISAYKARLVAKGYRQREGVDYFDTYAPVA
RIGSIRTLIAVSALKGLYIHQMDVKTAFLNGYLNEEIYLEQPEGFVMPGQENKVCRLIKS
LYGLKQAPKQWHERFDTTVTAFGFRHNSADRCIYTKCEPGYTVVICLYVDDMLIISTHLE
GISETKKYLSLNFKMKDLGEVDTILGIKVKRAGSQISLSQSHYIEKILTKFQHLNIKEFN
TPFDP
>Contig5_HLAC-127K04_37190_49542#Gypsy/LineageCbacnoES
VKKKDGSMRLCIDYRELNKVTIKNRYPLPRIDDLFDQLQGASYFSKIDLRSGYHQLKVRD
EDVHKTAFRTRYGHYEFLVMPFGLTNAPAAFMDLMNRVCKPYLDKFVIVFIDDILIYSKN
KADHEKHLRCILKLLYREKLYTKFSKCEFWLREVQFLGHVV
>Contig5_HLAC-127K04_63384_74449Gypsy/LineageAiketas
VKKKDGTFRMCIDYRELNKVTVKNRYPLPRIDDLFDQLQGSSYYSKIDLRSGYHQLRVRD
EDVSKTAFRTRYGHYEFLVMPFGLTNTPAVFMDLMNRVCKPYLDRQVVIVFIDDILIYSK
SQEEHEQHLRIILELLRKEQLYAKFSKCDFWLREVHFLGHVV
>Contig5_HLAC-127K04_92644_102836#Gypsy/LineageAiketas
VKKKDGTFRMCIDYRELNKVTVKNRYPLPRIDDLFDQLQGSCYYSKIHLRSGYHQLRVRD
EDVSKTAFRTRYGHYEFLVMPFGLTNAPAVFMDLMNRVCKPYLDKFVIVFIDDILIYSKS
QEEHEQHLRLILELLRKEQLYAKFSKCDFWLREVHFLGHVV
>Contig5_HLAC-127K04_104935_112547#Gypsy/LineageAiketas
VKKKDGTFRMCIDYRELNKVTVKNRYPLPRIDDLFDQLQGSCYYSKIDLRSGYHQLRVRD
EDVSKTAFRTRYGHYEFLVMPFGLTNAPAVFMDLMNTVCKPYLDKFVIVFIDDILIYSKS
REEHEQHLRLILELLRKEQLYAKLSKCDFWLREVHFLGHVV
>Contig173_BWAZ_227-1_17195_29798#Gypsy/LineageX1wily
VKKKDGSFRMCIDYRELNKLTIKNRYPLPRIDDQFDQLQGASYFSKIDLRSGYHQLRVHE
EDIPKTAFRTRYGHYEFTVMPFGLTNAPAVFMDLMNRVCKPYLDKFIIVFIDDILIYSKT
RADHEQHLRLTLELLKKEQLFAKFSKCEFWLKEVQFLGHI
>Contig173_BWAZ_227-1_83752_93634#Gypsy/LineageAiketas
VKKKDGTFRMCIDYRELNKVTVKNRYPLPRIDDLFDQLQGSCYYSKIDLRSGYHQLRVRE
EDVSKTAFRTRYGHYEFLVMPFGLTNAPAVFMDLMNRVCKPYLDKFVIVFIDDILIYSKS
QEEHEQHLRLILELLRKEQLYAKLSKCDFWLREVHFLGHVV
>Contig173_BWAZ_227-1_95405_104772#Gypsy/LineageAiketas
VKKKDGTFRMCIDYRELNKVTVKNRYPLPRIDDLFDQLQGSCYYSKIDLRSGYHQLRVRD
EDVSKTAFRTRYGHYEFLVMPFGLTNAPAVFMDLMNRVCKPYLDKFVIVFIDDILIYSKS
QEEHEQHLRIILELLRKEQLYAKFSKCDFWLREVHFLGHVV
>Contig112_HLAB-P189P_24413_32824#Gypsy/LineageAesuv
VKKKDGTFRMCIDYRELNKVTIKNRYPLPRIDDLFDQLQGSSYYSKIDLRSGYHQLRVRN
EDISKTAFRTRYGHYEFLVMPFGMTNAPAVFMDLMNRVCKPYLDKFMIVFIDDILIYSKS
QEEHERHLRLILELLRNEQLYAKFSKCDFWLREVHFLGHVV
>Contig169_HLAE-P339N_68334_78054#Gypsy/LineageAiketas
KKKDGTFRMCIDYRELNKVTVKNHYPLPRIDDLFDQLQGSSYYSKIDLRSGYHQLRVRDE
DVSKTAFRTRYSHYEFLVMPFGLTNASAVFMDLMNRVCKPYLDKFVIVFIDDILIYSKSQ
EEHEQHLRLILELLRKEQLYAKFSKCDFWLREVHFLGHVV
>Contig169_HLAE-P339N_94243_107408#Gypsy/LineageCesX
VKKKDGSMRLCIDYRELNKVTIKNRYPLPRIDDLFDQLQGASYFSKIDLRSGYHQLKVKD
EDVHKTAFRTRYGHYEFLVMPFGLTNAPAAFMDIMNRVCKPYLDKFVIVFIDDILIYSKN
QADHEKHLRCILKLLQHEKLYAKFSKCEFWLREVQFLGHVV
>Contig169_HLAE-P339N_113792_119003#Gypsy/LineageWesX
KKKDGSWRLCVDYRKLNENTVKNIFPIPLIEELLEELGGAEVFSKLDLRSGYHQIRMHVD
DIHKTAFRTHQGLFEFLVLPFGLTNAPATFQGLMNSIFQKLLRKTVLVFFDDILVYSQNM
QQHLTDLREVLQLFRDHNLLAKKSKCSFAGTKVEYLGHVI
>Contig40_HLAB-P347K0_90158_105683#Gypsy/LineageY2esX
GWRICIDYRKLNAATSKDHFPLPFIDQIVEKLAGQKFYCFLDGYSGYNQIAIHPEDQAKT
TFTCPYGTFAFRRMPFGLCNAPATFQRCMMSIFSDMVGESLEIFMDDFSIFGSSFDTCLD
QLEKVLKRCVEKNLVLSWEKSHFMVQEGIVLGHV
>Contig86_HLAB-P392C1_55350_65201#Gypsy/LineageAiketas
VKKKDGTFRMCIDYRELNKVTVKNRYPLPRTDDLFDQLQGSSYYSKIDLRSGYHQLRVRD
EDVSKTAFRTRYGHYEFLVMPFGLTKAPAVFMDLMNRVCKPYLDKFVIVFIDDILIYSKS
QEKHEQHLRLILELLRKEQLYAKFSKCDFWLREVHFLGHVV
>Contig86_HLAB-P392C1_115598_128662#Gypsy/LineageCesX
VKKKDGSMRLCIDYRELNKVTIKNRYPLPRIDDLFDQLQGASYFSKIDLRSGYHQLKVKD
EDVHKTAFRTRYGHYEFLVMPFGLTNAPAAFMDLMNRFCKPYLDKLVIVFIDDILIYSKS
QADHEKHLRCILKLLHQEKLYAKFSKCEFWLREVQFLGHVV
>P396I22_95011_1070355#Gypsy/LineageCwimu
VKKKDGSMRLCIDYRELNKVTIKNRYPLPRIDDLFDQLQGASYFSKIDLRSGYHQLKVRD
EDVHKTAFRTRYGHYEFLVMPFGLTNAPAAFMDLMNHVCKPYLDKFVIVFIDDILIYSKN
EADHEKHLRCILKLLHREKLYAKFSKCEFWL
>Contig57_HLAC-254L24_60100_68653#Gypsy/LineageEryse
VRKKDGSMRMCIDYRELNKLTVKNRYPLPRIDDLFDQLQGANWFSKIDLRSGYHQLKVKE
EDVPKTTFRTRYRTLRISRDVITGHYEFLVMSFGLTNAPAAFMDLMNRVCKPMLDKSVIV
FIDDVLVYSKSEAEHAHHLQEVLETLRRETLYAKFSKCAFWLREVQFLGHVI
>Contig57_HLAC-254L24_74470_85449#Gypsy/LineageX2iketas
VKKKDGSFRMCIDYRELNKLTIKNRYPLPRIDDLFDQLQGATWFSKIDLRSGYHQLRVLE
EDVPKTPFRTRYGHYEFVVMPFGLTNAPAVFMDLMNRICKPYLDRFVIVFIDDILIYSKS
RADHERHLRLILEILRVERLYAKFSKCEFWIKEVQFLGHVV
>Contig57_HLAC-254L24_90740_104783#Gypsy/LineageCwimu
VKKKDGSMRLCIDYRELNKVTIKNRYPLPRIDDLFDQLQGASYFSKIDLRSGYHQLRVRD
EDVHKTAFRTRYGHYEFLVMPFGLTNAPAAFMDLMNRVCKPYLDKFVIVFIDDILIYSKN
QDDHEKHLRCILELLQREKLYAKFSKCEFWLREVQFLGHVV
>Contig84_HLAE-P408L0_60440_71173#Gypsy/LineageZ1rahi
VQKKNGKWRVCVDFTDLNKACPKDPFPLPHIDSMVDATAGHELLTFMDASSGFQQIQMEP
SDQEDTAFMTPTGLYCYIAMPFGLRNAGATYQRLVNMMFKDQIGKTMEVYIDDMVVKSKK
AEDHLRDLEEAFDILDNYNMKLNPSKCHFGVKAGKFLGYM
>Contig84_HLAE-P408L0_130483_140756#Gypsy/LineageZ2rahi
VQKPDNSWRMCIDFKDLNKACPKDCYPLPEIDLKVDSLTGYPFKCFLDAYKGYHQILMKK
EDEEKTAFHTDKGIFCYQKMPFGLKNAGATYQRLVDKAFEDQIGRNMEAYVDDLVIKSKT
EYQMLDDIQETFKNLRKINMKLNPEKCSFGFEEGKFLGHI
>Contig283_HLAB-P94O1_10927_27096#Gypsy/LineageCwimu
VKKKDGSMRLCIDYRELNKVTIKNRYPLPRIDDLFDQLQGASYFSKIDLRSGYHQLKVRD
EDVHKTAFRTRYSHYEFQVMPFGLTNAPAAFMDLMNRVCKPYLDKFVIVFIDDILIYSKN
RADHEKHLRCILKLLHNEKLYAKFSKCEFWLREVQFLGHVV
>Contig283_HLAB-P94O1_38592_46307#Gypsy/LineageAiketas
VKKKDGTFRMCIDYRELNKVTVKNRYPLPRIDDLFDQLQGSCYYSKIDLRSGYHQLRVRE
EDVSKTAFRTRYGHYEFLVMPFGLTNAPAVFMDLMNRVCKPYLDKFVIVFIDDILIYSKS
QEEHEQHLRLILELLRKEQLYAKFSKCDFWLREIHFLGHVV
>Contig283_HLAB-P94O1_74398_84757#Gypsy/LineageZ2rahi
VKKPDNSWRMCIDFKDLNKACPKDCYPLPEIDLKVDSLTGYPFKCFLDAYKGYHQILMKE
EDEEKTAFHTDKGIFCYKKMPFGLKNAGATYQRLVDKAFASQIGKNMEAYVDDLVIKSKT
EYQMLDDIQETFKNLRKVNMKLNPEKCSFGFEEGKFLGHII
>Contig283_HLAB-P94O1_140622_152547#Gypsy/Y1rewu
PTRTVTGWRVCIDYRRLNEATRKDHFPLPFIDQMLERLSGHKFYCFLDGFSGYFQIPIAP
EDQEKTTFTCPYGTFAYRRMPFGLCNAPATFQRCMVAIFHDMIEKTMEVFMDDFSIFGDS
YDQCLDNLERMLSRCVETNLALNWEKCHFMVTEGIVLGHKI
>RL1_c1_c5898_7_9297#Gypsy/LineageAtaoham
VKKKDGTFRMCIDYRELNKVTVKNRYPLPRIDDLFDXLQGSSYYSKIDLRSGYHQLRVRD
EDVSKTVFRTRYGHYEFLVMPFGLTNAPAIFMDLMNRVCKPYLDKFVIVFIDDILIYSKS
QEEHEQHLRLILELLQKEQLYAKFSKCDFWLREVHFLGHVV
>BAC17_sub1_c2_c1666_30427_43049#Gypsy/LineageX2kefe
VKKKDGSFRMCIDYRELNKLTIKNRYPQPRIDDLFDQLQGATCFSKIDLRSGYHQLRIQE
EDTPKTAFRTRYYHYEFIVMPFGLTNAPAVFMDLMNRVCKPYLDCFVIVFIDDVFIYSKS
NAEHAQHLRLVLELLQGNRLYAKFSKCEFWLEEVQFLGHI
>RL11_sub1_30x_c3_c25_3713_12785#Gypsy/LineageX1esX
VKKKDGSFRMCIDYRELNKLTIKNRYPLPRIDDLFDQLQDATCFSKIDLRSGYHQLRVLE
EDTPKTAFRTRYGHYEFTVMPFGLTNAPAVFMDLMNRVCKPYLDKFIIVFIDDILIFSKT
RADHEQHLRLTVELLXKEQLFAKFSKCEFWLKEVQFLGHI
>BAC17_sub1_c4_c1666_15250_26091#Gypsy/LineageX2kefe
VKKKDGSFRMCIDYRELNKLTIKNHYPLPRIDDLFDQLQGATCFSKIDLRSGYHQLRIQE
EDIPKTAFRTRYGHYEFVVMPFGLTNAPAVFMDLMNRVCKLFLDRFVIVFIDNVLIYSKS
KAEHAQHLRLVLELLQGNQLYANFSKCEFWLEEVQFLGHI
>Contig15_HLAB-P35K12_41870_53526#Gypsy/LineageBesX
VKKKDGSFRMCIDYRELNKLTIKNRYPLPRIDDLFDQLQGSSFYSKIDLRSGYHQLRIQE
ESIPKTAFRTRYGHYEFLVMPFGLTNAPAVFMDLMNRVCKPYLDKFVIVFIDDILIYSKT
KAEHEQHLRAILELLKKEQLYAKFSKCDFWLREVQFLGHVV
>RL2_sub3_c6_c5898_4_8218#Gypsy/LineageAiketas
VKKKDGTFRMCIDYRELNKVTVKNRYPLPRIDDLFDXLQGSSYYSKIDLRSGYHQLRVRD
EDVSKTVFRTRYGHYEFLVMPFGLTNAPAIFMDLMNRVCKPYLDKFVIVFIDDILIYSKS
QEEHEQHLRLILELLQKEQLYAKFSKCDFWLREVHFLGHVV
>Ungerer_07A15_26420_34049#Gypsy/LineageAiketas
VKKKDGTFRMCIDYRELNKVTVKNRYPLPRIDDLFDQLQGSSYYSKIDLRSGYHQLRVRD
EDVSKTAFGTRYGHYEFLVMPFGLTNAPAIFMDLMNWVCKPYLDKFVIVFIDDILIYSKS
QEEHEQHLRLILELLRKEQLYAKFSKCDFWLREVHFLGHVV
>Ungerer_07A15_39067_48671#Gypsy/LineageAiketas
RMAPSGCEIDYRELNKVKVKNRYPLPRIDDLFDQLQRSSYYSKVDLRSGYHQLRVQDEDV
SKTAFRTRYGHYEFLVMPFGLTNAPAVFMDLMNRVCKPYLDKFVIVFIDDILIYSKSQEE
HEQHLRLILELLRKEQLYAKFSKCDFC
>Ungerer_07A15_55967_68283#Gypsy/LineageX1wily
VKKKDGSFRMCIDYRELNKLTIKNRYPLPRIDDLFDQLQGASYFSKIDLRSRYHQLRVHE
EDIPKTAFRTRYGHYEFTVMPFGLTNAPAVFTDLMNRVCKPYLDKFIIVFIDDILIYSKT
RAEHEQHLRLTLELLKKEQLFAKFSKCEFWLKEVQFLGHI
>Ungerer_07A15_68991_79849#Gypsy/LineageAiketas
VKKKDGTFRMCIDYRELNKVTVKNRYPLPRIDDLFDQLQGSSYYSKINLRSGYHQLRVWD
EDVSKTAFRTRYGHYEFLVMPFGLTNAPAVFMDLMNRVCKPYLDKFVIVFIDDILIYSKS
REEHEQHLRLILELLLTEQL
>ENA|JN021935|JN02193_4_8003#Gypsy/LineageAitalian
VKKKDGTFRMCIDYRELNKVTIKNRYPLPRIDDLFDQLQGSSYYSKIDLRSGYHQLRVRS
EDISKTAFRTRYGHYEFLVMPFGMTNAPAVFMDLMNRVCKPYLDKFVIVFIDDILIYSKS
QEEHEQHLRLILELLRNEQLYAKFSKCDFWLREVHFLGHVV
>ENA|JN021935|JN02193_33231_47442#Gypsy/LineageCitalian
VKKKDGSMRLCIDYRELNKVTIKNRYPLPRIDDLFDQLQGASYFSKIDLRSGYHQLKVKE
EDVHKTAFRTRYGHYEFLVMPFGLTNAPAAFMDLMNRVCKPYLDKFVIVFIDDILIYSKS
QAEHENHLRCILKLLNQEKLYAKFSKCEFWLREVQFLGHVV
>ENA|JN021936|JN02193_76049_85849
VKKKDGTFRMCIDYRELNKVTIKNRYPLPRIDDLFDQLQGSSYYSKIDLRSGYHQLRVRN
EDISKTAFRTRYGHYEFLVMPFGMTNAPAVFMDLMNRVCKPYL
>Contig29_HLAB-P347L0_40340_50409#Gypsy/LineageAtewuvu
VKKKDGTFRMCIDYRELNKVTVKNRYPLPRIDDLFDQLQGSSYYSKIDLRSGYHQLRVRE
EDVSKTAFRTRYGHYEFLVMPFGLTNAPAVFMDLMNRVCKPYLDKFVIVFIDDILIYSKS
QEEHEQHLRLILELLRKEQLYAKFSKCDFWLREVHFLGHVV
>Contig29_HLAB-P347L0_90930_101660#Gypsy/LineageZ1rahi
VQKKNGKWRVCVDFTDLNKACPKDPFPLPHIDSMVDATAGHELLTFMDASSGFQQIQMEP
SDQEDTAFMTPTGLYCYIAMPFGLRNAGATYQRQVNMMFKDQIGQTMEVYIDDMVVKSKK
AEDHLRDLEEAFDILDNYNMKLNPSKCHFGVKAGKFLGYM
>Contig29_HLAB-P35K12_4783_14620#Gypsy/LineageAesuv
VKKKDGTFRMCIDYRELNKVTIKNRYPLPRIDDLFDQLQGSSYYSKIDLRSGYHQLRVRD
EDISKTAFRTRYGHYEFLVMPFGMTNAPAVFMDLMNRVCKPYLDKFVIVFIDDILIYSKS
QEEHEQHLRLILELLRNEQLYAKFSKCDFWLREVHFLGHVV
>Contig36_HLAE-P245O1_51941_62145#Gypsy/LineageAtewuvu
VKKKDGTFRMCIDYRELNKVTVKNRYPLPRIDDLFDQLQGSSYYSKIDLRSGYHQLRVRE
EDVSKTAFRTRYGHYEFLVMPFGLTNAPAVFMDLMNRVCKPYLDKFVIVFIDDILIYSKS
KEEHEQHLRLILELLRKEQLYAKFSKCDFWLREVHFLGHVV
